# Supplementary material for: Crystal structure of ethyl­ene­dioxy­tetra­thia­fulvalene-4,5-bis­(thiol­benzoic acid) 0.25-hydrate
Source: Acta Crystallogr E Crystallogr Commun. 2017 Aug 1;73(Pt 9):1275–8. doi: 10.1107/S2056989017011070 (PMC5588559; doi:10.1107/S2056989017011070)
Supplement: Supplementary file 1 [file e-73-01275-sup1.cif]

##############################################################################
#                                                                            #
# This CIF contains the data in a paper accepted for publication in          #
# Acta Crystallographica Section E. It conforms to the requirements of       #
# Notes for Authors for Acta Crystallographica Section E, and has been       #
# peer reviewed under the auspices of the IUCr Commission on Journals.       #
#                                                                            #
# Full details of the Crystallographic Information File format               #
# are given in the paper "The Crystallographic Information File (CIF):       #
# a New Standard Archive File for Crystallography" by S. R. Hall, F. H.      #
# Allen and I. D. Brown [Acta Cryst. (1991), A47, 655-685].                  #
#                                                                            #
# The current version of the core CIF dictionary is obtainable from          #
# ftp://ftp.iucr.org/pub/cif_core.dic.                                       #
#                                                                            #
# Software is freely available for graphical display of the structure(s)     #
# in this CIF. For information consult the CIF software page                 #
# http://www.iucr.org/resources/cif/software.                                #
#                                                                            #
# This file may be used for bona fide research purposes within the           #
# scientific community so long as proper attribution is given to the journal # 
# article from which it was obtained.                                        #
#                                                                            #
##############################################################################
data_I
_database_code_depnum_ccdc_archive 'CCDC 1548509'
_audit_creation_method     'SHELXL-2014/7'
_journal_date_recd_electronic     2017-06-30
_journal_date_accepted     2017-07-27
_journal_name_full     'Acta Crystallographica, Section E'
_journal_year     2017
_journal_volume     73
_journal_issue      9
_journal_page_first     1275
_journal_page_last     1278
_journal_paper_category     GO
_journal_paper_doi     10.1107/S2056989017011070
_journal_coeditor_code     IS5477
_publ_contact_author_name     'Xunwen Xiao'
_publ_contact_author_address
;
Department of Material Science and Chemical Engineering, Ningbo University of
Technology, 201 Fenghua Road, Ningbo 315211, People's Republic of China
;
_publ_contact_author_email     'xunwenxiao@126.com'
_publ_contact_author_fax     '8657487081240'
_publ_contact_author_phone     '8657487081240'
_publ_section_title
;
Crystal structure of ethylenedioxytetrathiafulvalene-4,5-bis(thiolbenzoic acid)
0.25-hydrate
;
_publ_section_title_footnote     .
loop_
    _publ_author_name
    _publ_author_footnote
    _publ_author_address
    'Zhang, Yuanyuan' .
;
Department of Material Science and Chemical Engineering,
Ningbo University of Technology,
201 Fenghua Road, Ningbo 315211, People's Republic of China
;
    'He, Qiqian' .
;
Department of Material Science and Chemical Engineering,
Ningbo University of Technology,
201 Fenghua Road, Ningbo 315211, People's Republic of China
;
    'Bao, Huijie' .
;
Department of Material Science and Chemical Engineering,
Ningbo University of Technology,
201 Fenghua Road, Ningbo 315211, People's Republic of China
;
    'Wang, Lejia' .
;
Department of Material Science and Chemical Engineering,
Ningbo University of Technology,
201 Fenghua Road, Ningbo 315211, People's Republic of China
;
    'Xiao, Xunwen' .
;
Department of Material Science and Chemical Engineering,
Ningbo University of Technology,
201 Fenghua Road, Ningbo 315211, People's Republic of China
;
_publ_section_synopsis
;
In the crystal of the title compound, the benzoic acid molecules are linked by
O---H...O hydrogen bonds, forming  inversion dimers with  <i>R</i>~2~^2^(8)
motifs. The dimers are linked further <i>via</i> weak C---H...O hydrogen
bonds, and S...<i>S</i> and <i>S</i>...C contact interactions into a layer
structure.
;
_chemical_name_systematic
;\
4,4'-{[2-(5,6-Dihydro-[1,3]dithiolo[4,5-<i>b</i>][1,4]dioxin-2-ylidene)-\
1,3-dithiole-4,5-diyl]bis(sulfanediyl)}dibenzoic acid 0.25-hydrate
;
_chemical_name_common     ?
_chemical_formula_moiety     'C22 H14 O6 S6, 0.25(H2 O)'
_chemical_formula_sum     'C22 H14.5 O6.25 S6'
_chemical_formula_iupac     'C22 H14 O6 S6, 0.25H2 O'
_chemical_formula_weight     571.19
_chemical_melting_point     ?
_shelx_space_group_comment
;
The symmetry employed for this shelxl refinement is uniquely defined
by the following loop, which should always be used as a source of
symmetry information in preference to the above space-group names.
They are only intended as comments.
;
_space_group_crystal_system     triclinic
_space_group_name_H-M_alt     'P -1'
_space_group_name_Hall     '-P 1'
loop_
    _space_group_symop_operation_xyz
    'x, y, z'
    '-x, -y, -z'
_cell_length_a     7.6995(6)
_cell_length_b     9.2634(8)
_cell_length_c     17.9198(14)
_cell_angle_alpha     90.970(4)
_cell_angle_beta     92.039(4)
_cell_angle_gamma     110.902(4)
_cell_volume     1192.64(17)
_cell_formula_units_Z     2
_cell_measurement_reflns_used     9956
_cell_measurement_theta_min     2.58
_cell_measurement_theta_max     27.60
_cell_measurement_temperature     296(2)
_exptl_crystal_description     block
_exptl_crystal_colour     red
_exptl_crystal_size_max     .32
_exptl_crystal_size_mid     .22
_exptl_crystal_size_min     .16
_exptl_crystal_density_diffrn     1.591
_exptl_crystal_density_meas     ?
_exptl_crystal_density_method     'not measured'
_exptl_crystal_F_000     585
_exptl_absorpt_coefficient_mu     0.613
_exptl_absorpt_correction_type     multi-scan
_exptl_absorpt_process_details
;
(SADABS; Bruker, 2014)
;
_shelx_estimated_absorpt_T_min     ?
_shelx_estimated_absorpt_T_max     ?
_exptl_absorpt_correction_T_min     .85
_exptl_absorpt_correction_T_max     .91
_diffrn_ambient_temperature     296(2)
_diffrn_radiation_type     MoK\a
_diffrn_radiation_wavelength     0.71073
_diffrn_measurement_device_type     'Bruker APEXII CCD'
_diffrn_measurement_method     '\w and \f scans'
_diffrn_detector_area_resol_mean     ?
_diffrn_reflns_number     40263
_diffrn_reflns_av_R_equivalents     0.0664
_diffrn_reflns_theta_min     2.583
_diffrn_reflns_theta_max     27.597
_diffrn_reflns_theta_full     25.242
_diffrn_measured_fraction_theta_max     0.995
_diffrn_measured_fraction_theta_full     0.996
_diffrn_reflns_limit_h_min     -10
_diffrn_reflns_limit_h_max     10
_diffrn_reflns_limit_k_min     -12
_diffrn_reflns_limit_k_max     12
_diffrn_reflns_limit_l_min     -23
_diffrn_reflns_limit_l_max     23
_refine_special_details     ?
_reflns_number_total     5496
_reflns_number_gt     4411
_reflns_threshold_expression     'I > 2\s(I)'
_refine_ls_structure_factor_coef     Fsqd
_refine_ls_matrix_type     full
_refine_ls_R_factor_gt     0.0450
_refine_ls_wR_factor_gt     0.1062
_refine_ls_wR_factor_ref     0.1190
_refine_ls_goodness_of_fit_ref     1.083
_refine_ls_restrained_S_all     1.083
_refine_ls_number_reflns     5496
_refine_ls_number_parameters     322
_refine_ls_number_restraints     2
_refine_ls_hydrogen_treatment     mixed
_refine_ls_weighting_scheme     calc
_refine_ls_weighting_details
              'w=1/[\s^2^(Fo^2^)+(0.0409P)^2^+1.3142P] where P=(Fo^2^+2Fc^2^)/3'
_atom_sites_solution_hydrogens     mixed
_atom_sites_solution_primary     ?
_atom_sites_solution_secondary     ?
_refine_ls_shift/su_max     0.001
_refine_ls_shift/su_mean     0.000
_refine_diff_density_max     0.469
_refine_diff_density_min     -0.266
_refine_ls_extinction_method     none
_refine_ls_extinction_coef     .
loop_
    _atom_type_symbol
    _atom_type_description
    _atom_type_scat_dispersion_real
    _atom_type_scat_dispersion_imag
    _atom_type_scat_source
    'C' 'C' 0.0033 0.0016
                         'International Tables Vol C Tables 4.2.6.8 and 6.1.1.4'
    'H' 'H' 0.0000 0.0000
                         'International Tables Vol C Tables 4.2.6.8 and 6.1.1.4'
    'O' 'O' 0.0106 0.0060
                         'International Tables Vol C Tables 4.2.6.8 and 6.1.1.4'
    'S' 'S' 0.1246 0.1234
                         'International Tables Vol C Tables 4.2.6.8 and 6.1.1.4'
_computing_data_collection
;
APEX2 (Bruker, 2014)
;
_computing_cell_refinement
;
SAINT-Plus (Bruker, 2014)
;
_computing_data_reduction
;
SAINT-Plus (Bruker, 2014)
;
_computing_structure_solution
;
SHELXS97 (Sheldrick, 2008)
;
_computing_structure_refinement
;
SHELXL2014 (Sheldrick, 2015)
;
_computing_molecular_graphics
;
SHELXTL (Sheldrick, 2008)
;
_computing_publication_material
;
publCIF (Westrip, 2010)
;
loop_
    _atom_site_type_symbol
    _atom_site_label
    _atom_site_fract_x
    _atom_site_fract_y
    _atom_site_fract_z
    _atom_site_U_iso_or_equiv
    _atom_site_adp_type
    _atom_site_calc_flag
    _atom_site_occupancy
    _atom_site_disorder_assembly
    _atom_site_disorder_group
    S S1 0.11044(11) 0.09238(9) 0.66738(4) 0.04393(19) Uani d 1 . .
    S S2 -0.09625(9) 0.29064(8) 0.61324(4) 0.03501(16) Uani d 1 . .
    S S3 0.32187(10) 0.13385(8) 0.51255(4) 0.03623(17) Uani d 1 . .
    S S4 0.12080(9) 0.32989(8) 0.45679(4) 0.03457(16) Uani d 1 . .
    S S5 0.66618(9) 0.29700(9) 0.42971(4) 0.04079(19) Uani d 1 . .
    S S6 0.42943(10) 0.51964(8) 0.36264(4) 0.03834(17) Uani d 1 . .
    O O1 -0.1244(3) 0.3703(2) 0.75549(11) 0.0433(5) Uani d 1 . .
    O O1W -0.114(3) 0.387(2) 1.0200(8) 0.189(11) Uani d 0.25 . .
    H H1WA -0.1141 0.2992 1.0328 0.227 Uiso d 0.25 . .
    H H1WB -0.2242 0.3865 1.0236 0.227 Uiso d 0.25 . .
    O O2 0.0741(3) 0.1748(3) 0.80773(11) 0.0470(5) Uani d 1 . .
    O O3 0.4480(5) 0.2974(3) 0.00584(14) 0.0900(11) Uani d 1 . .
    O O4 0.2328(5) 0.0854(3) 0.04444(14) 0.0863(10) Uani d 1 . .
    H H4 0.222(7) 0.048(5) -0.0006(14) 0.104 Uiso d 1 . .
    O O5 0.7607(4) 0.0500(3) 0.08500(12) 0.0664(7) Uani d 1 . .
    O O6 0.5255(4) -0.1560(3) 0.11897(12) 0.0575(6) Uani d 1 . .
    H H6 0.539(5) -0.200(4) 0.0790(14) 0.069 Uiso d 1 . .
    C C1 -0.0452(6) 0.3816(4) 0.83013(18) 0.0591(9) Uani d 1 . .
    H H1A -0.1185 0.4167 0.8640 0.071 Uiso calc 1 . .
    H H1B 0.0800 0.4579 0.8322 0.071 Uiso calc 1 . .
    C C2 -0.0387(6) 0.2316(4) 0.85521(18) 0.0599(9) Uani d 1 . .
    H H2A 0.0124 0.2441 0.9062 0.072 Uiso calc 1 . .
    H H2B -0.1642 0.1559 0.8547 0.072 Uiso calc 1 . .
    C C3 0.0365(4) 0.1960(3) 0.73426(15) 0.0362(6) Uani d 1 . .
    C C4 -0.0543(4) 0.2847(3) 0.71027(14) 0.0335(6) Uani d 1 . .
    C C5 0.0641(3) 0.1999(3) 0.59408(14) 0.0318(5) Uani d 1 . .
    C C6 0.1508(3) 0.2153(3) 0.52984(14) 0.0291(5) Uani d 1 . .
    C C7 0.4361(3) 0.2753(3) 0.44870(13) 0.0295(5) Uani d 1 . .
    C C8 0.3442(3) 0.3653(3) 0.42336(13) 0.0291(5) Uani d 1 . .
    C C9 0.3906(3) 0.4271(3) 0.27335(13) 0.0290(5) Uani d 1 . .
    C C10 0.4906(4) 0.5139(3) 0.21609(15) 0.0415(7) Uani d 1 . .
    H H10A 0.5698 0.6155 0.2256 0.050 Uiso calc 1 . .
    C C11 0.4719(5) 0.4482(3) 0.14444(16) 0.0472(7) Uani d 1 . .
    H H11A 0.5394 0.5058 0.1062 0.057 Uiso calc 1 . .
    C C12 0.3526(4) 0.2970(3) 0.13006(15) 0.0394(6) Uani d 1 . .
    C C13 0.2478(4) 0.2132(3) 0.18680(15) 0.0412(7) Uani d 1 . .
    H H13A 0.1639 0.1134 0.1767 0.049 Uiso calc 1 . .
    C C14 0.2677(4) 0.2776(3) 0.25845(14) 0.0375(6) Uani d 1 . .
    H H14A 0.1986 0.2204 0.2965 0.045 Uiso calc 1 . .
    C C15 0.3430(5) 0.2226(4) 0.05515(16) 0.0514(8) Uani d 1 . .
    C C16 0.6443(3) 0.2013(3) 0.34120(13) 0.0296(5) Uani d 1 . .
    C C17 0.7745(4) 0.2746(3) 0.28949(15) 0.0387(6) Uani d 1 . .
    H H17A 0.8628 0.3721 0.3008 0.046 Uiso calc 1 . .
    C C18 0.7729(4) 0.2022(3) 0.22095(16) 0.0419(7) Uani d 1 . .
    H H18A 0.8597 0.2515 0.1862 0.050 Uiso calc 1 . .
    C C19 0.6421(4) 0.0565(3) 0.20418(14) 0.0330(5) Uani d 1 . .
    C C20 0.5125(4) -0.0176(3) 0.25668(15) 0.0354(6) Uani d 1 . .
    H H20A 0.4252 -0.1158 0.2458 0.042 Uiso calc 1 . .
    C C21 0.5142(3) 0.0553(3) 0.32484(14) 0.0340(6) Uani d 1 . .
    H H21A 0.4278 0.0061 0.3598 0.041 Uiso calc 1 . .
    C C22 0.6426(4) -0.0211(3) 0.13115(15) 0.0407(6) Uani d 1 . .
loop_
    _atom_site_aniso_label
    _atom_site_aniso_U_11
    _atom_site_aniso_U_22
    _atom_site_aniso_U_33
    _atom_site_aniso_U_12
    _atom_site_aniso_U_13
    _atom_site_aniso_U_23
    S1 0.0568(4) 0.0448(4) 0.0426(4) 0.0312(4) 0.0196(3) 0.0122(3)
    S2 0.0351(3) 0.0449(4) 0.0316(3) 0.0212(3) 0.0112(3) 0.0041(3)
    S3 0.0419(4) 0.0402(4) 0.0346(3) 0.0238(3) 0.0106(3) -0.0010(3)
    S4 0.0305(3) 0.0527(4) 0.0268(3) 0.0221(3) 0.0060(2) 0.0005(3)
    S5 0.0269(3) 0.0621(5) 0.0336(4) 0.0172(3) 0.0012(3) -0.0215(3)
    S6 0.0484(4) 0.0341(3) 0.0279(3) 0.0087(3) 0.0086(3) -0.0067(3)
    O1 0.0529(12) 0.0482(12) 0.0359(10) 0.0260(10) 0.0124(9) -0.0025(9)
    O1W 0.25(2) 0.169(18) 0.059(9) -0.035(16) 0.038(12) -0.041(10)
    O2 0.0530(12) 0.0575(13) 0.0358(11) 0.0253(10) 0.0093(9) 0.0118(9)
    O3 0.165(3) 0.0509(15) 0.0402(13) 0.0183(17) 0.0469(17) -0.0017(11)
    O4 0.134(3) 0.0605(16) 0.0378(14) 0.0012(16) 0.0300(15) -0.0190(12)
    O5 0.0908(18) 0.0584(14) 0.0373(12) 0.0089(13) 0.0296(12) -0.0078(10)
    O6 0.0739(16) 0.0509(13) 0.0378(12) 0.0099(12) 0.0164(11) -0.0167(10)
    C1 0.079(2) 0.062(2) 0.0426(18) 0.0330(19) 0.0057(16) -0.0096(15)
    C2 0.080(2) 0.070(2) 0.0342(16) 0.031(2) 0.0124(16) 0.0041(15)
    C3 0.0368(14) 0.0379(14) 0.0349(14) 0.0133(11) 0.0098(11) 0.0064(11)
    C4 0.0340(13) 0.0358(13) 0.0325(13) 0.0136(11) 0.0119(10) 0.0013(11)
    C5 0.0299(12) 0.0326(13) 0.0347(13) 0.0126(10) 0.0096(10) 0.0013(10)
    C6 0.0269(11) 0.0324(13) 0.0293(12) 0.0119(10) 0.0048(9) -0.0027(10)
    C7 0.0245(11) 0.0384(13) 0.0262(12) 0.0125(10) 0.0030(9) -0.0115(10)
    C8 0.0293(12) 0.0380(13) 0.0196(11) 0.0118(10) 0.0043(9) -0.0084(9)
    C9 0.0338(12) 0.0339(13) 0.0230(12) 0.0159(10) 0.0078(9) -0.0014(9)
    C10 0.0545(17) 0.0317(14) 0.0334(14) 0.0084(12) 0.0131(12) -0.0012(11)
    C11 0.073(2) 0.0389(15) 0.0278(14) 0.0164(14) 0.0216(14) 0.0056(11)
    C12 0.0598(18) 0.0361(14) 0.0244(13) 0.0191(13) 0.0090(12) -0.0002(10)
    C13 0.0513(16) 0.0346(14) 0.0305(14) 0.0062(12) 0.0087(12) -0.0059(11)
    C14 0.0418(14) 0.0380(14) 0.0272(13) 0.0064(12) 0.0120(11) -0.0017(11)
    C15 0.084(2) 0.0416(17) 0.0279(14) 0.0212(16) 0.0164(15) -0.0029(12)
    C16 0.0273(11) 0.0394(14) 0.0265(12) 0.0173(10) 0.0042(9) -0.0063(10)
    C17 0.0450(15) 0.0324(13) 0.0359(14) 0.0097(12) 0.0112(12) -0.0042(11)
    C18 0.0517(17) 0.0382(15) 0.0339(14) 0.0122(13) 0.0184(12) 0.0015(11)
    C19 0.0401(14) 0.0378(14) 0.0255(12) 0.0190(11) 0.0065(10) -0.0040(10)
    C20 0.0331(13) 0.0381(14) 0.0329(14) 0.0104(11) 0.0047(10) -0.0073(11)
    C21 0.0302(12) 0.0428(15) 0.0289(13) 0.0124(11) 0.0103(10) -0.0042(11)
    C22 0.0544(17) 0.0431(16) 0.0271(13) 0.0200(13) 0.0090(12) -0.0040(11)
_geom_special_details
;
 All esds (except the esd in the dihedral angle between two l.s. planes)
 are estimated using the full covariance matrix.  The cell esds are taken
 into account individually in the estimation of esds in distances, angles
 and torsion angles; correlations between esds in cell parameters are only
 used when they are defined by crystal symmetry.  An approximate (isotropic)
 treatment of cell esds is used for estimating esds involving l.s. planes.
;
loop_
    _geom_bond_atom_site_label_1
    _geom_bond_atom_site_label_2
    _geom_bond_site_symmetry_2
    _geom_bond_distance
    _geom_bond_publ_flag
    S1 C3 . 1.755(3) ?
    S1 C5 . 1.763(3) ?
    S2 C4 . 1.762(3) ?
    S2 C5 . 1.763(3) ?
    S3 C7 . 1.761(3) ?
    S3 C6 . 1.769(2) ?
    S4 C6 . 1.759(3) ?
    S4 C8 . 1.762(2) ?
    S5 C7 . 1.757(2) ?
    S5 C16 . 1.777(2) ?
    S6 C8 . 1.759(3) ?
    S6 C9 . 1.767(2) ?
    O1 C4 . 1.375(3) ?
    O1 C1 . 1.436(4) ?
    O1W H1WA . 0.8522 ?
    O1W H1WB . 0.8483 ?
    O2 C3 . 1.371(3) ?
    O2 C2 . 1.455(4) ?
    O3 C15 . 1.260(4) ?
    O4 C15 . 1.258(4) ?
    O4 H4 . 0.863(19) ?
    O5 C22 . 1.261(3) ?
    O6 C22 . 1.263(4) ?
    O6 H6 . 0.843(18) ?
    C1 C2 . 1.485(5) ?
    C1 H1A . 0.9700 ?
    C1 H1B . 0.9700 ?
    C2 H2A . 0.9700 ?
    C2 H2B . 0.9700 ?
    C3 C4 . 1.323(4) ?
    C5 C6 . 1.336(3) ?
    C7 C8 . 1.346(4) ?
    C9 C14 . 1.386(4) ?
    C9 C10 . 1.391(3) ?
    C10 C11 . 1.392(4) ?
    C10 H10A . 0.9300 ?
    C11 C12 . 1.387(4) ?
    C11 H11A . 0.9300 ?
    C12 C13 . 1.388(4) ?
    C12 C15 . 1.486(4) ?
    C13 C14 . 1.387(4) ?
    C13 H13A . 0.9300 ?
    C14 H14A . 0.9300 ?
    C16 C21 . 1.385(4) ?
    C16 C17 . 1.388(4) ?
    C17 C18 . 1.387(4) ?
    C17 H17A . 0.9300 ?
    C18 C19 . 1.387(4) ?
    C18 H18A . 0.9300 ?
    C19 C20 . 1.397(4) ?
    C19 C22 . 1.483(3) ?
    C20 C21 . 1.383(3) ?
    C20 H20A . 0.9300 ?
    C21 H21A . 0.9300 ?
loop_
    _geom_angle_atom_site_label_1
    _geom_angle_atom_site_label_2
    _geom_angle_atom_site_label_3
    _geom_angle_site_symmetry_1
    _geom_angle_site_symmetry_3
    _geom_angle
    _geom_angle_publ_flag
    C3 S1 C5 . . 91.86(12) ?
    C4 S2 C5 . . 91.46(12) ?
    C7 S3 C6 . . 93.69(12) ?
    C6 S4 C8 . . 93.76(12) ?
    C7 S5 C16 . . 103.60(11) ?
    C8 S6 C9 . . 103.42(11) ?
    C4 O1 C1 . . 110.0(2) ?
    H1WA O1W H1WB . . 107.7 ?
    C3 O2 C2 . . 109.7(2) ?
    C15 O4 H4 . . 116(3) ?
    C22 O6 H6 . . 115(3) ?
    O1 C1 C2 . . 112.2(3) ?
    O1 C1 H1A . . 109.2 ?
    C2 C1 H1A . . 109.2 ?
    O1 C1 H1B . . 109.2 ?
    C2 C1 H1B . . 109.2 ?
    H1A C1 H1B . . 107.9 ?
    O2 C2 C1 . . 111.8(3) ?
    O2 C2 H2A . . 109.2 ?
    C1 C2 H2A . . 109.2 ?
    O2 C2 H2B . . 109.2 ?
    C1 C2 H2B . . 109.2 ?
    H2A C2 H2B . . 107.9 ?
    C4 C3 O2 . . 125.3(3) ?
    C4 C3 S1 . . 118.0(2) ?
    O2 C3 S1 . . 116.7(2) ?
    C3 C4 O1 . . 125.0(2) ?
    C3 C4 S2 . . 118.2(2) ?
    O1 C4 S2 . . 116.75(19) ?
    C6 C5 S2 . . 123.0(2) ?
    C6 C5 S1 . . 121.6(2) ?
    S2 C5 S1 . . 115.37(14) ?
    C5 C6 S4 . . 123.8(2) ?
    C5 C6 S3 . . 123.1(2) ?
    S4 C6 S3 . . 112.94(13) ?
    C8 C7 S5 . . 125.7(2) ?
    C8 C7 S3 . . 116.87(18) ?
    S5 C7 S3 . . 117.18(15) ?
    C7 C8 S6 . . 126.18(19) ?
    C7 C8 S4 . . 117.00(19) ?
    S6 C8 S4 . . 116.78(15) ?
    C14 C9 C10 . . 120.0(2) ?
    C14 C9 S6 . . 123.81(19) ?
    C10 C9 S6 . . 116.2(2) ?
    C9 C10 C11 . . 119.9(3) ?
    C9 C10 H10A . . 120.1 ?
    C11 C10 H10A . . 120.1 ?
    C12 C11 C10 . . 120.1(2) ?
    C12 C11 H11A . . 120.0 ?
    C10 C11 H11A . . 120.0 ?
    C11 C12 C13 . . 119.8(2) ?
    C11 C12 C15 . . 120.2(3) ?
    C13 C12 C15 . . 120.0(3) ?
    C14 C13 C12 . . 120.3(3) ?
    C14 C13 H13A . . 119.8 ?
    C12 C13 H13A . . 119.8 ?
    C9 C14 C13 . . 119.9(2) ?
    C9 C14 H14A . . 120.0 ?
    C13 C14 H14A . . 120.0 ?
    O4 C15 O3 . . 122.8(3) ?
    O4 C15 C12 . . 118.2(3) ?
    O3 C15 C12 . . 119.0(3) ?
    C21 C16 C17 . . 120.1(2) ?
    C21 C16 S5 . . 122.88(19) ?
    C17 C16 S5 . . 116.8(2) ?
    C18 C17 C16 . . 119.9(2) ?
    C18 C17 H17A . . 120.0 ?
    C16 C17 H17A . . 120.0 ?
    C19 C18 C17 . . 120.1(2) ?
    C19 C18 H18A . . 120.0 ?
    C17 C18 H18A . . 120.0 ?
    C18 C19 C20 . . 119.8(2) ?
    C18 C19 C22 . . 119.8(2) ?
    C20 C19 C22 . . 120.4(2) ?
    C21 C20 C19 . . 119.9(2) ?
    C21 C20 H20A . . 120.1 ?
    C19 C20 H20A . . 120.1 ?
    C20 C21 C16 . . 120.2(2) ?
    C20 C21 H21A . . 119.9 ?
    C16 C21 H21A . . 119.9 ?
    O5 C22 O6 . . 123.6(3) ?
    O5 C22 C19 . . 118.5(3) ?
    O6 C22 C19 . . 118.0(2) ?
loop_
    _geom_torsion_atom_site_label_1
    _geom_torsion_atom_site_label_2
    _geom_torsion_atom_site_label_3
    _geom_torsion_atom_site_label_4
    _geom_torsion_site_symmetry_1
    _geom_torsion_site_symmetry_2
    _geom_torsion_site_symmetry_3
    _geom_torsion_site_symmetry_4
    _geom_torsion
    _geom_torsion_publ_flag
    C4 O1 C1 C2 . . . . -43.5(4) ?
    C3 O2 C2 C1 . . . . -42.7(4) ?
    O1 C1 C2 O2 . . . . 60.5(4) ?
    C2 O2 C3 C4 . . . . 14.2(4) ?
    C2 O2 C3 S1 . . . . -164.1(2) ?
    C5 S1 C3 C4 . . . . 12.6(2) ?
    C5 S1 C3 O2 . . . . -169.0(2) ?
    O2 C3 C4 O1 . . . . 0.4(4) ?
    S1 C3 C4 O1 . . . . 178.6(2) ?
    O2 C3 C4 S2 . . . . -177.6(2) ?
    S1 C3 C4 S2 . . . . 0.7(3) ?
    C1 O1 C4 C3 . . . . 14.8(4) ?
    C1 O1 C4 S2 . . . . -167.3(2) ?
    C5 S2 C4 C3 . . . . -13.6(2) ?
    C5 S2 C4 O1 . . . . 168.3(2) ?
    C4 S2 C5 C6 . . . . -155.6(2) ?
    C4 S2 C5 S1 . . . . 22.02(16) ?
    C3 S1 C5 C6 . . . . 155.8(2) ?
    C3 S1 C5 S2 . . . . -21.84(17) ?
    S2 C5 C6 S4 . . . . 1.2(3) ?
    S1 C5 C6 S4 . . . . -176.19(14) ?
    S2 C5 C6 S3 . . . . 176.14(14) ?
    S1 C5 C6 S3 . . . . -1.3(3) ?
    C8 S4 C6 C5 . . . . 152.2(2) ?
    C8 S4 C6 S3 . . . . -23.12(15) ?
    C7 S3 C6 C5 . . . . -152.4(2) ?
    C7 S3 C6 S4 . . . . 23.01(15) ?
    C16 S5 C7 C8 . . . . -83.1(2) ?
    C16 S5 C7 S3 . . . . 102.52(15) ?
    C6 S3 C7 C8 . . . . -13.8(2) ?
    C6 S3 C7 S5 . . . . 161.13(14) ?
    S5 C7 C8 S6 . . . . 2.8(3) ?
    S3 C7 C8 S6 . . . . 177.20(13) ?
    S5 C7 C8 S4 . . . . -174.74(13) ?
    S3 C7 C8 S4 . . . . -0.3(3) ?
    C9 S6 C8 C7 . . . . 82.0(2) ?
    C9 S6 C8 S4 . . . . -100.45(15) ?
    C6 S4 C8 C7 . . . . 14.3(2) ?
    C6 S4 C8 S6 . . . . -163.43(14) ?
    C8 S6 C9 C14 . . . . 18.4(3) ?
    C8 S6 C9 C10 . . . . -162.2(2) ?
    C14 C9 C10 C11 . . . . -2.3(4) ?
    S6 C9 C10 C11 . . . . 178.3(2) ?
    C9 C10 C11 C12 . . . . 0.5(5) ?
    C10 C11 C12 C13 . . . . 2.0(5) ?
    C10 C11 C12 C15 . . . . -175.3(3) ?
    C11 C12 C13 C14 . . . . -2.8(5) ?
    C15 C12 C13 C14 . . . . 174.6(3) ?
    C10 C9 C14 C13 . . . . 1.5(4) ?
    S6 C9 C14 C13 . . . . -179.1(2) ?
    C12 C13 C14 C9 . . . . 1.0(5) ?
    C11 C12 C15 O4 . . . . -179.9(4) ?
    C13 C12 C15 O4 . . . . 2.7(5) ?
    C11 C12 C15 O3 . . . . 1.9(5) ?
    C13 C12 C15 O3 . . . . -175.5(3) ?
    C7 S5 C16 C21 . . . . -47.9(2) ?
    C7 S5 C16 C17 . . . . 137.0(2) ?
    C21 C16 C17 C18 . . . . 0.8(4) ?
    S5 C16 C17 C18 . . . . 176.0(2) ?
    C16 C17 C18 C19 . . . . -0.3(5) ?
    C17 C18 C19 C20 . . . . -0.3(4) ?
    C17 C18 C19 C22 . . . . -179.2(3) ?
    C18 C19 C20 C21 . . . . 0.5(4) ?
    C22 C19 C20 C21 . . . . 179.5(3) ?
    C19 C20 C21 C16 . . . . -0.1(4) ?
    C17 C16 C21 C20 . . . . -0.6(4) ?
    S5 C16 C21 C20 . . . . -175.5(2) ?
    C18 C19 C22 O5 . . . . -1.7(4) ?
    C20 C19 C22 O5 . . . . 179.4(3) ?
    C18 C19 C22 O6 . . . . 177.6(3) ?
    C20 C19 C22 O6 . . . . -1.4(4) ?
loop_
    _geom_hbond_atom_site_label_D
    _geom_hbond_atom_site_label_H
    _geom_hbond_atom_site_label_A
    _geom_hbond_site_symmetry_A
    _geom_hbond_distance_DH
    _geom_hbond_distance_HA
    _geom_hbond_distance_DA
    _geom_hbond_angle_DHA
    _geom_hbond_publ_flag
    O4 H4 O5 2_655 0.863(19) 1.78(2) 2.629(3) 165(5) y
    O6 H6 O3 2_655 0.843(18) 1.782(19) 2.624(3) 177(4) y
    O1W H1WA O5 1_456 0.85 2.38 3.18(2) 155 y
    O1W H1WB O3 1_456 0.85 2.37 3.17(2) 158 y
    C13 H13A O2 2_556 0.93 2.67 3.570(4) 163 y
    C20 H20A O1 2_556 0.93 2.65 3.552(4) 164 y
_shelx_hkl_file
;
  -1   0   0    7.24    0.55
  -1   0   0    6.83    0.57
  -1   0   0    7.48    0.49
  -1   0   0    7.14    0.56
  -1   0   0    8.66    0.52
   1   0   0    7.13    0.49
   1   0   0    7.92    0.52
   1   0   0    7.78    0.57
  -2   0   0   19.89    1.23
  -2   0   0   16.31    1.15
  -2   0   0   17.00    1.32
  -2   0   0   19.13    1.18
  -2   0   0   17.19    1.15
  -2   0   0   18.09    1.35
  -2   0   0   17.06    1.29
   2   0   0   16.83    1.15
   2   0   0   18.88    1.23
   2   0   0   18.42    1.23
  -3   0   0    0.05    0.04
  -3   0   0    0.05    0.07
  -3   0   0    0.04    0.06
  -3   0   0    0.00    0.06
  -3   0   0    0.11    0.04
  -3   0   0    0.04    0.04
  -3   0   0    0.01    0.04
   3   0   0    0.04    0.03
   3   0   0   -0.03    0.05
   3   0   0    0.08    0.04
   3   0   0    0.04    0.04
  -4   0   0   24.43    1.91
  -4   0   0   27.03    2.00
  -4   0   0   24.80    1.70
  -4   0   0   25.32    1.96
  -4   0   0   27.22    1.93
  -4   0   0   29.25    1.81
  -4   0   0   23.60    1.70
  -4   0   0   25.92    1.74
   4   0   0   24.56    1.70
   4   0   0   26.01    2.17
   4   0   0   25.12    1.98
   4   0   0   28.00    1.82
   4   0   0   26.85    1.92
   4   0   0   28.23    1.81
  -5   0   0   30.87    2.34
  -5   0   0   32.05    2.39
  -5   0   0   31.93    2.44
  -5   0   0   28.99    2.11
  -5   0   0   31.15    2.08
  -5   0   0   31.96    2.08
   5   0   0   35.88    2.21
   5   0   0   31.17    2.08
   5   0   0   31.33    2.42
   5   0   0   34.06    2.22
  -6   0   0    0.06    0.11
  -6   0   0    0.14    0.10
  -6   0   0    0.04    0.13
  -6   0   0   -0.01    0.09
  -6   0   0    0.18    0.13
   6   0   0    0.07    0.10
   6   0   0    0.20    0.11
   6   0   0   -0.01    0.10
   6   0   0    0.00    0.07
  -7   0   0    2.65    0.42
  -7   0   0    3.17    0.34
  -7   0   0    2.98    0.34
  -7   0   0    2.74    0.42
  -7   0   0    2.77    0.44
   7   0   0    3.12    0.43
   7   0   0    2.77    0.33
   7   0   0    2.61    0.40
   7   0   0    2.35    0.31
   7   0   0    3.11    0.35
  -8   0   0    0.55    0.26
  -8   0   0    0.11    0.15
  -8   0   0    0.12    0.14
  -8   0   0    0.03    0.15
   8   0   0    0.29    0.17
   8   0   0    0.02    0.14
   8   0   0    0.03    0.20
  -9   0   0    4.75    0.68
  -9   0   0    3.33    0.47
  -9   0   0    4.16    0.63
   9   0   0    5.20    0.51
   9   0   0    4.33    0.50
   9   0   0    4.73    0.64
   9  -1   0    0.11    0.18
   9  -1   0    0.02    0.16
   9  -1   0    0.15    0.17
  -9   1   0    0.45    0.30
  -9   1   0    0.04    0.15
  -9   1   0    0.07    0.17
  -9   1   0    0.14    0.18
   8  -1   0    1.93    0.30
   8  -1   0    1.93    0.29
   8  -1   0    2.15    0.40
  -8   1   0    2.33    0.44
  -8   1   0    2.38    0.43
  -8   1   0    2.80    0.36
  -8   1   0    2.28    0.32
   7  -1   0    3.11    0.43
   7  -1   0    3.69    0.36
   7  -1   0    2.90    0.34
   7  -1   0    3.52    0.34
   7  -1   0    3.24    0.44
  -7   1   0    3.50    0.49
  -7   1   0    3.85    0.48
  -7   1   0    3.28    0.38
  -7   1   0    3.72    0.49
  -7   1   0    3.20    0.37
   6  -1   0    0.31    0.12
   6  -1   0    0.49    0.15
   6  -1   0    0.34    0.12
   6  -1   0    0.50    0.12
   6  -1   0    0.25    0.15
  -6   1   0    0.31    0.10
  -6   1   0    0.23    0.17
  -6   1   0    0.53    0.16
  -6   1   0    0.53    0.19
  -6   1   0    0.45    0.13
  -6   1   0    0.20    0.12
   5  -1   0    1.66    0.19
   5  -1   0    1.66    0.21
   5  -1   0    1.71    0.20
  -5   1   0    1.95    0.29
  -5   1   0    1.98    0.27
  -5   1   0    2.29    0.18
  -5   1   0    1.39    0.20
  -5   1   0    1.91    0.22
  -5   1   0    1.72    0.27
   4  -1   0    1.60    0.18
   4  -1   0    1.49    0.16
   4  -1   0    1.70    0.17
   4  -1   0    1.79    0.17
  -4   1   0    1.96    0.16
  -4   1   0    1.89    0.18
  -4   1   0    1.70    0.23
  -4   1   0    1.59    0.24
  -4   1   0    1.69    0.17
  -4   1   0    1.66    0.23
   3  -1   0   12.81    0.94
   3  -1   0   15.29    0.95
   3  -1   0   13.45    0.89
  -3   1   0   12.80    0.90
  -3   1   0   14.78    1.05
  -3   1   0   13.69    0.90
  -3   1   0   12.42    1.03
  -3   1   0   13.82    0.89
  -3   1   0   12.85    1.00
   2  -1   0   59.67    3.56
   2  -1   0   51.78    3.29
   2  -1   0   56.48    3.52
  -2   1   0   52.96    3.29
  -2   1   0   54.94    3.83
  -2   1   0   50.11    3.74
  -2   1   0   48.36    3.31
  -2   1   0   49.35    3.65
  -2   1   0   46.98    3.40
   1  -1   0   54.41    3.60
   1  -1   0   53.02    3.32
   1  -1   0   50.89    3.10
  -1   1   0   44.49    3.21
  -1   1   0   45.39    3.12
  -1   1   0   48.62    3.60
   0  -1   0    2.66    0.22
  -1  -1   0    9.30    0.53
  -1  -1   0    7.81    0.56
  -1  -1   0    7.37    0.58
  -1  -1   0    7.61    0.68
  -1  -1   0    8.51    0.51
  -1  -1   0    7.92    0.58
  -1  -1   0    8.10    0.52
  -1  -1   0    7.98    0.60
  -1  -1   0    8.00    0.60
   1   1   0    6.85    0.67
   1   1   0    7.77    0.60
   1   1   0    8.05    0.60
   1   1   0    7.10    0.55
  -2  -1   0   12.44    0.79
  -2  -1   0   12.38    0.85
  -2  -1   0   11.81    0.93
  -2  -1   0   12.19    0.91
  -2  -1   0   14.32    0.81
  -2  -1   0   11.98    0.78
  -2  -1   0   11.33    0.90
  -2  -1   0   11.72    0.84
  -2  -1   0   12.13    1.03
  -2  -1   0   11.73    0.89
   2   1   0   11.41    0.84
   2   1   0   10.81    1.02
   2   1   0   12.32    0.91
   2   1   0   12.06    0.84
   2   1   0   11.55    0.92
  -3  -1   0    0.42    0.10
  -3  -1   0    0.34    0.07
  -3  -1   0    0.33    0.08
  -3  -1   0    0.37    0.10
  -3  -1   0    0.43    0.07
  -3  -1   0    0.41    0.11
  -3  -1   0    0.42    0.08
  -3  -1   0    0.41    0.08
  -3  -1   0    0.46    0.08
  -3  -1   0    0.28    0.09
   3   1   0    0.35    0.08
   3   1   0    0.35    0.08
   3   1   0    0.33    0.07
   3   1   0    0.40    0.08
   3   1   0    0.39    0.10
   3   1   0    0.34    0.09
  -4  -1   0    7.04    0.58
  -4  -1   0    6.33    0.61
  -4  -1   0    6.80    0.61
  -4  -1   0    6.43    0.51
  -4  -1   0    7.12    0.63
  -4  -1   0    8.54    0.52
  -4  -1   0    7.06    0.53
  -4  -1   0    7.52    0.55
   4   1   0    7.12    0.53
   4   1   0    7.56    0.63
   4   1   0    8.08    0.56
   4   1   0    6.64    0.64
   4   1   0    8.13    0.55
   4   1   0    6.89    0.57
  -5  -1   0    1.66    0.27
  -5  -1   0    1.53    0.21
  -5  -1   0    1.47    0.25
  -5  -1   0    1.66    0.19
  -5  -1   0    1.39    0.19
  -5  -1   0    1.41    0.26
   5   1   0    1.43    0.24
   5   1   0    1.33    0.19
   5   1   0    1.65    0.20
   5   1   0    1.22    0.19
   5   1   0    1.35    0.20
  -6  -1   0   11.16    0.73
  -6  -1   0    8.93    0.81
  -6  -1   0    8.30    0.65
  -6  -1   0    7.37    0.78
  -6  -1   0   10.17    0.84
  -6  -1   0    7.89    0.67
   6   1   0   10.21    0.72
   6   1   0   10.15    0.71
   6   1   0    8.03    0.67
   6   1   0    7.85    0.79
  -7  -1   0    0.99    0.28
  -7  -1   0    1.76    0.36
  -7  -1   0    1.38    0.23
  -7  -1   0    1.49    0.32
  -7  -1   0    1.38    0.23
   7   1   0    1.27    0.22
   7   1   0    1.07    0.30
   7   1   0    1.26    0.29
   7   1   0    1.16    0.23
   7   1   0    1.30    0.23
  -8  -1   0    0.63    0.19
  -8  -1   0    0.51    0.23
  -8  -1   0    0.81    0.30
   8   1   0    0.41    0.16
   8   1   0    0.66    0.21
   8   1   0    1.09    0.31
  -9  -1   0    0.71    0.27
  -9  -1   0    1.36    0.34
  -9  -1   0    0.47    0.18
   9   1   0    0.96    0.27
   9   1   0    0.71    0.22
   9   1   0    0.69    0.27
   9  -2   0    6.50    0.56
   9  -2   0    5.29    0.55
   9  -2   0    3.99    0.63
  -9   2   0    7.23    0.59
  -9   2   0    6.49    0.81
  -9   2   0    5.03    0.70
   8  -2   0    0.17    0.17
   8  -2   0    0.10    0.14
   8  -2   0    0.51    0.22
   8  -2   0    0.13    0.14
  -8   2   0   -0.09    0.20
  -8   2   0    0.10    0.16
  -8   2   0    0.09    0.19
  -8   2   0    0.17    0.12
   7  -2   0    6.27    0.52
   7  -2   0    6.10    0.62
   7  -2   0    7.37    0.55
   7  -2   0    5.85    0.61
  -7   2   0    6.27    0.64
  -7   2   0    5.70    0.63
  -7   2   0    6.10    0.53
  -7   2   0    7.13    0.56
  -7   2   0    6.58    0.65
   6  -2   0    0.85    0.20
   6  -2   0    1.03    0.16
   6  -2   0    0.87    0.14
   6  -2   0    0.58    0.13
  -6   2   0    0.82    0.16
  -6   2   0    0.77    0.21
  -6   2   0    0.87    0.24
  -6   2   0    1.04    0.14
  -6   2   0    0.52    0.13
  -6   2   0    0.69    0.18
   5  -2   0    7.89    0.72
   5  -2   0    9.99    0.66
   5  -2   0    8.55    0.63
   5  -2   0    9.29    0.67
  -5   2   0    8.49    0.65
  -5   2   0    8.85    0.77
  -5   2   0    9.50    0.64
  -5   2   0    8.18    0.75
  -5   2   0    9.12    0.64
  -5   2   0    8.64    0.73
   4  -2   0   68.23    4.17
   4  -2   0   58.71    3.86
   4  -2   0   55.59    4.29
   4  -2   0   64.82    4.13
  -4   2   0   63.94    3.87
  -4   2   0   64.01    4.51
  -4   2   0   57.12    3.89
  -4   2   0   58.54    4.30
  -4   2   0   59.62    4.41
  -4   2   0   60.06    3.99
   3  -2   0    2.93    0.23
   3  -2   0    3.26    0.24
   3  -2   0    2.76    0.26
   3  -2   0    2.75    0.22
  -3   2   0    2.92    0.26
  -3   2   0    2.73    0.23
  -3   2   0    2.66    0.24
  -3   2   0    2.96    0.28
  -3   2   0    2.86    0.27
  -3   2   0    2.78    0.23
   2  -2   0   89.16    6.50
   2  -2   0  100.10    6.29
   2  -2   0   99.47    5.87
   2  -2   0   92.98    7.67
   2  -2   0   97.64    6.36
  -2   2   0  100.92    6.81
  -2   2   0   86.76    6.09
  -2   2   0   89.05    6.80
  -2   2   0   91.86    6.51
  -2   2   0   90.69    6.66
  -2   2   0   94.28    5.91
   1  -2   0   23.01    1.34
   1  -2   0   20.01    1.56
   1  -2   0   21.12    1.43
   1  -2   0   18.35    1.76
   1  -2   0   23.90    1.55
   1  -2   0   20.10    1.45
  -1   2   0   19.22    1.56
  -1   2   0   21.56    1.35
  -1   2   0   20.48    1.40
  -1   2   0   23.05    1.55
   0  -2   0  114.72    8.60
   0  -2   0  124.15    7.93
   0  -2   0  118.11    8.58
   0  -2   0  128.51    7.41
   0  -2   0  112.02    9.71
   0  -2   0  111.53    8.03
   0   2   0  122.91    7.68
   0   2   0  108.40    9.70
   0   2   0  115.00    8.60
   0   2   0  118.90    8.58
   0   2   0  130.22    7.43
  -1  -2   0  220.79   18.67
  -1  -2   0  258.53   14.33
  -1  -2   0  245.50   14.77
  -1  -2   0  227.64   15.80
  -1  -2   0  213.46   15.46
  -1  -2   0  228.66   16.53
  -1  -2   0  207.07   16.13
  -1  -2   0  232.69   14.26
  -1  -2   0  214.53   16.54
   1   2   0  248.10   14.77
   1   2   0  255.70   14.33
   1   2   0  220.88   16.54
   1   2   0  218.79   16.52
   1   2   0  209.33   18.66
  -2  -2   0    2.80    0.20
  -2  -2   0    2.53    0.20
  -2  -2   0    2.34    0.28
  -2  -2   0    2.35    0.24
  -2  -2   0    2.37    0.21
  -2  -2   0    2.07    0.22
  -2  -2   0    2.31    0.24
  -2  -2   0    2.13    0.21
  -2  -2   0    2.43    0.24
  -2  -2   0    2.74    0.19
   2   2   0    2.60    0.24
   2   2   0    2.71    0.24
   2   2   0    2.27    0.21
   2   2   0    2.62    0.20
   2   2   0    2.06    0.21
   2   2   0    2.24    0.27
  -3  -2   0   31.17    2.53
  -3  -2   0   30.14    2.25
  -3  -2   0   31.08    2.08
  -3  -2   0   29.99    2.23
  -3  -2   0   29.92    1.92
  -3  -2   0   34.62    1.98
  -3  -2   0   28.01    2.16
  -3  -2   0   29.66    2.06
  -3  -2   0   26.48    2.18
   3   2   0   29.75    2.23
   3   2   0   29.01    2.24
   3   2   0   29.85    2.06
   3   2   0   28.13    2.51
   3   2   0   30.75    2.08
  -4  -2   0    2.02    0.29
  -4  -2   0    1.96    0.18
  -4  -2   0    1.94    0.20
  -4  -2   0    1.83    0.17
  -4  -2   0    1.97    0.23
  -4  -2   0    1.41    0.24
  -4  -2   0    1.56    0.24
  -4  -2   0    1.81    0.21
  -4  -2   0    2.15    0.23
  -4  -2   0    1.85    0.27
   4   2   0    2.07    0.23
   4   2   0    1.74    0.22
   4   2   0    1.91    0.20
   4   2   0    1.58    0.25
   4   2   0    1.89    0.21
   4   2   0    1.75    0.25
  -5  -2   0    2.63    0.36
  -5  -2   0    2.55    0.29
  -5  -2   0    2.97    0.27
  -5  -2   0    2.21    0.33
  -5  -2   0    2.22    0.25
  -5  -2   0    2.22    0.34
   5   2   0    2.09    0.32
   5   2   0    2.42    0.29
   5   2   0    2.23    0.28
   5   2   0    2.39    0.30
   5   2   0    2.62    0.26
  -6  -2   0    0.08    0.10
  -6  -2   0    0.20    0.15
  -6  -2   0    0.33    0.12
  -6  -2   0    0.55    0.21
  -6  -2   0    0.44    0.14
  -6  -2   0    0.44    0.17
   6   2   0    0.43    0.18
   6   2   0    0.06    0.09
   6   2   0    0.46    0.14
   6   2   0    0.52    0.14
  -7  -2   0   -0.04    0.13
  -7  -2   0   -0.09    0.17
  -7  -2   0   -0.01    0.14
  -7  -2   0   -0.09    0.13
   7   2   0   -0.09    0.14
   7   2   0    0.09    0.15
   7   2   0    0.13    0.14
   7   2   0    0.05    0.15
  -8  -2   0    0.43    0.22
  -8  -2   0    0.55    0.21
  -8  -2   0    0.64    0.25
   8   2   0    0.85    0.25
   8   2   0    0.56    0.23
   8   2   0    0.66    0.26
   9  -3   0    0.35    0.18
   9  -3   0    0.08    0.17
   9  -3   0    0.57    0.25
  -9   3   0    0.30    0.18
  -9   3   0    0.43    0.22
  -9   3   0    0.39    0.24
   8  -3   0    0.08    0.11
   8  -3   0    0.04    0.12
   8  -3   0   -0.20    0.10
   8  -3   0   -0.07    0.09
  -8   3   0    0.01    0.15
  -8   3   0   -0.07    0.18
  -8   3   0    0.02    0.13
  -8   3   0   -0.12    0.12
   7  -3   0    0.87    0.18
   7  -3   0    0.64    0.17
   7  -3   0    0.72    0.22
  -7   3   0    0.95    0.27
  -7   3   0    1.05    0.24
  -7   3   0    0.60    0.22
  -7   3   0    1.37    0.19
  -7   3   0    1.62    0.27
   6  -3   0    0.09    0.08
   6  -3   0    0.16    0.08
   6  -3   0    0.25    0.14
   6  -3   0    0.10    0.07
  -6   3   0    0.09    0.09
  -6   3   0   -0.01    0.12
  -6   3   0   -0.04    0.08
  -6   3   0    0.03    0.12
  -6   3   0    0.17    0.14
   5  -3   0   21.21    1.46
   5  -3   0   20.08    1.63
   5  -3   0   23.49    1.56
   5  -3   0   23.56    1.57
  -5   3   0   21.19    1.70
  -5   3   0   22.18    1.65
  -5   3   0   22.25    1.72
  -5   3   0   23.28    1.51
  -5   3   0   23.08    1.51
   4  -3   0   -0.04    0.05
   4  -3   0    0.02    0.04
   4  -3   0   -0.04    0.06
   4  -3   0   -0.04    0.03
   4  -3   0    0.05    0.04
  -4   3   0   -0.01    0.07
  -4   3   0   -0.04    0.05
  -4   3   0    0.00    0.08
  -4   3   0    0.08    0.07
  -4   3   0    0.04    0.07
  -4   3   0    0.00    0.06
   3  -3   0    0.87    0.11
   3  -3   0    0.67    0.10
   3  -3   0    0.79    0.10
   3  -3   0    0.60    0.10
   3  -3   0    0.68    0.12
  -3   3   0    0.79    0.12
  -3   3   0    0.64    0.11
  -3   3   0    0.89    0.14
  -3   3   0    0.59    0.11
  -3   3   0    0.76    0.11
  -3   3   0    0.71    0.11
   2  -3   0    0.94    0.13
   2  -3   0    1.12    0.10
   2  -3   0    0.94    0.15
   2  -3   0    1.11    0.10
   2  -3   0    1.08    0.13
  -2   3   0    1.08    0.14
  -2   3   0    1.23    0.14
  -2   3   0    1.05    0.12
  -2   3   0    1.20    0.12
  -2   3   0    1.16    0.15
  -2   3   0    1.08    0.11
   1  -3   0   42.39    3.18
   1  -3   0   44.28    2.91
   1  -3   0   40.01    2.95
   1  -3   0   40.65    3.58
   1  -3   0   40.58    2.72
  -1   3   0   48.24    3.15
  -1   3   0   41.44    3.17
  -1   3   0   44.47    2.84
  -1   3   0   46.00    2.73
   0  -3   0    1.67    0.24
   0  -3   0    1.66    0.15
   0  -3   0    1.85    0.16
   0  -3   0    1.60    0.19
   0  -3   0    1.54    0.17
   0  -3   0    1.88    0.14
   0   3   0    1.74    0.16
   0   3   0    1.36    0.22
   0   3   0    1.81    0.16
   0   3   0    2.01    0.14
   0   3   0    1.66    0.19
  -1  -3   0   -0.06    0.03
  -1  -3   0    0.04    0.06
  -1  -3   0    0.00    0.02
  -1  -3   0   -0.05    0.04
  -1  -3   0    0.01    0.03
  -1  -3   0    0.02    0.04
  -1  -3   0   -0.02    0.04
  -1  -3   0    0.03    0.03
  -1  -3   0    0.07    0.05
   1   3   0    0.00    0.04
   1   3   0    0.01    0.05
   1   3   0    0.01    0.04
   1   3   0   -0.01    0.02
   1   3   0    0.01    0.03
  -2  -3   0    8.40    0.56
  -2  -3   0    8.42    0.67
  -2  -3   0    7.09    0.61
  -2  -3   0    7.53    0.64
  -2  -3   0    8.94    0.59
  -2  -3   0    8.67    0.58
  -2  -3   0    8.14    0.68
  -2  -3   0    7.84    0.65
  -2  -3   0    7.46    0.62
  -2  -3   0    8.54    0.78
   2   3   0    8.77    0.59
   2   3   0    8.99    0.56
   2   3   0    8.92    0.67
   2   3   0    8.02    0.68
   2   3   0    8.12    0.62
   2   3   0    8.14    0.77
  -3  -3   0    0.56    0.13
  -3  -3   0    0.63    0.11
  -3  -3   0    0.54    0.09
  -3  -3   0    0.80    0.17
  -3  -3   0    0.42    0.11
  -3  -3   0    0.59    0.10
  -3  -3   0    0.72    0.18
  -3  -3   0    0.65    0.14
  -3  -3   0    0.76    0.13
  -3  -3   0    0.60    0.13
   3   3   0    0.46    0.12
   3   3   0    0.61    0.12
   3   3   0    0.63    0.10
   3   3   0    0.72    0.14
   3   3   0    0.46    0.11
   3   3   0    0.54    0.15
  -4  -3   0   23.44    1.59
  -4  -3   0   23.89    1.72
  -4  -3   0   25.80    1.74
  -4  -3   0   25.88    1.84
  -4  -3   0   24.60    1.87
  -4  -3   0   20.97    1.82
  -4  -3   0   25.32    2.12
  -4  -3   0   24.01    1.61
  -4  -3   0   23.32    1.89
   4   3   0   23.45    1.86
   4   3   0   22.96    1.62
   4   3   0   23.18    2.10
   4   3   0   26.02    1.73
   4   3   0   25.01    1.74
   4   3   0   25.34    1.88
   4   3   0   27.71    1.65
  -5  -3   0   -0.01    0.08
  -5  -3   0   -0.07    0.10
  -5  -3   0    0.25    0.12
  -5  -3   0    0.09    0.13
  -5  -3   0    0.00    0.10
  -5  -3   0   -0.01    0.10
   5   3   0    0.00    0.10
   5   3   0   -0.01    0.11
   5   3   0   -0.12    0.10
   5   3   0   -0.10    0.09
   5   3   0    0.17    0.12
  -6  -3   0    0.07    0.12
  -6  -3   0   -0.07    0.13
  -6  -3   0   -0.06    0.11
  -6  -3   0    0.03    0.14
  -6  -3   0   -0.02    0.12
   6   3   0   -0.06    0.12
   6   3   0    0.06    0.09
   6   3   0    0.33    0.15
   6   3   0   -0.22    0.12
  -7  -3   0    0.20    0.20
  -7  -3   0    0.53    0.23
  -7  -3   0    0.24    0.17
  -7  -3   0    0.29    0.15
   7   3   0    0.18    0.21
   7   3   0    0.13    0.14
   7   3   0    0.26    0.17
  -8  -3   0    3.98    0.63
  -8  -3   0    4.77    0.63
  -8  -3   0    4.51    0.52
   8   3   0    4.72    0.66
   8   3   0    5.38    0.54
   8   3   0    4.03    0.51
  10  -4   0    0.16    0.19
  10  -4   0    0.43    0.26
 -10   4   0    0.14    0.24
   9  -4   0    0.16    0.17
   9  -4   0   -0.05    0.16
   9  -4   0   -0.14    0.18
  -9   4   0   -0.14    0.19
  -9   4   0   -0.12    0.17
  -9   4   0    0.27    0.28
   8  -4   0    0.21    0.14
   8  -4   0    0.26    0.15
   8  -4   0    0.20    0.12
  -8   4   0    0.16    0.17
  -8   4   0    0.28    0.16
  -8   4   0    0.25    0.21
  -8   4   0    0.13    0.14
   7  -4   0    7.29    0.68
   7  -4   0    8.40    0.64
   7  -4   0    7.57    0.59
  -7   4   0    7.05    0.71
  -7   4   0    8.50    0.67
  -7   4   0    6.99    0.73
  -7   4   0    7.74    0.71
  -7   4   0    8.39    0.61
   6  -4   0   10.91    0.95
   6  -4   0   12.48    0.90
   6  -4   0   11.51    0.84
   6  -4   0   11.97    0.89
  -6   4   0   12.48    0.88
  -6   4   0   12.39    1.02
  -6   4   0   12.87    1.03
  -6   4   0   12.58    0.91
  -6   4   0   12.19    0.97
   5  -4   0    2.45    0.28
   5  -4   0    2.87    0.25
   5  -4   0    3.07    0.28
   5  -4   0    2.51    0.26
  -5   4   0    2.75    0.32
  -5   4   0    3.14    0.30
  -5   4   0    2.51    0.33
  -5   4   0    2.75    0.27
  -5   4   0    2.68    0.35
   4  -4   0    0.77    0.11
   4  -4   0    0.71    0.13
   4  -4   0    0.77    0.14
   4  -4   0    0.83    0.13
   4  -4   0    0.87    0.13
  -4   4   0    0.71    0.13
  -4   4   0    0.95    0.16
  -4   4   0    1.03    0.15
  -4   4   0    0.70    0.15
  -4   4   0    0.93    0.16
  -4   4   0    0.65    0.12
   3  -4   0    0.65    0.09
   3  -4   0    0.66    0.11
   3  -4   0    0.51    0.13
   3  -4   0    0.64    0.09
   3  -4   0    0.56    0.11
  -3   4   0    0.64    0.12
  -3   4   0    0.68    0.12
  -3   4   0    0.63    0.10
  -3   4   0    0.65    0.13
  -3   4   0    0.59    0.12
  -3   4   0    0.67    0.12
   2  -4   0    8.06    0.80
   2  -4   0    9.34    0.60
   2  -4   0    8.29    0.66
   2  -4   0   10.00    0.64
   2  -4   0    9.00    0.65
  -2   4   0    8.27    0.64
  -2   4   0    9.42    0.69
  -2   4   0    9.38    0.62
  -2   4   0    8.11    0.72
  -2   4   0    8.44    0.66
   1  -4   0   38.01    3.37
   1  -4   0   40.07    3.00
   1  -4   0   39.95    2.55
   1  -4   0   38.96    2.78
   1  -4   0   43.45    2.74
  -1   4   0   39.23    2.99
  -1   4   0   42.21    2.95
  -1   4   0   40.59    2.67
  -1   4   0   43.42    2.57
  -1   4   0   36.65    3.37
   0  -4   0   12.79    0.90
   0  -4   0   11.38    0.90
   0  -4   0   11.71    1.12
   0  -4   0   13.35    0.82
   0  -4   0   12.86    0.89
   0  -4   0   11.90    0.99
   0   4   0   11.08    1.11
   0   4   0   13.22    0.81
   0   4   0   12.45    0.99
   0   4   0   12.86    0.87
   0   4   0   12.54    0.94
  -1  -4   0    6.46    0.67
  -1  -4   0    6.67    0.50
  -1  -4   0    6.27    0.58
  -1  -4   0    6.39    0.53
  -1  -4   0    6.84    0.53
  -1  -4   0    7.80    0.46
  -1  -4   0    6.46    0.51
  -1  -4   0    6.95    0.48
  -1  -4   0    6.39    0.51
   1   4   0    6.80    0.58
   1   4   0    6.40    0.51
   1   4   0    6.86    0.50
   1   4   0    7.11    0.46
   1   4   0    6.27    0.66
   1   4   0    6.50    0.54
  -2  -4   0    1.67    0.16
  -2  -4   0    1.63    0.20
  -2  -4   0    1.91    0.23
  -2  -4   0    1.92    0.31
  -2  -4   0    1.93    0.20
  -2  -4   0    1.58    0.19
  -2  -4   0    1.66    0.26
  -2  -4   0    2.04    0.25
  -2  -4   0    2.10    0.19
   2   4   0    1.96    0.19
   2   4   0    1.80    0.20
   2   4   0    1.54    0.21
   2   4   0    1.85    0.16
   2   4   0    1.82    0.30
   2   4   0    1.99    0.26
  -3  -4   0    0.36    0.11
  -3  -4   0    0.17    0.12
  -3  -4   0    0.19    0.08
  -3  -4   0   -0.08    0.07
  -3  -4   0    0.05    0.08
  -3  -4   0    0.06    0.07
  -3  -4   0    0.09    0.11
  -3  -4   0    0.16    0.06
  -3  -4   0   -0.10    0.09
  -3  -4   0    0.05    0.10
   3   4   0    0.23    0.08
   3   4   0    0.07    0.10
   3   4   0    0.19    0.11
   3   4   0    0.17    0.06
   3   4   0    0.04    0.07
   3   4   0    0.09    0.10
   3   4   0    0.21    0.11
  -4  -4   0   13.77    1.12
  -4  -4   0   16.03    1.33
  -4  -4   0   13.60    1.14
  -4  -4   0   14.31    1.05
  -4  -4   0   14.74    0.99
  -4  -4   0   12.05    1.08
  -4  -4   0   13.66    1.04
   4   4   0   13.60    1.13
   4   4   0   13.55    1.05
   4   4   0   14.33    1.13
   4   4   0   14.85    1.05
   4   4   0   13.88    1.28
  -5  -4   0    2.30    0.38
  -5  -4   0    1.70    0.28
  -5  -4   0    1.88    0.35
  -5  -4   0    1.87    0.27
  -5  -4   0    2.16    0.28
  -5  -4   0    1.98    0.32
  -5  -4   0    1.89    0.28
   5   4   0    1.74    0.31
   5   4   0    2.03    0.28
   5   4   0    1.45    0.26
   5   4   0    1.51    0.25
   5   4   0    1.62    0.31
  -6  -4   0   -0.25    0.11
  -6  -4   0   -0.21    0.11
  -6  -4   0   -0.14    0.18
  -6  -4   0   -0.12    0.13
  -6  -4   0    0.06    0.10
   6   4   0   -0.09    0.12
   6   4   0    0.07    0.14
   6   4   0    0.25    0.15
  -7  -4   0    0.57    0.30
  -7  -4   0    0.58    0.19
  -7  -4   0    0.26    0.15
   7   4   0    0.37    0.19
   7   4   0    0.52    0.19
   7   4   0    0.41    0.24
  10  -5   0    2.88    0.41
   9  -5   0    6.14    0.71
   9  -5   0    8.51    0.64
   9  -5   0    7.48    0.66
  -9   5   0    7.37    0.81
  -9   5   0    7.48    0.69
  -9   5   0    7.30    0.75
   8  -5   0    2.41    0.33
   8  -5   0    2.37    0.37
   8  -5   0    2.39    0.31
  -8   5   0    2.15    0.43
  -8   5   0    2.83    0.44
  -8   5   0    3.03    0.43
  -8   5   0    3.22    0.35
  -8   5   0    3.03    0.42
   7  -5   0    2.10    0.32
   7  -5   0    2.34    0.30
   7  -5   0    2.43    0.28
  -7   5   0    2.24    0.30
  -7   5   0    2.28    0.37
  -7   5   0    2.28    0.35
  -7   5   0    2.52    0.35
  -7   5   0    2.45    0.40
   6  -5   0    3.08    0.29
   6  -5   0    2.56    0.33
   6  -5   0    3.39    0.32
   6  -5   0    3.14    0.30
  -6   5   0    3.01    0.41
  -6   5   0    3.25    0.34
  -6   5   0    3.20    0.35
  -6   5   0    2.86    0.39
  -6   5   0    2.99    0.37
   5  -5   0   17.82    1.32
   5  -5   0   20.12    1.34
   5  -5   0   18.24    1.22
   5  -5   0   17.58    1.36
  -5   5   0   18.92    1.37
  -5   5   0   17.93    1.43
  -5   5   0   18.31    1.45
  -5   5   0   18.94    1.41
  -5   5   0   18.09    1.29
  -5   5   0   18.84    1.30
   4  -5   0    1.53    0.21
   4  -5   0    1.42    0.19
   4  -5   0    1.67    0.25
   4  -5   0    1.83    0.19
   4  -5   0    1.61    0.18
  -4   5   0    1.57    0.22
  -4   5   0    1.74    0.23
  -4   5   0    1.75    0.23
  -4   5   0    1.75    0.18
  -4   5   0    1.84    0.23
  -4   5   0    1.66    0.23
   3  -5   0   -0.04    0.03
   3  -5   0    0.03    0.05
   3  -5   0   -0.07    0.09
   3  -5   0    0.04    0.06
   3  -5   0   -0.07    0.06
  -3   5   0    0.00    0.05
  -3   5   0    0.01    0.05
  -3   5   0    0.04    0.08
  -3   5   0   -0.01    0.05
  -3   5   0    0.06    0.08
   2  -5   0    0.47    0.09
   2  -5   0    0.41    0.06
   2  -5   0    0.26    0.09
   2  -5   0    0.25    0.12
   2  -5   0    0.44    0.09
  -2   5   0    0.35    0.09
  -2   5   0    0.42    0.08
  -2   5   0    0.35    0.07
  -2   5   0    0.17    0.09
  -2   5   0    0.16    0.09
  -2   5   0    0.36    0.12
   1  -5   0    1.39    0.19
   1  -5   0    1.61    0.19
   1  -5   0    1.50    0.15
   1  -5   0    1.64    0.14
   1  -5   0    1.50    0.23
   1  -5   0    1.43    0.26
  -1   5   0    1.48    0.16
  -1   5   0    1.39    0.19
  -1   5   0    1.59    0.15
  -1   5   0    1.51    0.26
  -1   5   0    1.41    0.22
   0  -5   0   29.81    2.38
   0  -5   0   29.20    2.68
   0  -5   0   31.54    2.21
   0  -5   0   33.06    2.01
   0  -5   0   29.86    2.19
   0  -5   0   31.32    2.16
   0   5   0   27.74    2.66
   0   5   0   33.41    2.32
   0   5   0   30.35    2.37
   0   5   0   34.02    2.00
   0   5   0   32.69    2.10
  -1  -5   0   12.25    1.05
  -1  -5   0   13.14    0.87
  -1  -5   0   12.69    0.96
  -1  -5   0   12.75    1.20
  -1  -5   0   13.16    0.94
  -1  -5   0   13.19    0.96
   1   5   0   13.13    0.99
   1   5   0   11.76    1.04
   1   5   0   14.11    0.85
   1   5   0   13.20    0.91
   1   5   0   12.31    1.18
   1   5   0   11.61    0.94
  -2  -5   0    0.14    0.10
  -2  -5   0    0.28    0.12
  -2  -5   0    0.23    0.09
  -2  -5   0    0.32    0.19
  -2  -5   0    0.27    0.10
  -2  -5   0    0.33    0.15
  -2  -5   0    0.04    0.08
   2   5   0    0.17    0.15
   2   5   0    0.20    0.09
   2   5   0    0.12    0.07
   2   5   0    0.36    0.12
   2   5   0    0.40    0.08
   2   5   0    0.32    0.13
   2   5   0    0.26    0.10
  -3  -5   0    2.17    0.33
  -3  -5   0    1.70    0.26
  -3  -5   0    2.53    0.30
  -3  -5   0    2.31    0.40
  -3  -5   0    2.43    0.32
  -3  -5   0    2.05    0.25
   3   5   0    1.87    0.30
   3   5   0    1.94    0.35
   3   5   0    2.48    0.26
   3   5   0    1.93    0.28
   3   5   0    2.01    0.28
  -4  -5   0    6.61    0.56
  -4  -5   0    6.19    0.61
  -4  -5   0    6.89    0.72
  -4  -5   0    6.14    0.50
  -4  -5   0    5.27    0.52
   4   5   0    6.55    0.55
   4   5   0    6.54    0.59
   4   5   0    5.67    0.53
   4   5   0    6.39    0.68
   4   5   0    5.79    0.59
  -5  -5   0    1.86    0.34
  -5  -5   0    2.46    0.33
  -5  -5   0    2.53    0.34
  -5  -5   0    2.66    0.33
  -5  -5   0    2.15    0.43
  -5  -5   0    2.16    0.38
   5   5   0    2.21    0.32
   5   5   0    2.37    0.36
   5   5   0    2.39    0.33
   5   5   0    2.30    0.33
   5   5   0    2.42    0.41
  -6  -5   0    0.15    0.17
  -6  -5   0   -0.17    0.14
  -6  -5   0    0.06    0.21
  -6  -5   0   -0.04    0.11
   6   5   0   -0.02    0.12
   6   5   0   -0.11    0.13
   6   5   0   -0.14    0.15
  -7  -5   0   -0.25    0.10
  -7  -5   0    0.00    0.16
  -7  -5   0   -0.12    0.20
   7   5   0   -0.08    0.20
   7   5   0   -0.03    0.13
   7   5   0   -0.14    0.15
   9  -6   0   -0.07    0.15
   9  -6   0   -0.02    0.17
  -9   6   0    0.04    0.23
  -9   6   0    0.38    0.25
   8  -6   0    0.53    0.15
   8  -6   0    0.60    0.19
  -8   6   0    0.62    0.23
  -8   6   0    1.06    0.24
  -8   6   0    0.34    0.23
  -8   6   0    0.76    0.27
   7  -6   0   -0.04    0.11
   7  -6   0    0.05    0.11
  -7   6   0    0.03    0.13
  -7   6   0   -0.17    0.12
  -7   6   0   -0.21    0.13
  -7   6   0   -0.10    0.12
   6  -6   0    3.08    0.33
   6  -6   0    3.04    0.32
   6  -6   0    2.84    0.29
  -6   6   0    3.19    0.37
  -6   6   0    3.54    0.43
  -6   6   0    3.00    0.39
  -6   6   0    3.34    0.40
  -6   6   0    3.12    0.34
   5  -6   0    0.16    0.09
   5  -6   0    0.39    0.14
   5  -6   0    0.08    0.10
  -5   6   0   -0.05    0.08
  -5   6   0    0.05    0.11
  -5   6   0    0.00    0.12
  -5   6   0   -0.02    0.12
  -5   6   0   -0.03    0.08
   4  -6   0    0.10    0.07
   4  -6   0    0.03    0.07
   4  -6   0    0.08    0.12
   4  -6   0    0.16    0.10
  -4   6   0    0.10    0.08
  -4   6   0   -0.06    0.10
  -4   6   0   -0.04    0.09
  -4   6   0    0.12    0.10
  -4   6   0    0.27    0.11
  -4   6   0   -0.04    0.08
   3  -6   0    1.98    0.19
   3  -6   0    2.24    0.25
   3  -6   0    2.41    0.28
   3  -6   0    1.46    0.30
  -3   6   0    2.02    0.26
  -3   6   0    2.13    0.22
  -3   6   0    2.05    0.29
  -3   6   0    2.01    0.32
  -3   6   0    2.29    0.25
   2  -6   0   12.19    0.85
   2  -6   0   10.55    0.78
   2  -6   0   10.94    0.87
   2  -6   0   10.62    1.06
  -2   6   0   11.03    0.84
  -2   6   0   11.09    0.95
  -2   6   0   11.09    1.06
  -2   6   0   12.29    0.80
  -2   6   0   12.88    0.89
   1  -6   0    4.81    0.59
   1  -6   0    5.40    0.47
   1  -6   0    5.89    0.41
   1  -6   0    5.25    0.52
   1  -6   0    5.08    0.45
  -1   6   0    5.84    0.41
  -1   6   0    6.01    0.46
  -1   6   0    5.25    0.59
  -1   6   0    4.97    0.51
  -1   6   0    5.58    0.46
   0  -6   0    2.53    0.27
   0  -6   0    2.57    0.36
   0  -6   0    2.63    0.23
   0  -6   0    2.30    0.40
   0  -6   0    2.31    0.30
   0   6   0    2.52    0.35
   0   6   0    2.64    0.26
   0   6   0    2.44    0.29
   0   6   0    3.00    0.22
   0   6   0    2.89    0.42
  -1  -6   0    2.11    0.34
  -1  -6   0    1.96    0.22
  -1  -6   0    2.04    0.38
  -1  -6   0    2.16    0.27
  -1  -6   0    2.09    0.27
   1   6   0    2.00    0.22
   1   6   0    1.92    0.25
   1   6   0    1.77    0.30
   1   6   0    1.96    0.36
  -2  -6   0    0.48    0.21
  -2  -6   0    0.40    0.12
  -2  -6   0    0.34    0.16
  -2  -6   0    0.54    0.16
  -2  -6   0    0.49    0.16
   2   6   0    0.41    0.18
   2   6   0    0.25    0.13
   2   6   0    0.47    0.17
   2   6   0    0.35    0.11
   2   6   0    0.22    0.11
  -3  -6   0    2.23    0.28
  -3  -6   0    1.84    0.29
  -3  -6   0    2.31    0.31
  -3  -6   0    2.76    0.39
  -3  -6   0    2.98    0.49
  -3  -6   0    2.05    0.32
   3   6   0    2.03    0.30
   3   6   0    2.03    0.34
   3   6   0    2.61    0.32
   3   6   0    2.29    0.41
  -4  -6   0    0.47    0.16
  -4  -6   0    0.98    0.21
  -4  -6   0    0.31    0.27
  -4  -6   0    0.60    0.18
  -4  -6   0    0.73    0.22
   4   6   0    0.65    0.19
   4   6   0    0.77    0.26
   4   6   0    0.61    0.20
   4   6   0    0.62    0.18
  -5  -6   0    0.69    0.19
  -5  -6   0    0.49    0.21
  -5  -6   0    0.94    0.34
  -5  -6   0    0.56    0.26
  -5  -6   0    0.65    0.18
   5   6   0    0.55    0.19
   5   6   0    0.33    0.22
   5   6   0    0.50    0.18
   5   6   0    0.60    0.20
  -6  -6   0    0.18    0.19
  -6  -6   0    0.05    0.20
  -6  -6   0    0.02    0.17
   6   6   0    0.39    0.23
   6   6   0    0.23    0.20
   6   6   0    0.29    0.19
   6   6   0    0.09    0.15
   9  -7   0    2.24    0.32
   9  -7   0    1.92    0.34
  -9   7   0    2.41    0.44
  -9   7   0    2.06    0.43
  -9   7   0    2.31    0.38
   8  -7   0    0.72    0.18
   8  -7   0    0.26    0.18
  -8   7   0    0.69    0.27
  -8   7   0    0.52    0.27
  -8   7   0    0.49    0.23
  -8   7   0    0.37    0.22
   7  -7   0    1.93    0.29
   7  -7   0    2.32    0.28
  -7   7   0    1.94    0.33
  -7   7   0    2.29    0.34
  -7   7   0    1.82    0.33
   6  -7   0    1.36    0.19
   6  -7   0    1.28    0.23
   6  -7   0    1.50    0.24
  -6   7   0    1.55    0.26
  -6   7   0    1.12    0.23
  -6   7   0    1.47    0.26
   5  -7   0    0.80    0.17
   5  -7   0    0.68    0.18
   5  -7   0    0.99    0.16
  -5   7   0    0.74    0.19
  -5   7   0    0.58    0.16
  -5   7   0    0.82    0.19
  -5   7   0    0.57    0.17
   4  -7   0    0.04    0.08
   4  -7   0    0.11    0.09
   4  -7   0   -0.01    0.13
   4  -7   0   -0.03    0.09
  -4   7   0   -0.02    0.08
  -4   7   0    0.06    0.12
  -4   7   0   -0.06    0.11
  -4   7   0   -0.06    0.12
  -4   7   0   -0.05    0.10
   3  -7   0   10.19    0.72
   3  -7   0    9.62    0.73
   3  -7   0    7.78    0.64
   3  -7   0    8.52    0.89
  -3   7   0    8.24    0.79
  -3   7   0    9.79    0.73
  -3   7   0    9.26    0.72
  -3   7   0    8.84    0.88
  -3   7   0    9.22    0.68
   2  -7   0    4.52    0.57
   2  -7   0    4.58    0.44
   2  -7   0    5.15    0.43
   2  -7   0    5.74    0.40
  -2   7   0    5.16    0.41
  -2   7   0    4.63    0.56
  -2   7   0    5.35    0.43
  -2   7   0    4.87    0.45
  -2   7   0    4.08    0.50
   1  -7   0   11.11    0.71
   1  -7   0    9.98    0.99
   1  -7   0    8.66    0.78
   1  -7   0   10.46    0.78
  -1   7   0   10.46    0.70
  -1   7   0    9.67    0.79
  -1   7   0    9.06    0.97
  -1   7   0   10.05    0.77
  -1   7   0    9.77    0.87
   0  -7   0   -0.14    0.06
   0  -7   0   -0.12    0.14
   0  -7   0   -0.07    0.11
   0  -7   0   -0.07    0.09
   0  -7   0   -0.03    0.10
   0   7   0    0.02    0.07
   0   7   0   -0.26    0.12
   0   7   0   -0.15    0.07
   0   7   0    0.28    0.13
  -1  -7   0   -0.09    0.15
  -1  -7   0   -0.06    0.08
  -1  -7   0   -0.33    0.13
  -1  -7   0   -0.01    0.09
  -1  -7   0   -0.16    0.09
   1   7   0   -0.13    0.08
   1   7   0   -0.26    0.11
   1   7   0   -0.19    0.09
   1   7   0   -0.18    0.12
  -2  -7   0    4.69    0.65
  -2  -7   0    4.10    0.53
  -2  -7   0    3.73    0.39
  -2  -7   0    3.82    0.36
  -2  -7   0    3.30    0.42
   2   7   0    4.09    0.38
   2   7   0    3.78    0.57
   2   7   0    3.83    0.39
   2   7   0    3.66    0.38
   2   7   0    3.62    0.50
  -3  -7   0    0.75    0.21
  -3  -7   0    0.80    0.20
  -3  -7   0    0.77    0.19
  -3  -7   0    0.88    0.33
   3   7   0    1.12    0.31
   3   7   0    0.82    0.20
   3   7   0    1.12    0.23
   3   7   0    1.09    0.28
  -4  -7   0   -0.17    0.16
  -4  -7   0    0.16    0.13
  -4  -7   0    0.05    0.15
  -4  -7   0   -0.10    0.15
   4   7   0    0.07    0.13
   4   7   0    0.31    0.17
   4   7   0    0.06    0.15
   4   7   0   -0.03    0.13
  -5  -7   0    0.58    0.18
  -5  -7   0    0.64    0.23
  -5  -7   0    0.35    0.23
   5   7   0    0.06    0.21
   5   7   0    0.75    0.21
   5   7   0    0.14    0.17
   5   7   0    0.46    0.25
   9  -8   0    0.19    0.15
   9  -8   0    0.01    0.12
  -9   8   0   -0.13    0.20
  -9   8   0   -0.08    0.23
   8  -8   0   -0.16    0.13
   8  -8   0    0.09    0.13
  -8   8   0   -0.12    0.21
  -8   8   0   -0.17    0.21
   7  -8   0    8.47    0.75
   7  -8   0    9.73    0.70
  -7   8   0    9.04    0.77
  -7   8   0    9.43    0.79
   6  -8   0    3.65    0.43
   6  -8   0    4.15    0.37
   6  -8   0    4.02    0.43
  -6   8   0    3.73    0.47
  -6   8   0    4.44    0.49
   5  -8   0    2.99    0.36
   5  -8   0    3.01    0.39
   5  -8   0    2.89    0.29
  -5   8   0    2.99    0.38
  -5   8   0    2.93    0.38
  -5   8   0    3.13    0.41
   4  -8   0    1.27    0.20
   4  -8   0    1.87    0.26
   4  -8   0    1.67    0.28
   4  -8   0    1.52    0.34
  -4   8   0    1.46    0.25
  -4   8   0    2.00    0.27
  -4   8   0    1.55    0.33
  -4   8   0    1.57    0.29
   3  -8   0    0.47    0.22
   3  -8   0    0.34    0.16
   3  -8   0    0.35    0.15
   3  -8   0    0.38    0.12
  -3   8   0    0.07    0.14
  -3   8   0    0.29    0.20
  -3   8   0    0.43    0.14
  -3   8   0    0.30    0.15
   2  -8   0   22.22    2.03
   2  -8   0   23.24    1.49
   2  -8   0   22.47    1.65
   2  -8   0   23.75    1.62
  -2   8   0   20.82    2.01
  -2   8   0   22.12    1.59
  -2   8   0   20.96    1.78
   1  -8   0    8.83    0.94
   1  -8   0    9.02    0.74
   1  -8   0    9.05    0.64
   1  -8   0    8.89    0.71
  -1   8   0    8.61    0.71
  -1   8   0    8.28    0.92
  -1   8   0    7.88    0.80
   0  -8   0    0.78    0.20
   0  -8   0    1.20    0.20
   0  -8   0    1.16    0.32
   0  -8   0    1.15    0.22
   0   8   0    1.04    0.27
   0   8   0    1.05    0.21
   0   8   0    1.03    0.29
  -1  -8   0   -0.11    0.14
  -1  -8   0   -0.18    0.09
  -1  -8   0   -0.15    0.09
  -1  -8   0    0.08    0.11
   1   8   0   -0.10    0.15
   1   8   0   -0.10    0.09
   1   8   0   -0.10    0.09
  -2  -8   0    6.56    0.63
  -2  -8   0    7.65    0.86
  -2  -8   0    8.18    0.60
  -2  -8   0    7.62    0.67
   2   8   0    6.31    0.80
   2   8   0    7.89    0.76
   2   8   0    6.76    0.65
  -3  -8   0    0.09    0.18
  -3  -8   0    0.13    0.14
  -3  -8   0   -0.20    0.13
  -3  -8   0    0.10    0.26
   3   8   0    0.37    0.25
   3   8   0   -0.07    0.14
   3   8   0   -0.11    0.17
  -4  -8   0    2.50    0.57
  -4  -8   0    1.74    0.33
  -4  -8   0    2.08    0.33
  -4  -8   0    2.00    0.37
   4   8   0    2.25    0.47
   4   8   0    1.87    0.35
   4   8   0    2.43    0.38
   8  -9   0   -0.04    0.18
   8  -9   0    0.02    0.14
  -8   9   0    0.21    0.24
  -8   9   0   -0.56    0.18
   7  -9   0    7.59    0.62
   7  -9   0    7.63    0.70
  -7   9   0    7.82    0.70
  -7   9   0    8.11    0.74
   6  -9   0    1.42    0.28
   6  -9   0    1.16    0.27
   6  -9   0    1.15    0.21
  -6   9   0    1.36    0.27
  -6   9   0    1.26    0.30
   5  -9   0    2.83    0.35
   5  -9   0    3.42    0.41
   5  -9   0    3.68    0.46
  -5   9   0    4.06    0.48
  -5   9   0    3.87    0.45
  -5   9   0    4.33    0.47
   4  -9   0    0.85    0.30
   4  -9   0    1.10    0.23
   4  -9   0    0.69    0.16
   4  -9   0    0.91    0.25
  -4   9   0    0.70    0.23
  -4   9   0    0.95    0.29
  -4   9   0    0.85    0.23
  -4   9   0    1.07    0.22
   3  -9   0    4.54    0.50
   3  -9   0    4.63    0.40
   3  -9   0    4.94    0.70
   3  -9   0    4.54    0.47
  -3   9   0    4.84    0.47
  -3   9   0    4.45    0.67
  -3   9   0    4.76    0.54
   2  -9   0    6.61    0.77
   2  -9   0    7.27    0.53
   2  -9   0    6.96    0.59
   2  -9   0    6.07    0.62
  -2   9   0    5.61    0.73
  -2   9   0    6.84    0.69
  -2   9   0    6.45    0.60
   1  -9   0    1.06    0.33
   1  -9   0    1.27    0.25
   1  -9   0    1.27    0.26
  -1   9   0    1.01    0.31
  -1   9   0    0.94    0.24
  -1   9   0    1.17    0.30
   0  -9   0    0.83    0.23
   0  -9   0    0.77    0.23
   0  -9   0    1.13    0.39
   0   9   0    0.27    0.21
   0   9   0    0.86    0.32
   0   9   0    0.83    0.22
  -1  -9   0    0.46    0.20
  -1  -9   0    0.32    0.16
  -1  -9   0    0.60    0.35
   1   9   0    0.25    0.20
   1   9   0    0.15    0.23
   1   9   0    0.35    0.16
  -2  -9   0   -0.23    0.18
  -2  -9   0   -0.22    0.14
  -2  -9   0    0.12    0.29
   2   9   0    0.17    0.20
   2   9   0   -0.01    0.18
   2   9   0    0.14    0.18
  -3  -9   0    0.11    0.19
  -3  -9   0    0.74    0.24
  -3  -9   0    0.20    0.33
   3   9   0    0.39    0.25
   3   9   0    0.50    0.31
   3   9   0    0.64    0.24
   8 -10   0   -0.04    0.20
  -8  10   0   -0.23    0.23
  -8  10   0   -0.08    0.23
   7 -10   0    0.34    0.22
  -7  10   0    0.25    0.26
  -7  10   0    0.60    0.27
   6 -10   0    3.49    0.48
   6 -10   0    3.22    0.43
  -6  10   0    3.54    0.47
  -6  10   0    3.56    0.49
   5 -10   0    2.02    0.37
   5 -10   0    2.39    0.35
  -5  10   0    2.31    0.40
  -5  10   0    2.05    0.37
   4 -10   0    0.80    0.33
   4 -10   0    0.80    0.24
   4 -10   0    1.00    0.25
  -4  10   0    0.56    0.28
  -4  10   0    0.54    0.21
  -4  10   0    0.91    0.29
   3 -10   0    0.98    0.30
   3 -10   0    2.01    0.33
   3 -10   0    2.22    0.46
  -3  10   0    0.88    0.26
  -3  10   0    1.64    0.35
  -3  10   0    1.35    0.36
   2 -10   0   -0.05    0.16
   2 -10   0    0.10    0.28
   2 -10   0   -0.01    0.19
  -2  10   0    0.31    0.18
  -2  10   0    0.19    0.24
  -2  10   0    0.32    0.21
   1 -10   0    6.65    0.67
   1 -10   0    7.57    0.65
   1 -10   0    7.85    0.91
  -1  10   0    6.13    0.73
  -1  10   0    6.31    0.82
  -1  10   0    5.63    0.61
   0 -10   0    2.82    0.43
   0 -10   0    2.85    0.58
   0 -10   0    2.90    0.41
   0  10   0    2.46    0.51
   0  10   0    2.71    0.39
   0  10   0    2.55    0.49
  -1 -10   0    0.36    0.34
  -1 -10   0    0.25    0.21
  -1 -10   0    0.15    0.18
   1  10   0    0.44    0.18
   1  10   0    0.21    0.26
   1  10   0    0.46    0.25
  -2 -10   0    0.40    0.26
  -2 -10   0    0.42    0.38
  -2 -10   0    0.07    0.21
   2  10   0    0.05    0.23
   2  10   0    0.05    0.19
   2  10   0    0.12    0.19
   7 -11   0    0.51    0.22
  -7  11   0    0.78    0.31
  -7  11   0   -0.22    0.24
   6 -11   0    0.59    0.26
   6 -11   0    0.49    0.21
  -6  11   0    0.62    0.29
   5 -11   0    0.07    0.16
   5 -11   0   -0.02    0.14
  -5  11   0    0.50    0.26
  -5  11   0   -0.04    0.14
   4 -11   0   -0.03    0.26
   4 -11   0    0.29    0.18
   4 -11   0   -0.40    0.17
  -4  11   0    0.41    0.25
  -4  11   0    0.30    0.19
  -4  11   0   -0.11    0.19
   3 -11   0    5.15    0.56
   3 -11   0    4.04    0.54
   3 -11   0    4.81    0.77
  -3  11   0    2.85    0.46
  -3  11   0    3.93    0.67
  -3  11   0    3.61    0.59
   2 -11   0    0.27    0.23
   2 -11   0    0.47    0.27
   2 -11   0    0.16    0.35
  -2  11   0    0.29    0.23
  -2  11   0    0.16    0.24
  -2  11   0    0.20    0.20
   1 -11   0   -0.02    0.25
   1 -11   0    0.20    0.23
   1 -11   0   -0.02    0.23
  -1  11   0    0.14    0.16
  -1  11   0    0.14    0.18
  -1  11   0    0.28    0.26
   0 -11   0   -0.05    0.23
   0 -11   0   -0.24    0.18
   0 -11   0   -0.19    0.29
   0  11   0    0.17    0.24
   0  11   0   -0.02    0.26
   4 -12   0    0.28    0.28
   4 -12   0    0.16    0.21
   4 -12   0    0.66    0.38
  -4  12   0    0.39    0.23
  -4  12   0    0.20    0.26
  -4  12   0   -0.01    0.23
   3 -12   0    0.05    0.32
   3 -12   0    0.27    0.20
   3 -12   0   -0.05    0.17
  -3  12   0   -0.12    0.23
  -3  12   0    0.01    0.20
  -3  12   0    0.34    0.25
  -3  12  -1    0.66    0.34
  -3  12  -1    0.27    0.22
  -3  12  -1    0.48    0.26
   3 -12   1    0.53    0.30
   3 -12   1    0.95    0.45
   3 -12   1    0.62    0.27
  -4  12  -1    1.80    0.43
  -4  12  -1    1.19    0.32
  -4  12  -1    2.71    0.56
   4 -12   1    2.13    0.54
   4 -12   1    1.89    0.36
   4 -12   1    2.40    0.45
   0  11  -1    0.58    0.24
   0  11  -1    0.29    0.25
   0  11  -1    0.65    0.30
   0 -11   1    0.83    0.33
   0 -11   1    0.40    0.24
   0 -11   1    0.62    0.35
  -1  11  -1    0.36    0.22
  -1  11  -1    0.21    0.27
  -1  11  -1    0.38    0.26
   1 -11   1    0.19    0.37
   1 -11   1    0.65    0.25
   1 -11   1    0.14    0.25
  -2  11  -1    1.69    0.47
  -2  11  -1    2.11    0.37
  -2  11  -1    1.52    0.38
   2 -11   1    2.76    0.45
   2 -11   1    2.13    0.38
   2 -11   1    2.32    0.59
  -3  11  -1    3.35    0.49
  -3  11  -1    3.28    0.56
  -3  11  -1    4.12    0.68
   3 -11   1    4.35    0.71
   3 -11   1    3.93    0.51
   3 -11   1    4.36    0.57
  -4  11  -1    0.13    0.23
  -4  11  -1    0.03    0.22
  -4  11  -1    0.51    0.27
   4 -11   1    0.48    0.24
   4 -11   1    0.55    0.22
   4 -11   1    0.17    0.29
  -5  11  -1   -0.11    0.20
  -5  11  -1   -0.17    0.18
   5 -11   1    0.06    0.19
   5 -11   1    0.55    0.22
  -6  11  -1    1.11    0.32
   6 -11   1    1.22    0.33
   6 -11   1    1.25    0.31
  -7  11  -1    0.75    0.29
  -7  11  -1    0.36    0.25
   7 -11   1    0.61    0.21
   2  10  -1    0.01    0.17
   2  10  -1    0.36    0.21
   2  10  -1    0.19    0.26
  -2 -10   1    0.24    0.26
  -2 -10   1    0.05    0.27
  -2 -10   1   -0.30    0.17
   1  10  -1    0.41    0.19
   1  10  -1    0.07    0.19
   1  10  -1    0.31    0.26
  -1 -10   1    0.27    0.17
  -1 -10   1    0.62    0.33
  -1 -10   1    0.27    0.21
   0  10  -1    0.64    0.31
   0  10  -1    0.10    0.17
   0  10  -1    0.01    0.22
   0 -10   1    0.01    0.14
   0 -10   1    0.68    0.24
   0 -10   1    0.55    0.36
  -1  10  -1    0.78    0.27
  -1  10  -1    1.40    0.37
  -1  10  -1    0.72    0.23
   1 -10   1    0.71    0.28
   1 -10   1    1.08    0.38
   1 -10   1    1.42    0.29
  -2  10  -1    0.42    0.19
  -2  10  -1    0.67    0.28
  -2  10  -1    0.34    0.22
   2 -10   1    0.62    0.20
   2 -10   1    0.46    0.25
   2 -10   1    0.59    0.29
  -3  10  -1    0.77    0.29
  -3  10  -1    0.45    0.20
  -3  10  -1    0.35    0.19
   3 -10   1    0.52    0.22
   3 -10   1    0.42    0.25
   3 -10   1    0.57    0.32
  -4  10  -1    0.72    0.27
  -4  10  -1    0.43    0.21
  -4  10  -1    0.22    0.19
   4 -10   1    0.30    0.26
   4 -10   1    0.49    0.23
   4 -10   1    0.31    0.15
  -5  10  -1   -0.06    0.14
  -5  10  -1   -0.17    0.15
  -5  10  -1    0.05    0.19
   5 -10   1    0.05    0.17
   5 -10   1    0.30    0.16
  -6  10  -1   -0.10    0.20
  -6  10  -1    0.03    0.18
   6 -10   1    0.42    0.21
   6 -10   1   -0.10    0.16
  -7  10  -1    0.19    0.21
  -7  10  -1   -0.17    0.20
   7 -10   1    0.23    0.17
   7 -10   1    0.48    0.22
  -8  10  -1    0.17    0.23
  -8  10  -1   -0.08    0.25
   8 -10   1    0.03    0.14
   3   9  -1    0.29    0.19
   3   9  -1    0.48    0.18
   3   9  -1    0.34    0.26
  -3  -9   1    0.62    0.25
  -3  -9   1    0.63    0.23
  -3  -9   1    0.63    0.33
   2   9  -1    0.16    0.25
   2   9  -1    0.28    0.20
   2   9  -1    0.54    0.25
  -2  -9   1    0.62    0.22
  -2  -9   1    0.12    0.22
  -2  -9   1    0.39    0.34
   1   9  -1    3.82    0.45
   1   9  -1    3.22    0.52
   1   9  -1    3.24    0.59
  -1  -9   1    3.62    0.46
  -1  -9   1    3.76    0.48
  -1  -9   1    3.78    0.67
   0   9  -1    0.78    0.27
   0   9  -1    0.48    0.22
   0   9  -1    0.61    0.20
   0  -9   1    1.10    0.35
   0  -9   1    0.59    0.23
   0  -9   1    0.88    0.23
  -1   9  -1    0.11    0.20
  -1   9  -1    0.09    0.15
  -1   9  -1    0.40    0.26
   1  -9   1    0.31    0.17
   1  -9   1    0.57    0.21
   1  -9   1   -0.26    0.23
  -2   9  -1    6.34    0.70
  -2   9  -1    7.15    0.61
  -2   9  -1    6.11    0.75
   2  -9   1    7.78    0.63
   2  -9   1    6.77    0.79
   2  -9   1    6.49    0.64
  -3   9  -1    3.94    0.46
  -3   9  -1    3.83    0.54
  -3   9  -1    4.24    0.65
  -3   9  -1    4.61    0.46
   3  -9   1    4.54    0.46
   3  -9   1    5.26    0.63
   3  -9   1    4.35    0.43
  -4   9  -1    1.32    0.32
  -4   9  -1    1.16    0.28
  -4   9  -1    0.82    0.23
  -4   9  -1    1.48    0.25
   4  -9   1    1.36    0.24
   4  -9   1    1.20    0.28
   4  -9   1    1.14    0.34
  -5   9  -1    1.06    0.24
  -5   9  -1    0.55    0.21
  -5   9  -1    0.48    0.20
   5  -9   1    0.52    0.20
   5  -9   1    0.35    0.17
  -6   9  -1    3.49    0.47
  -6   9  -1    3.72    0.47
   6  -9   1    3.90    0.41
   6  -9   1    4.58    0.51
  -7   9  -1    7.25    0.65
  -7   9  -1    6.03    0.62
   7  -9   1    5.54    0.59
   7  -9   1    5.84    0.59
  -8   9  -1   -0.34    0.21
  -8   9  -1   -0.35    0.19
   8  -9   1   -0.08    0.17
   4   8  -1    1.01    0.24
   4   8  -1    1.42    0.38
   4   8  -1    0.96    0.26
  -4  -8   1    1.23    0.42
  -4  -8   1    1.04    0.28
  -4  -8   1    1.18    0.27
   3   8  -1    0.33    0.24
   3   8  -1    0.97    0.23
   3   8  -1    0.52    0.26
  -3  -8   1    0.40    0.20
  -3  -8   1    0.29    0.28
  -3  -8   1    0.45    0.23
   2   8  -1    1.55    0.35
   2   8  -1    1.56    0.30
   2   8  -1    1.88    0.42
  -2  -8   1    2.40    0.37
  -2  -8   1    1.71    0.31
  -2  -8   1    2.67    0.53
  -2  -8   1    1.94    0.28
  -2  -8   1    2.15    0.42
   1   8  -1    0.58    0.23
   1   8  -1    0.59    0.24
   1   8  -1    0.86    0.20
  -1  -8   1    0.83    0.19
  -1  -8   1    0.70    0.31
  -1  -8   1    0.70    0.16
  -1  -8   1    0.49    0.25
  -1  -8   1    0.73    0.22
   0   8  -1   -0.12    0.14
   0   8  -1   -0.10    0.14
   0   8  -1   -0.06    0.10
   0  -8   1   -0.17    0.11
   0  -8   1    0.02    0.08
   0  -8   1    0.02    0.13
   0  -8   1   -0.09    0.19
   0  -8   1    0.14    0.18
  -1   8  -1    1.72    0.32
  -1   8  -1    2.04    0.29
  -1   8  -1    1.68    0.38
   1  -8   1    2.15    0.30
   1  -8   1    1.82    0.41
   1  -8   1    2.48    0.25
   1  -8   1    2.05    0.29
   1  -8   1    1.31    0.31
  -2   8  -1   13.24    1.01
  -2   8  -1   13.48    1.31
  -2   8  -1   12.79    1.15
  -2   8  -1   12.99    0.94
   2  -8   1   14.34    1.03
   2  -8   1   14.85    0.94
   2  -8   1   13.03    1.31
   2  -8   1   12.85    1.05
  -3   8  -1    0.26    0.18
  -3   8  -1    0.04    0.11
  -3   8  -1    0.19    0.15
  -3   8  -1    0.14    0.11
   3  -8   1   -0.09    0.14
   3  -8   1   -0.13    0.12
   3  -8   1    0.10    0.10
   3  -8   1   -0.01    0.07
  -4   8  -1    0.17    0.13
  -4   8  -1    0.28    0.17
  -4   8  -1    0.32    0.16
  -4   8  -1    0.33    0.16
   4  -8   1    0.10    0.14
   4  -8   1    0.25    0.18
   4  -8   1    0.12    0.13
   4  -8   1    0.28    0.11
  -5   8  -1    3.17    0.40
  -5   8  -1    3.01    0.42
  -5   8  -1    2.60    0.38
   5  -8   1    3.71    0.43
   5  -8   1    3.79    0.38
   5  -8   1    3.69    0.33
  -6   8  -1    3.93    0.47
  -6   8  -1    3.85    0.48
   6  -8   1    3.71    0.35
   6  -8   1    3.77    0.46
   6  -8   1    4.50    0.43
  -7   8  -1    1.55    0.29
  -7   8  -1    1.63    0.34
   7  -8   1    1.47    0.28
   7  -8   1    1.52    0.23
   7  -8   1    1.50    0.28
  -8   8  -1    0.13    0.23
  -8   8  -1   -0.11    0.21
   8  -8   1   -0.24    0.15
   8  -8   1   -0.24    0.12
  -9   8  -1    0.14    0.24
  -9   8  -1   -0.12    0.17
   9  -8   1    0.08    0.19
   9  -8   1    0.31    0.18
   5   7  -1    0.04    0.14
   5   7  -1   -0.07    0.12
   5   7  -1    0.14    0.19
   5   7  -1   -0.06    0.15
  -5  -7   1   -0.11    0.13
  -5  -7   1    0.35    0.20
  -5  -7   1   -0.28    0.16
   4   7  -1    0.08    0.18
   4   7  -1   -0.06    0.13
   4   7  -1   -0.24    0.13
  -4  -7   1    0.07    0.15
  -4  -7   1   -0.29    0.19
  -4  -7   1   -0.07    0.12
  -4  -7   1   -0.15    0.14
   3   7  -1    1.69    0.34
   3   7  -1    1.91    0.28
   3   7  -1    1.77    0.40
   3   7  -1    1.71    0.28
  -3  -7   1    1.87    0.30
  -3  -7   1    1.76    0.43
  -3  -7   1    1.92    0.28
  -3  -7   1    1.69    0.29
  -3  -7   1    1.83    0.37
   2   7  -1    8.22    0.99
   2   7  -1   10.22    0.83
   2   7  -1    9.55    0.90
   2   7  -1   11.17    0.79
   2   7  -1    9.72    0.81
  -2  -7   1   10.00    0.92
  -2  -7   1   10.21    0.74
  -2  -7   1   10.54    0.82
  -2  -7   1   10.13    0.81
  -2  -7   1   10.36    1.05
   1   7  -1    0.16    0.19
   1   7  -1    0.25    0.11
   1   7  -1    0.09    0.16
   1   7  -1    0.02    0.08
  -1  -7   1   -0.20    0.14
  -1  -7   1    0.11    0.09
  -1  -7   1    0.01    0.19
  -1  -7   1    0.09    0.13
  -1  -7   1    0.14    0.09
   0   7  -1    0.58    0.18
   0   7  -1    0.52    0.23
   0   7  -1    0.64    0.13
   0   7  -1    0.68    0.17
   0  -7   1    0.52    0.17
   0  -7   1    0.85    0.14
   0  -7   1    0.71    0.17
   0  -7   1    0.56    0.19
   0  -7   1    0.39    0.22
  -1   7  -1    0.83    0.21
  -1   7  -1    1.39    0.30
  -1   7  -1    0.87    0.19
  -1   7  -1    0.94    0.15
  -1   7  -1    1.64    0.17
   1  -7   1    1.32    0.17
   1  -7   1    1.18    0.20
   1  -7   1    0.81    0.19
   1  -7   1    0.99    0.28
   1  -7   1    0.96    0.24
  -2   7  -1    4.92    0.56
  -2   7  -1    5.34    0.49
  -2   7  -1    5.81    0.45
  -2   7  -1    6.33    0.48
  -2   7  -1    5.12    0.63
   2  -7   1    6.21    0.44
   2  -7   1    5.43    0.51
   2  -7   1    5.70    0.49
   2  -7   1    5.97    0.66
  -3   7  -1    7.14    0.59
  -3   7  -1    7.60    0.75
  -3   7  -1    7.06    0.56
  -3   7  -1    7.24    0.67
  -3   7  -1    7.66    0.59
   3  -7   1    8.46    0.60
   3  -7   1    5.94    0.52
   3  -7   1    7.35    0.61
   3  -7   1    7.08    0.76
  -4   7  -1    5.46    0.54
  -4   7  -1    4.92    0.59
  -4   7  -1    5.91    0.50
  -4   7  -1    5.13    0.49
  -4   7  -1    5.63    0.48
   4  -7   1    5.41    0.61
   4  -7   1    5.57    0.47
   4  -7   1    5.73    0.50
   4  -7   1    6.00    0.43
  -5   7  -1    0.06    0.09
  -5   7  -1    0.06    0.13
  -5   7  -1    0.18    0.13
  -5   7  -1    0.15    0.11
   5  -7   1    0.10    0.09
   5  -7   1    0.23    0.11
   5  -7   1    0.06    0.08
  -6   7  -1    0.00    0.15
  -6   7  -1    0.00    0.11
  -6   7  -1    0.30    0.18
   6  -7   1    0.04    0.10
   6  -7   1   -0.02    0.12
   6  -7   1    0.07    0.09
  -7   7  -1   10.81    0.84
  -7   7  -1   11.65    0.88
   7  -7   1    9.80    0.75
   7  -7   1   10.12    0.83
   7  -7   1    9.75    0.82
  -8   7  -1    4.42    0.59
  -8   7  -1    4.12    0.54
  -8   7  -1    5.08    0.49
   8  -7   1    3.96    0.38
   8  -7   1    3.92    0.42
  -9   7  -1    0.43    0.29
  -9   7  -1    0.71    0.26
   9  -7   1    0.31    0.14
   9  -7   1    0.43    0.21
   6   6  -1    0.95    0.23
   6   6  -1    0.78    0.23
   6   6  -1    0.43    0.21
  -6  -6   1    0.75    0.22
  -6  -6   1    0.55    0.23
  -6  -6   1    0.66    0.24
   5   6  -1   -0.03    0.14
   5   6  -1    0.13    0.16
   5   6  -1   -0.04    0.11
   5   6  -1   -0.16    0.12
  -5  -6   1   -0.24    0.13
  -5  -6   1    0.06    0.14
  -5  -6   1    0.04    0.13
   4   6  -1    0.12    0.11
   4   6  -1    0.26    0.17
   4   6  -1    0.06    0.18
   4   6  -1    0.05    0.12
   4   6  -1    0.18    0.13
  -4  -6   1    0.24    0.24
  -4  -6   1    0.01    0.11
  -4  -6   1    0.26    0.16
  -4  -6   1    0.02    0.09
   3   6  -1    1.04    0.20
   3   6  -1    0.73    0.25
   3   6  -1    0.90    0.20
   3   6  -1    0.69    0.21
  -3  -6   1    0.79    0.20
  -3  -6   1    1.16    0.31
  -3  -6   1    0.75    0.17
  -3  -6   1    0.67    0.23
  -3  -6   1    0.79    0.20
   2   6  -1    5.00    0.41
   2   6  -1    4.00    0.52
   2   6  -1    4.51    0.48
   2   6  -1    4.54    0.42
   2   6  -1    4.64    0.42
  -2  -6   1    4.72    0.38
  -2  -6   1    4.95    0.57
  -2  -6   1    4.75    0.43
  -2  -6   1    4.28    0.48
  -2  -6   1    3.67    0.40
   1   6  -1    0.91    0.15
   1   6  -1    0.88    0.17
   1   6  -1    0.81    0.21
   1   6  -1    1.24    0.14
   1   6  -1    1.10    0.27
  -1  -6   1    0.67    0.25
  -1  -6   1    0.59    0.21
  -1  -6   1    0.76    0.18
  -1  -6   1    0.90    0.17
  -1  -6   1    1.01    0.15
   0   6  -1    0.70    0.11
   0   6  -1    0.80    0.16
   0   6  -1    0.86    0.13
   0   6  -1    0.68    0.20
   0   6  -1    0.73    0.17
   0  -6   1    0.79    0.15
   0  -6   1    0.79    0.17
   0  -6   1    0.49    0.16
   0  -6   1    0.80    0.13
   0  -6   1    0.70    0.20
  -1   6  -1    6.74    0.54
  -1   6  -1    6.85    0.61
  -1   6  -1    6.41    0.68
  -1   6  -1    6.97    0.48
  -1   6  -1    6.42    0.52
   1  -6   1    6.54    0.53
   1  -6   1    6.07    0.68
   1  -6   1    6.19    0.61
   1  -6   1    7.09    0.48
   1  -6   1    6.36    0.55
  -2   6  -1    1.67    0.20
  -2   6  -1    1.76    0.27
  -2   6  -1    1.68    0.29
  -2   6  -1    1.72    0.23
  -2   6  -1    1.77    0.18
   2  -6   1    1.69    0.27
   2  -6   1    1.49    0.18
   2  -6   1    1.45    0.28
   2  -6   1    1.52    0.23
   2  -6   1    1.51    0.20
  -3   6  -1   21.36    1.80
  -3   6  -1   22.81    1.62
  -3   6  -1   26.09    1.76
  -3   6  -1   23.88    1.57
  -3   6  -1   22.47    1.72
   3  -6   1   25.69    1.66
   3  -6   1   22.48    1.68
   3  -6   1   23.14    2.05
   3  -6   1   23.11    1.52
  -4   6  -1    2.34    0.30
  -4   6  -1    2.06    0.27
  -4   6  -1    2.53    0.26
  -4   6  -1    2.31    0.29
  -4   6  -1    2.21    0.28
   4  -6   1    2.63    0.36
   4  -6   1    2.32    0.22
   4  -6   1    2.11    0.26
   4  -6   1    2.27    0.28
  -5   6  -1   -0.15    0.09
  -5   6  -1   -0.04    0.08
  -5   6  -1   -0.04    0.09
  -5   6  -1   -0.16    0.06
  -5   6  -1   -0.12    0.06
   5  -6   1   -0.07    0.07
   5  -6   1    0.11    0.10
   5  -6   1   -0.06    0.08
  -6   6  -1    0.14    0.15
  -6   6  -1    0.02    0.13
  -6   6  -1   -0.10    0.12
  -6   6  -1   -0.03    0.11
   6  -6   1    0.04    0.09
   6  -6   1    0.08    0.11
   6  -6   1    0.04    0.08
  -7   6  -1    0.10    0.15
  -7   6  -1    0.23    0.18
  -7   6  -1    1.15    0.31
  -7   6  -1    0.11    0.15
   7  -6   1    0.17    0.11
   7  -6   1    0.02    0.11
   7  -6   1    0.07    0.11
  -8   6  -1    1.57    0.28
  -8   6  -1    0.93    0.30
  -8   6  -1    1.33    0.30
  -8   6  -1    1.29    0.32
   8  -6   1    1.24    0.22
   8  -6   1    1.28    0.24
  -9   6  -1   -0.03    0.23
  -9   6  -1    0.12    0.24
   9  -6   1   -0.09    0.16
   9  -6   1    0.27    0.15
   7   5  -1    0.11    0.17
   7   5  -1   -0.07    0.17
   7   5  -1    0.06    0.25
  -7  -5   1    0.14    0.19
  -7  -5   1   -0.19    0.22
  -7  -5   1    0.05    0.17
   6   5  -1    0.20    0.16
   6   5  -1    0.28    0.17
   6   5  -1    0.11    0.18
   6   5  -1    0.07    0.17
  -6  -5   1    0.10    0.16
  -6  -5   1    0.14    0.16
  -6  -5   1    0.43    0.23
  -6  -5   1   -0.12    0.16
   5   5  -1    2.47    0.33
   5   5  -1    2.31    0.35
   5   5  -1    2.43    0.34
   5   5  -1    2.34    0.40
   5   5  -1    2.77    0.36
  -5  -5   1    2.04    0.36
  -5  -5   1    3.16    0.37
  -5  -5   1    2.55    0.42
  -5  -5   1    2.17    0.31
  -5  -5   1    2.71    0.34
   4   5  -1    1.77    0.31
   4   5  -1    1.56    0.34
   4   5  -1    1.99    0.28
   4   5  -1    1.98    0.28
   4   5  -1    2.47    0.32
  -4  -5   1    1.89    0.30
  -4  -5   1    1.69    0.30
  -4  -5   1    1.96    0.40
  -4  -5   1    2.15    0.27
  -4  -5   1    1.97    0.29
  -4  -5   1    2.20    0.35
  -4  -5   1    2.24    0.29
   3   5  -1    2.48    0.25
   3   5  -1    1.73    0.26
   3   5  -1    2.13    0.33
   3   5  -1    2.27    0.38
   3   5  -1    2.61    0.26
   3   5  -1    2.49    0.28
  -3  -5   1    2.20    0.32
  -3  -5   1    2.31    0.35
  -3  -5   1    2.40    0.27
  -3  -5   1    2.48    0.30
  -3  -5   1    2.37    0.30
  -3  -5   1    2.29    0.27
  -3  -5   1    2.93    0.44
   2   5  -1    0.07    0.09
   2   5  -1    0.24    0.09
   2   5  -1    0.17    0.14
   2   5  -1    0.25    0.07
   2   5  -1    0.26    0.09
   2   5  -1    0.17    0.08
   2   5  -1    0.17    0.08
  -2  -5   1    0.09    0.10
  -2  -5   1    0.27    0.14
  -2  -5   1    0.28    0.09
  -2  -5   1    0.26    0.11
  -2  -5   1    0.32    0.08
  -2  -5   1    0.30    0.09
  -2  -5   1    0.23    0.14
  -2  -5   1    0.17    0.09
  -2  -5   1    0.19    0.09
   1   5  -1   12.58    0.95
   1   5  -1   12.13    0.91
   1   5  -1   13.50    0.89
   1   5  -1   12.51    1.14
   1   5  -1   12.11    1.01
  -1  -5   1   12.61    0.83
  -1  -5   1   12.49    0.88
  -1  -5   1   11.84    0.90
  -1  -5   1   12.06    1.15
  -1  -5   1   12.17    0.92
  -1  -5   1   11.55    0.92
  -1  -5   1   12.44    1.02
   0   5  -1   53.84    3.70
   0   5  -1   50.96    3.35
   0   5  -1   54.68    3.21
   0   5  -1   47.82    3.76
   0   5  -1   47.62    3.59
   0   5  -1   46.53    4.24
   0  -5   1   50.64    3.53
   0  -5   1   49.33    4.25
   0  -5   1   52.63    3.45
   0  -5   1   49.36    3.77
   0  -5   1   54.93    3.21
   0  -5   1   47.94    3.49
  -1   5  -1   15.78    1.09
  -1   5  -1   13.51    1.14
  -1   5  -1   13.54    1.01
  -1   5  -1   15.03    0.96
   1  -5   1   13.84    1.15
   1  -5   1   12.85    1.29
   1  -5   1   13.44    1.05
   1  -5   1   14.53    1.03
   1  -5   1   16.28    0.95
  -2   5  -1    9.16    0.61
  -2   5  -1    7.06    0.66
  -2   5  -1    7.42    0.58
  -2   5  -1    7.68    0.59
  -2   5  -1    8.24    0.56
   2  -5   1    8.77    0.59
   2  -5   1    7.41    0.60
   2  -5   1    6.76    0.73
   2  -5   1    7.70    0.67
   2  -5   1    7.13    0.53
  -3   5  -1   19.55    1.34
  -3   5  -1   17.48    1.19
  -3   5  -1   16.20    1.37
  -3   5  -1   17.05    1.23
  -3   5  -1   16.69    1.31
   3  -5   1   18.38    1.16
   3  -5   1   18.03    1.25
   3  -5   1   17.19    1.27
   3  -5   1   19.08    1.25
   3  -5   1   16.58    1.54
  -4   5  -1   -0.09    0.08
  -4   5  -1   -0.05    0.06
  -4   5  -1   -0.10    0.07
  -4   5  -1   -0.02    0.06
  -4   5  -1    0.07    0.08
  -4   5  -1   -0.12    0.04
   4  -5   1   -0.05    0.05
   4  -5   1   -0.09    0.06
   4  -5   1    0.00    0.07
   4  -5   1   -0.04    0.07
   4  -5   1   -0.03    0.05
  -5   5  -1    6.58    0.60
  -5   5  -1    6.64    0.55
  -5   5  -1    6.57    0.54
  -5   5  -1    7.46    0.56
  -5   5  -1    6.49    0.59
  -5   5  -1    6.51    0.56
   5  -5   1    6.49    0.54
   5  -5   1    6.68    0.55
   5  -5   1    6.71    0.53
   5  -5   1    6.75    0.49
  -6   5  -1    1.15    0.20
  -6   5  -1    1.60    0.24
  -6   5  -1    1.10    0.24
  -6   5  -1    1.23    0.23
  -6   5  -1    1.47    0.25
   6  -5   1    1.34    0.21
   6  -5   1    1.25    0.18
   6  -5   1    0.99    0.19
   6  -5   1    1.17    0.19
  -7   5  -1    0.03    0.11
  -7   5  -1   -0.03    0.12
  -7   5  -1   -0.07    0.11
  -7   5  -1   -0.10    0.12
  -7   5  -1    0.09    0.15
   7  -5   1    0.05    0.11
   7  -5   1    0.10    0.11
   7  -5   1    0.09    0.13
   7  -5   1    0.13    0.10
  -8   5  -1    1.32    0.31
  -8   5  -1    0.90    0.26
  -8   5  -1    0.84    0.23
  -8   5  -1    0.82    0.27
   8  -5   1    0.71    0.18
   8  -5   1    1.19    0.25
   8  -5   1    0.83    0.19
  -9   5  -1    2.27    0.41
  -9   5  -1    2.55    0.44
  -9   5  -1    2.15    0.44
   9  -5   1    2.87    0.35
   9  -5   1    1.87    0.31
   9  -5   1    2.79    0.44
   7   4  -1    0.69    0.25
   7   4  -1    1.17    0.27
   7   4  -1    1.07    0.25
  -7  -4   1    1.71    0.29
  -7  -4   1    1.29    0.26
  -7  -4   1    0.84    0.29
   6   4  -1    0.00    0.10
   6   4  -1   -0.12    0.12
   6   4  -1    0.00    0.14
   6   4  -1   -0.02    0.16
  -6  -4   1   -0.07    0.12
  -6  -4   1   -0.22    0.11
  -6  -4   1    0.10    0.19
  -6  -4   1    0.02    0.10
  -6  -4   1   -0.01    0.13
   5   4  -1    1.23    0.21
   5   4  -1    1.08    0.21
   5   4  -1    0.95    0.23
   5   4  -1    0.84    0.20
   5   4  -1    0.74    0.21
  -5  -4   1    0.98    0.20
  -5  -4   1    1.04    0.26
  -5  -4   1    0.80    0.20
  -5  -4   1    0.94    0.20
  -5  -4   1    1.15    0.20
   4   4  -1    1.94    0.27
   4   4  -1    2.07    0.27
   4   4  -1    2.08    0.34
   4   4  -1    2.37    0.31
   4   4  -1    2.23    0.22
   4   4  -1    1.90    0.29
   4   4  -1    2.69    0.29
  -4  -4   1    2.37    0.33
  -4  -4   1    2.18    0.31
  -4  -4   1    1.63    0.30
  -4  -4   1    2.10    0.28
  -4  -4   1    2.23    0.37
  -4  -4   1    2.07    0.27
  -4  -4   1    2.12    0.26
  -4  -4   1    1.77    0.27
   3   4  -1   21.32    1.50
   3   4  -1   20.94    1.60
   3   4  -1   17.81    1.47
   3   4  -1   21.03    1.37
   3   4  -1   23.18    1.43
   3   4  -1   20.21    1.62
   3   4  -1   20.04    1.83
  -3  -4   1   22.55    1.43
  -3  -4   1   21.21    1.61
  -3  -4   1   19.08    1.55
  -3  -4   1   21.11    1.56
  -3  -4   1   21.25    1.37
  -3  -4   1   20.99    1.50
  -3  -4   1   19.31    1.48
  -3  -4   1   21.81    1.85
  -3  -4   1   21.36    1.39
  -3  -4   1   21.23    1.63
   2   4  -1    0.41    0.14
   2   4  -1    0.42    0.10
   2   4  -1    0.36    0.08
   2   4  -1    0.48    0.10
   2   4  -1    0.39    0.12
   2   4  -1    0.43    0.10
  -2  -4   1    0.43    0.16
  -2  -4   1    0.37    0.11
  -2  -4   1    0.41    0.09
  -2  -4   1    0.38    0.09
  -2  -4   1    0.42    0.08
  -2  -4   1    0.30    0.09
  -2  -4   1    0.47    0.11
  -2  -4   1    0.43    0.11
  -2  -4   1    0.21    0.11
  -2  -4   1    0.36    0.11
   1   4  -1    3.77    0.29
   1   4  -1    4.09    0.39
   1   4  -1    4.14    0.34
   1   4  -1    4.28    0.32
   1   4  -1    3.76    0.32
   1   4  -1    3.56    0.43
  -1  -4   1    3.84    0.34
  -1  -4   1    4.09    0.32
  -1  -4   1    3.85    0.34
  -1  -4   1    3.76    0.38
  -1  -4   1    4.15    0.29
  -1  -4   1    4.17    0.45
  -1  -4   1    3.55    0.32
  -1  -4   1    4.05    0.30
  -1  -4   1    3.98    0.32
   0   4  -1    9.40    0.64
   0   4  -1    7.86    0.80
   0   4  -1    9.69    0.59
   0   4  -1    8.91    0.67
   0   4  -1    8.48    0.72
   0   4  -1    8.66    0.63
   0  -4   1    7.31    0.80
   0  -4   1    9.55    0.59
   0  -4   1    8.39    0.64
   0  -4   1    8.64    0.73
   0  -4   1    9.21    0.64
   0  -4   1    7.81    0.65
  -1   4  -1    0.85    0.11
  -1   4  -1    0.64    0.14
  -1   4  -1    0.95    0.10
  -1   4  -1    0.91    0.14
   1  -4   1    0.81    0.13
   1  -4   1    1.25    0.14
   1  -4   1    0.69    0.15
   1  -4   1    1.06    0.10
   1  -4   1    0.97    0.18
  -2   4  -1   13.63    0.92
  -2   4  -1   11.33    0.90
  -2   4  -1   11.87    0.82
  -2   4  -1   11.53    0.86
  -2   4  -1   11.46    0.96
   2  -4   1   12.86    0.80
   2  -4   1   13.31    0.87
   2  -4   1   12.13    0.96
   2  -4   1   12.04    0.89
   2  -4   1   11.56    1.08
  -3   4  -1    1.24    0.18
  -3   4  -1    1.22    0.17
  -3   4  -1    1.38    0.17
  -3   4  -1    1.29    0.13
  -3   4  -1    1.36    0.17
  -3   4  -1    1.09    0.16
   3  -4   1    1.08    0.19
   3  -4   1    1.28    0.13
   3  -4   1    1.32    0.12
   3  -4   1    1.26    0.15
   3  -4   1    1.25    0.16
  -4   4  -1   10.40    0.81
  -4   4  -1   11.10    0.77
  -4   4  -1   11.54    0.77
  -4   4  -1   10.78    0.86
  -4   4  -1   11.28    0.86
  -4   4  -1   10.92    0.84
   4  -4   1   10.71    0.72
   4  -4   1   10.98    0.79
   4  -4   1   10.00    0.80
   4  -4   1   10.48    0.94
   4  -4   1    9.94    0.78
  -5   4  -1   14.65    1.03
  -5   4  -1   14.94    1.16
  -5   4  -1   14.55    1.03
  -5   4  -1   14.25    1.10
  -5   4  -1   15.17    1.17
   5  -4   1   14.24    0.98
   5  -4   1   15.28    1.06
   5  -4   1   14.71    1.05
   5  -4   1   13.30    1.09
  -6   4  -1   38.65    2.40
  -6   4  -1   36.47    2.38
  -6   4  -1   36.98    2.60
  -6   4  -1   38.15    2.73
  -6   4  -1   33.11    2.67
   6  -4   1   33.90    2.30
   6  -4   1   35.10    2.47
   6  -4   1   32.23    2.57
   6  -4   1   36.87    2.49
  -7   4  -1    4.47    0.52
  -7   4  -1    5.27    0.42
  -7   4  -1    4.66    0.50
  -7   4  -1    5.58    0.48
  -7   4  -1    4.73    0.53
   7  -4   1    4.57    0.49
   7  -4   1    4.82    0.42
   7  -4   1    4.63    0.41
   7  -4   1    4.66    0.43
  -8   4  -1    1.21    0.28
  -8   4  -1    1.45    0.27
  -8   4  -1    0.84    0.28
  -8   4  -1    1.44    0.33
   8  -4   1    1.04    0.25
   8  -4   1    0.78    0.20
   8  -4   1    1.30    0.23
  -9   4  -1    0.33    0.24
  -9   4  -1    0.87    0.26
  -9   4  -1    0.62    0.27
   9  -4   1    0.29    0.21
   9  -4   1    0.20    0.18
   9  -4   1    0.13    0.17
   8   3  -1    3.44    0.45
   8   3  -1    4.43    0.50
   8   3  -1    3.67    0.56
  -8  -3   1    3.30    0.56
  -8  -3   1    3.17    0.44
  -8  -3   1    3.52    0.53
   7   3  -1    0.22    0.17
   7   3  -1    0.24    0.22
   7   3  -1    0.49    0.17
  -7  -3   1    0.24    0.14
  -7  -3   1    0.46    0.27
  -7  -3   1    0.31    0.18
  -7  -3   1    0.35    0.15
   6   3  -1    0.12    0.15
   6   3  -1   -0.10    0.12
   6   3  -1   -0.02    0.08
   6   3  -1   -0.06    0.11
   6   3  -1   -0.16    0.10
  -6  -3   1   -0.19    0.08
  -6  -3   1   -0.06    0.07
  -6  -3   1   -0.28    0.10
  -6  -3   1   -0.08    0.12
  -6  -3   1   -0.04    0.11
   5   3  -1    0.18    0.09
   5   3  -1    0.08    0.11
   5   3  -1   -0.02    0.10
   5   3  -1   -0.01    0.12
   5   3  -1   -0.13    0.07
  -5  -3   1    0.12    0.11
  -5  -3   1    0.06    0.12
  -5  -3   1    0.23    0.14
  -5  -3   1    0.05    0.11
  -5  -3   1    0.11    0.09
  -5  -3   1    0.19    0.12
  -5  -3   1   -0.01    0.07
   4   3  -1   44.99    3.34
   4   3  -1   42.73    3.32
   4   3  -1   44.63    3.07
   4   3  -1   40.20    3.74
   4   3  -1   42.63    2.87
   4   3  -1   45.53    3.10
   4   3  -1   48.82    2.96
  -4  -3   1   43.83    2.86
  -4  -3   1   45.45    2.88
  -4  -3   1   47.60    3.07
  -4  -3   1   46.86    3.10
  -4  -3   1   44.99    3.77
  -4  -3   1   39.56    3.25
  -4  -3   1   43.48    3.34
  -4  -3   1   48.54    2.96
  -4  -3   1   43.51    3.22
  -4  -3   1   45.55    3.33
   3   3  -1   20.62    1.34
   3   3  -1   18.42    1.71
   3   3  -1   20.59    1.52
   3   3  -1   18.81    1.52
   3   3  -1   19.48    1.40
   3   3  -1   18.59    1.39
  -3  -3   1   19.64    1.47
  -3  -3   1   20.14    1.33
  -3  -3   1   20.53    1.29
  -3  -3   1   19.90    1.52
  -3  -3   1   19.07    1.39
  -3  -3   1   21.30    1.53
  -3  -3   1   19.88    1.30
  -3  -3   1   19.90    1.40
  -3  -3   1   18.52    1.47
  -3  -3   1   20.52    1.73
   2   3  -1   25.43    1.83
   2   3  -1   25.12    2.23
   2   3  -1   26.24    1.99
   2   3  -1   29.34    1.76
   2   3  -1   26.21    1.96
  -2  -3   1   23.34    1.81
  -2  -3   1   26.40    1.90
  -2  -3   1   26.34    1.99
  -2  -3   1   26.72    1.97
  -2  -3   1   26.33    1.70
  -2  -3   1   28.85    1.76
  -2  -3   1   27.10    1.84
  -2  -3   1   24.72    1.91
  -2  -3   1   26.29    2.25
   1   3  -1   11.09    0.79
   1   3  -1   11.98    0.95
   1   3  -1   11.14    1.06
   1   3  -1   11.81    0.91
   1   3  -1   13.10    0.83
   1   3  -1   11.03    0.88
  -1  -3   1   11.66    0.88
  -1  -3   1   11.98    0.87
  -1  -3   1   11.97    0.95
  -1  -3   1   11.65    0.85
  -1  -3   1   12.95    0.79
  -1  -3   1   12.67    0.89
  -1  -3   1   11.82    1.07
  -1  -3   1   11.83    0.79
  -1  -3   1   12.81    0.83
  -1  -3   1   12.79    0.92
   0   3  -1   18.63    1.38
   0   3  -1   18.96    1.25
   0   3  -1   18.11    1.42
   0   3  -1   19.80    1.20
   0   3  -1   20.76    1.34
   0  -3   1   20.05    1.20
   0  -3   1   16.72    1.60
   0  -3   1   18.65    1.29
   0  -3   1   18.63    1.25
   0  -3   1   17.85    1.31
   0  -3   1   18.15    1.42
   0  -3   1   17.22    1.31
  -1   3  -1   81.33    6.27
  -1   3  -1   86.51    5.60
  -1   3  -1   98.35    6.23
  -1   3  -1   90.82    5.41
   1  -3   1   81.70    7.07
   1  -3   1   78.00    5.38
   1  -3   1   82.33    6.27
   1  -3   1   93.15    5.77
   1  -3   1   81.67    5.85
   1  -3   1   86.13    6.23
  -2   3  -1    9.31    0.72
  -2   3  -1   10.41    0.73
  -2   3  -1    9.45    0.68
  -2   3  -1    9.41    0.67
  -2   3  -1    9.56    0.65
  -2   3  -1    9.29    0.75
   2  -3   1   10.08    0.68
   2  -3   1    9.91    0.69
   2  -3   1   10.29    0.63
   2  -3   1    8.56    0.84
   2  -3   1    9.09    0.68
   2  -3   1    9.33    0.75
  -3   3  -1    0.02    0.05
  -3   3  -1    0.03    0.05
  -3   3  -1    0.01    0.06
  -3   3  -1    0.02    0.04
  -3   3  -1   -0.03    0.05
  -3   3  -1   -0.01    0.04
   3  -3   1    0.02    0.04
   3  -3   1   -0.04    0.04
   3  -3   1   -0.07    0.03
   3  -3   1   -0.03    0.03
   3  -3   1   -0.03    0.05
  -4   3  -1   41.06    2.94
  -4   3  -1   38.60    2.88
  -4   3  -1   38.53    2.60
  -4   3  -1   37.95    2.55
  -4   3  -1   38.94    2.88
  -4   3  -1   38.25    2.80
   4  -3   1   42.55    2.69
   4  -3   1   40.81    3.26
   4  -3   1   36.16    2.79
   4  -3   1   41.83    2.72
   4  -3   1   38.95    2.51
  -5   3  -1   36.03    2.40
  -5   3  -1   35.74    2.72
  -5   3  -1   35.96    2.64
  -5   3  -1   37.55    2.43
  -5   3  -1   37.59    2.77
   5  -3   1   36.46    2.35
   5  -3   1   38.90    2.52
   5  -3   1   33.02    2.62
   5  -3   1   38.25    2.54
  -6   3  -1    0.39    0.15
  -6   3  -1    0.36    0.10
  -6   3  -1    0.14    0.15
  -6   3  -1    0.28    0.15
  -6   3  -1    0.22    0.13
   6  -3   1    0.46    0.12
   6  -3   1    0.24    0.13
   6  -3   1    0.43    0.11
   6  -3   1    0.23    0.11
  -7   3  -1    0.33    0.19
  -7   3  -1    0.30    0.18
  -7   3  -1    0.49    0.21
  -7   3  -1    0.63    0.18
   7  -3   1    0.35    0.12
   7  -3   1    0.36    0.17
   7  -3   1    0.32    0.13
   7  -3   1    0.41    0.12
  -8   3  -1    0.05    0.21
  -8   3  -1    0.08    0.15
  -8   3  -1    0.10    0.19
  -8   3  -1   -0.12    0.16
   8  -3   1   -0.04    0.11
   8  -3   1   -0.10    0.15
   8  -3   1    0.05    0.15
   8  -3   1   -0.01    0.11
  -9   3  -1    4.61    0.66
  -9   3  -1    3.78    0.49
  -9   3  -1    3.83    0.56
   9  -3   1    3.34    0.43
   9  -3   1    2.95    0.40
   9  -3   1    4.16    0.56
   8   2  -1   -0.20    0.16
   8   2  -1   -0.14    0.18
   8   2  -1   -0.06    0.16
  -8  -2   1    0.37    0.25
  -8  -2   1    0.02    0.15
  -8  -2   1   -0.03    0.22
   7   2  -1    1.04    0.31
   7   2  -1    1.12    0.24
   7   2  -1    1.32    0.23
  -7  -2   1    1.62    0.27
  -7  -2   1    1.54    0.24
  -7  -2   1    1.31    0.31
  -7  -2   1    1.03    0.32
   6   2  -1    0.86    0.18
   6   2  -1    0.94    0.23
   6   2  -1    0.74    0.18
   6   2  -1    0.87    0.22
   6   2  -1    0.66    0.18
  -6  -2   1    0.84    0.22
  -6  -2   1    0.94    0.23
  -6  -2   1    1.06    0.20
  -6  -2   1    0.91    0.17
  -6  -2   1    0.79    0.17
  -6  -2   1    0.67    0.22
   5   2  -1    0.89    0.17
   5   2  -1    0.88    0.19
   5   2  -1    0.99    0.17
   5   2  -1    0.86    0.17
  -5  -2   1    1.01    0.17
  -5  -2   1    0.84    0.19
  -5  -2   1    0.50    0.16
  -5  -2   1    1.12    0.18
  -5  -2   1    1.09    0.18
  -5  -2   1    0.92    0.23
  -5  -2   1    0.65    0.14
   4   2  -1    0.75    0.16
   4   2  -1    0.64    0.13
   4   2  -1    0.71    0.13
   4   2  -1    0.62    0.14
   4   2  -1    0.62    0.11
   4   2  -1    0.71    0.13
  -4  -2   1    0.57    0.16
  -4  -2   1    0.63    0.12
  -4  -2   1    0.37    0.14
  -4  -2   1    0.84    0.12
  -4  -2   1    0.90    0.13
  -4  -2   1    0.84    0.18
  -4  -2   1    0.56    0.13
  -4  -2   1    0.59    0.16
  -4  -2   1    0.71    0.13
  -4  -2   1    0.75    0.12
   3   2  -1    0.04    0.04
   3   2  -1    0.02    0.08
   3   2  -1    0.20    0.09
   3   2  -1    0.09    0.06
   3   2  -1    0.10    0.07
   3   2  -1    0.13    0.07
  -3  -2   1    0.09    0.09
  -3  -2   1    0.04    0.07
  -3  -2   1    0.04    0.07
  -3  -2   1    0.17    0.06
  -3  -2   1    0.14    0.06
  -3  -2   1    0.15    0.07
  -3  -2   1    0.15    0.06
  -3  -2   1    0.07    0.09
  -3  -2   1    0.17    0.06
  -3  -2   1    0.11    0.08
   2   2  -1   83.09    7.22
   2   2  -1   74.83    5.90
   2   2  -1   85.37    5.97
   2   2  -1   89.07    6.40
   2   2  -1   93.66    6.41
  -2  -2   1   88.08    7.23
  -2  -2   1   91.57    5.52
  -2  -2   1   88.78    6.40
  -2  -2   1   94.26    5.53
  -2  -2   1   83.42    6.24
  -2  -2   1  102.15    5.71
  -2  -2   1   78.16    5.90
  -2  -2   1   91.52    6.41
  -2  -2   1   88.37    6.13
  -2  -2   1   86.60    5.97
   1   2  -1   31.37    1.83
   1   2  -1   25.71    2.40
   1   2  -1   30.04    1.89
   1   2  -1   27.62    2.11
   1   2  -1   30.25    2.13
  -1  -2   1   32.26    1.89
  -1  -2   1   27.18    2.40
  -1  -2   1   29.28    1.82
  -1  -2   1   27.51    2.06
  -1  -2   1   27.96    2.11
  -1  -2   1   26.10    1.97
  -1  -2   1   28.71    2.13
  -1  -2   1   31.35    1.83
  -1  -2   1   27.73    1.95
  -1  -2   1   28.26    2.02
   0   2  -1   11.26    0.87
   0   2  -1   12.72    0.76
   0   2  -1   11.91    0.87
   0   2  -1   11.80    0.90
   0   2  -1   12.04    0.79
   0  -2   1   11.32    1.01
   0  -2   1   12.84    0.76
   0  -2   1   10.90    0.83
   0  -2   1   11.21    0.87
   0  -2   1   12.24    0.80
   0  -2   1   11.21    0.90
   0  -2   1   12.18    0.81
  -1   2  -1   12.31    0.85
  -1   2  -1   11.18    0.75
  -1   2  -1   11.22    0.78
  -1   2  -1   10.72    0.87
   1  -2   1   11.11    0.81
   1  -2   1   12.80    0.85
   1  -2   1   10.40    0.98
   1  -2   1   11.72    0.79
   1  -2   1   10.58    0.87
   1  -2   1   11.88    0.73
  -2   2  -1    0.55    0.09
  -2   2  -1    0.50    0.11
  -2   2  -1    0.47    0.09
  -2   2  -1    0.45    0.09
  -2   2  -1    0.63    0.10
  -2   2  -1    0.34    0.09
   2  -2   1    0.62    0.09
   2  -2   1    0.60    0.08
   2  -2   1    0.60    0.09
   2  -2   1    0.64    0.11
  -3   2  -1    0.11    0.05
  -3   2  -1    0.12    0.06
  -3   2  -1    0.24    0.04
  -3   2  -1    0.03    0.06
  -3   2  -1    0.06    0.06
  -3   2  -1   -0.02    0.06
  -3   2  -1    0.15    0.05
   3  -2   1    0.07    0.04
   3  -2   1    0.07    0.05
   3  -2   1    0.03    0.05
   3  -2   1    0.03    0.05
  -4   2  -1    2.96    0.32
  -4   2  -1    3.42    0.27
  -4   2  -1    3.05    0.27
  -4   2  -1    3.06    0.34
  -4   2  -1    3.77    0.35
  -4   2  -1    3.28    0.30
   4  -2   1    3.87    0.29
   4  -2   1    3.59    0.29
   4  -2   1    3.13    0.27
   4  -2   1    3.91    0.32
  -5   2  -1    1.36    0.16
  -5   2  -1    1.21    0.23
  -5   2  -1    1.29    0.17
  -5   2  -1    1.49    0.23
  -5   2  -1    1.49    0.25
  -5   2  -1    1.61    0.20
   5  -2   1    1.33    0.17
   5  -2   1    1.43    0.18
   5  -2   1    1.38    0.18
  -6   2  -1    0.12    0.07
  -6   2  -1   -0.12    0.10
  -6   2  -1    0.02    0.09
  -6   2  -1   -0.07    0.09
  -6   2  -1    0.03    0.09
  -6   2  -1    0.04    0.10
   6  -2   1    0.16    0.09
   6  -2   1    0.20    0.09
   6  -2   1    0.12    0.09
   6  -2   1    0.00    0.08
  -7   2  -1   12.23    1.00
  -7   2  -1   11.34    0.86
  -7   2  -1   12.26    0.86
  -7   2  -1   10.32    1.01
  -7   2  -1   12.15    1.03
   7  -2   1   11.62    0.88
   7  -2   1   10.82    0.97
   7  -2   1   13.00    0.88
   7  -2   1   11.21    1.00
   7  -2   1   10.59    0.84
  -8   2  -1   -0.26    0.17
  -8   2  -1    0.11    0.15
  -8   2  -1    0.03    0.14
  -8   2  -1   -0.02    0.13
  -8   2  -1    0.11    0.15
   8  -2   1    0.02    0.11
   8  -2   1    0.08    0.10
   8  -2   1    0.06    0.15
   8  -2   1    0.13    0.13
  -9   2  -1    4.55    0.51
  -9   2  -1    3.83    0.59
  -9   2  -1    3.95    0.61
   9  -2   1    3.54    0.44
   9  -2   1    3.61    0.45
   9  -2   1    4.40    0.59
   9   1  -1    1.23    0.28
   9   1  -1    1.00    0.35
   9   1  -1    0.94    0.24
  -9  -1   1    0.82    0.34
  -9  -1   1    0.80    0.23
   8   1  -1    5.31    0.50
   8   1  -1    6.07    0.65
   8   1  -1    5.56    0.54
  -8  -1   1    5.97    0.50
  -8  -1   1    6.49    0.68
  -8  -1   1    4.76    0.49
  -8  -1   1    4.47    0.66
   7   1  -1    0.11    0.16
   7   1  -1    0.10    0.10
   7   1  -1   -0.08    0.12
   7   1  -1    0.21    0.14
  -7  -1   1    0.21    0.19
  -7  -1   1   -0.04    0.12
  -7  -1   1    0.23    0.17
  -7  -1   1    0.18    0.13
  -7  -1   1    0.14    0.11
   6   1  -1    0.15    0.12
   6   1  -1    0.20    0.11
   6   1  -1    0.23    0.11
   6   1  -1    0.26    0.15
   6   1  -1    0.22    0.12
  -6  -1   1    0.20    0.11
  -6  -1   1    0.25    0.14
  -6  -1   1    0.01    0.11
  -6  -1   1    0.20    0.10
  -6  -1   1    0.27    0.10
  -6  -1   1    0.13    0.17
   5   1  -1    2.77    0.36
   5   1  -1    3.15    0.28
   5   1  -1    3.22    0.30
   5   1  -1    3.28    0.30
  -5  -1   1    2.48    0.36
  -5  -1   1    2.73    0.28
  -5  -1   1    3.44    0.27
  -5  -1   1    3.54    0.30
  -5  -1   1    3.11    0.39
  -5  -1   1    3.19    0.28
  -5  -1   1    2.32    0.36
   4   1  -1    0.12    0.06
   4   1  -1    0.22    0.07
   4   1  -1    0.18    0.07
   4   1  -1    0.25    0.07
   4   1  -1    0.16    0.08
   4   1  -1    0.12    0.07
  -4  -1   1    0.15    0.10
  -4  -1   1    0.09    0.07
  -4  -1   1    0.12    0.08
  -4  -1   1    0.18    0.07
  -4  -1   1    0.15    0.07
  -4  -1   1    0.12    0.09
  -4  -1   1    0.20    0.07
  -4  -1   1    0.12    0.06
  -4  -1   1    0.21    0.07
  -4  -1   1    0.21    0.06
   3   1  -1   21.54    1.68
   3   1  -1   22.54    1.45
   3   1  -1   23.00    1.54
   3   1  -1   19.20    1.86
   3   1  -1   22.41    1.54
  -3  -1   1   21.20    1.44
  -3  -1   1   20.28    1.64
  -3  -1   1   23.13    1.53
  -3  -1   1   24.83    1.55
  -3  -1   1   24.50    1.48
  -3  -1   1   22.94    1.66
  -3  -1   1   22.89    1.45
  -3  -1   1   21.80    1.69
  -3  -1   1   21.29    1.62
  -3  -1   1   21.72    1.87
   2   1  -1   38.84    2.92
   2   1  -1   40.37    2.52
   2   1  -1   38.57    2.71
   2   1  -1   37.72    2.68
   2   1  -1   37.04    3.28
  -2  -1   1   45.13    2.60
  -2  -1   1   42.07    2.52
  -2  -1   1   42.75    2.91
  -2  -1   1   39.89    2.93
  -2  -1   1   39.44    2.68
  -2  -1   1   39.52    2.52
  -2  -1   1   38.49    2.80
  -2  -1   1   40.10    2.71
  -2  -1   1   39.41    3.29
  -2  -1   1   37.34    2.85
   1   1  -1  445.21   29.33
   1   1  -1  369.80   29.27
  -1  -1   1  419.87   29.30
  -1  -1   1  413.44   33.05
  -1  -1   1  449.04   27.06
  -1  -1   1  368.03   26.18
  -1  -1   1  369.24   27.39
  -1  -1   1  401.67   25.38
  -1  -1   1  392.92   28.55
  -1  -1   1  422.10   25.23
   0   1  -1    8.28    0.65
   0  -1   1    9.46    0.65
  -1   1  -1   19.54    1.55
  -1   1  -1   19.39    1.38
  -1   1  -1   20.02    1.58
  -1   1  -1   19.60    1.42
   1  -1   1   21.30    1.46
   1  -1   1   22.10    1.48
   1  -1   1   19.88    1.58
  -2   1  -1  414.94   22.47
  -2   1  -1  354.30   23.22
  -2   1  -1  316.76   24.84
  -2   1  -1  328.45   25.99
  -2   1  -1  368.05   22.51
  -2   1  -1  389.97   25.39
   2  -1   1  324.94   24.03
   2  -1   1  382.85   22.47
  -3   1  -1   70.82    4.90
  -3   1  -1   68.10    4.34
  -3   1  -1   66.73    4.79
  -3   1  -1   68.01    4.21
  -3   1  -1   64.02    4.23
  -3   1  -1   66.34    4.69
   3  -1   1   64.73    4.21
   3  -1   1   60.09    4.54
   3  -1   1   73.81    4.50
  -4   1  -1    2.10    0.23
  -4   1  -1    1.74    0.17
  -4   1  -1    2.07    0.27
  -4   1  -1    1.83    0.20
  -4   1  -1    1.76    0.23
  -4   1  -1    1.96    0.15
   4  -1   1    1.51    0.17
   4  -1   1    1.44    0.18
   4  -1   1    1.90    0.17
   4  -1   1    1.48    0.17
  -5   1  -1   21.02    1.63
  -5   1  -1   23.75    1.42
  -5   1  -1   21.71    1.59
  -5   1  -1   21.87    1.66
  -5   1  -1   19.77    1.40
  -5   1  -1   21.25    1.40
   5  -1   1   20.67    1.64
   5  -1   1   22.59    1.49
   5  -1   1   20.08    1.40
   5  -1   1   18.80    1.48
  -6   1  -1    0.64    0.20
  -6   1  -1    0.44    0.17
  -6   1  -1    0.61    0.15
  -6   1  -1    0.37    0.11
  -6   1  -1    0.63    0.19
   6  -1   1    0.46    0.17
   6  -1   1    0.62    0.14
   6  -1   1    0.36    0.12
   6  -1   1    0.51    0.12
  -7   1  -1    0.06    0.12
  -7   1  -1   -0.04    0.14
  -7   1  -1    0.24    0.17
  -7   1  -1    0.09    0.12
  -7   1  -1    0.20    0.12
   7  -1   1    0.11    0.12
   7  -1   1    0.19    0.13
   7  -1   1    0.06    0.15
   7  -1   1   -0.14    0.11
   7  -1   1    0.12    0.12
  -8   1  -1    1.19    0.24
  -8   1  -1    1.04    0.28
  -8   1  -1    1.27    0.23
  -8   1  -1    1.23    0.34
   8  -1   1    1.22    0.22
   8  -1   1    1.11    0.21
   8  -1   1    0.70    0.24
  -9   1  -1    1.18    0.27
  -9   1  -1    1.67    0.43
  -9   1  -1    0.94    0.35
   9  -1   1    1.15    0.35
   9  -1   1    1.50    0.29
   9  -1   1    1.12    0.27
   9   0  -1    7.57    0.67
   9   0  -1    8.18    0.82
   9   0  -1    8.21    0.69
  -9   0   1    7.39    0.82
  -9   0   1    7.09    0.80
  -9   0   1    7.22    0.64
  -9   0   1    7.07    0.67
   8   0  -1    2.54    0.42
   8   0  -1    2.70    0.34
   8   0  -1    2.73    0.37
  -8   0   1    2.46    0.35
  -8   0   1    2.68    0.47
  -8   0   1    1.98    0.40
  -8   0   1    2.80    0.35
   7   0  -1    3.37    0.46
   7   0  -1    3.11    0.45
   7   0  -1    3.42    0.36
   7   0  -1    4.06    0.37
  -7   0   1    3.55    0.48
  -7   0   1    2.74    0.45
  -7   0   1    2.74    0.35
  -7   0   1    3.45    0.34
  -7   0   1    3.36    0.48
   6   0  -1    2.04    0.33
   6   0  -1    2.79    0.38
   6   0  -1    2.73    0.27
   6   0  -1    2.77    0.30
   6   0  -1    2.13    0.26
  -6   0   1    2.36    0.29
  -6   0   1    2.06    0.33
  -6   0   1    2.12    0.27
  -6   0   1    2.36    0.37
  -6   0   1    2.43    0.37
   5   0  -1   29.58    1.89
   5   0  -1   29.71    2.01
   5   0  -1   25.53    2.10
   5   0  -1   28.02    2.20
   5   0  -1   32.85    2.01
  -5   0   1   30.58    1.90
  -5   0   1   27.12    1.93
  -5   0   1   27.33    2.13
  -5   0   1   29.15    2.22
  -5   0   1   28.68    2.18
  -5   0   1   29.03    1.89
   4   0  -1   27.45    2.48
   4   0  -1   33.05    2.07
   4   0  -1   31.63    2.08
   4   0  -1   30.11    1.95
  -4   0   1   30.82    1.95
  -4   0   1   30.33    2.28
  -4   0   1   28.38    2.18
  -4   0   1   30.48    1.99
  -4   0   1   32.21    2.22
  -4   0   1   28.14    1.94
  -4   0   1   28.86    2.23
   3   0  -1    0.16    0.05
   3   0  -1    0.13    0.05
   3   0  -1    0.07    0.05
   3   0  -1    0.13    0.05
  -3   0   1    0.13    0.05
  -3   0   1    0.06    0.04
  -3   0   1    0.06    0.04
  -3   0   1    0.17    0.05
  -3   0   1    0.14    0.05
  -3   0   1    0.08    0.04
  -3   0   1    0.04    0.07
  -3   0   1    0.05    0.06
  -3   0   1    0.07    0.06
   2   0  -1    0.09    0.03
   2   0  -1    0.09    0.03
   2   0  -1    0.07    0.03
  -2   0   1    0.06    0.03
  -2   0   1    0.09    0.03
  -2   0   1   -0.01    0.02
  -2   0   1    0.10    0.04
  -2   0   1    0.03    0.04
  -2   0   1    0.08    0.04
  -2   0   1    0.08    0.03
  -2   0   1    0.03    0.05
   1   0  -1    9.15    0.69
   1   0  -1    9.78    0.62
   1   0  -1   10.99    0.73
  -1   0   1    9.67    0.73
  -1   0   1    9.26    0.71
  -1   0   1    9.77    0.62
  -1   0   1    9.36    0.70
  -1   0   1    9.54    0.63
   0   0  -1   -0.01    0.00
   0   0   1    0.00    0.00
  -1   0  -1    7.60    0.60
  -1   0  -1    7.54    0.59
  -1   0  -1    7.76    0.59
  -1   0  -1    8.37    0.55
  -1   0  -1    8.04    0.51
  -1   0  -1    7.93    0.57
   1   0   1    7.72    0.60
   1   0   1    7.73    0.54
   1   0   1    7.54    0.60
   1   0   1    8.56    0.55
  -2   0  -1    0.15    0.06
  -2   0  -1    0.18    0.07
  -2   0  -1    0.25    0.05
  -2   0  -1    0.21    0.05
  -2   0  -1    0.20    0.05
  -2   0  -1    0.32    0.04
  -2   0  -1    0.25    0.07
   2   0   1    0.34    0.08
   2   0   1    0.21    0.05
   2   0   1    0.29    0.06
   2   0   1    0.23    0.05
   2   0   1    0.21    0.06
  -3   0  -1   18.69    1.22
  -3   0  -1   20.13    1.30
  -3   0  -1   21.19    1.24
  -3   0  -1   16.92    1.40
  -3   0  -1   17.85    1.37
  -3   0  -1   18.33    1.43
  -3   0  -1   17.86    1.22
   3   0   1   19.65    1.31
   3   0   1   18.59    1.56
   3   0   1   18.63    1.43
   3   0   1   17.56    1.22
   3   0   1   19.08    1.30
  -4   0  -1   82.37    5.06
  -4   0  -1   70.56    5.28
  -4   0  -1   70.32    5.39
  -4   0  -1   68.07    4.74
  -4   0  -1   79.37    5.52
  -4   0  -1   74.86    4.87
  -4   0  -1   72.06    4.74
   4   0   1   79.87    5.11
   4   0   1   78.28    5.06
   4   0   1   71.25    4.74
   4   0   1   78.99    6.14
   4   0   1   73.32    5.50
  -5   0  -1    5.79    0.47
  -5   0  -1    6.48    0.58
  -5   0  -1    5.99    0.58
  -5   0  -1    5.74    0.47
  -5   0  -1    6.07    0.58
  -5   0  -1    5.57    0.45
   5   0   1    6.73    0.49
   5   0   1    6.75    0.50
   5   0   1    6.78    0.49
   5   0   1    6.39    0.58
   5   0   1    6.12    0.57
  -6   0  -1    0.26    0.12
  -6   0  -1    0.38    0.18
  -6   0  -1    0.38    0.11
  -6   0  -1    0.62    0.19
  -6   0  -1    0.16    0.16
   6   0   1    0.54    0.13
   6   0   1    0.32    0.16
   6   0   1    0.48    0.14
   6   0   1    0.26    0.13
  -7   0  -1    0.41    0.19
  -7   0  -1    0.37    0.13
  -7   0  -1    0.19    0.20
  -7   0  -1    0.41    0.15
  -7   0  -1    0.30    0.16
   7   0   1    0.23    0.12
   7   0   1    0.15    0.14
   7   0   1    0.03    0.13
   7   0   1    0.10    0.15
  -8   0  -1   -0.01    0.12
  -8   0  -1    0.37    0.18
  -8   0  -1    0.13    0.22
  -8   0  -1    0.23    0.20
   8   0   1    0.20    0.16
   8   0   1    0.22    0.13
   8   0   1    0.28    0.18
  -9   0  -1    1.95    0.34
  -9   0  -1    1.94    0.46
  -9   0  -1    1.66    0.40
   9   0   1    2.11    0.34
   9   0   1    1.87    0.32
   9   0   1    2.13    0.41
   9  -1  -1    0.69    0.29
   9  -1  -1    0.54    0.22
   9  -1  -1    0.37    0.19
  -9   1   1    0.37    0.24
  -9   1   1    0.84    0.24
  -9   1   1    0.49    0.28
  -9   1   1    0.67    0.21
   8  -1  -1    0.79    0.19
   8  -1  -1    1.38    0.22
   8  -1  -1    0.97    0.26
  -8   1   1    1.44    0.26
  -8   1   1    0.94    0.27
  -8   1   1    1.03    0.21
  -8   1   1    1.69    0.38
   7  -1  -1    1.92    0.33
   7  -1  -1    1.55    0.30
   7  -1  -1    1.84    0.26
   7  -1  -1    1.38    0.24
  -7   1   1    2.44    0.29
  -7   1   1    1.59    0.33
  -7   1   1    2.14    0.36
  -7   1   1    1.76    0.34
  -7   1   1    1.83    0.27
   6  -1  -1    0.39    0.11
   6  -1  -1    0.26    0.11
   6  -1  -1    0.06    0.13
   6  -1  -1    0.39    0.11
  -6   1   1    0.19    0.15
  -6   1   1    0.03    0.10
  -6   1   1    0.28    0.12
  -6   1   1    0.09    0.08
  -6   1   1    0.33    0.09
  -6   1   1    0.05    0.13
   5  -1  -1    1.04    0.14
   5  -1  -1    0.54    0.16
   5  -1  -1    0.92    0.13
   5  -1  -1    0.87    0.14
  -5   1   1    1.05    0.15
  -5   1   1    0.98    0.15
  -5   1   1    0.81    0.19
  -5   1   1    1.12    0.20
  -5   1   1    1.18    0.14
  -5   1   1    0.83    0.19
   4  -1  -1    1.77    0.25
   4  -1  -1    2.13    0.20
   4  -1  -1    2.42    0.20
   4  -1  -1    2.14    0.19
  -4   1   1    2.03    0.27
  -4   1   1    2.74    0.20
  -4   1   1    2.49    0.20
  -4   1   1    1.95    0.27
  -4   1   1    1.94    0.20
  -4   1   1    1.76    0.26
  -4   1   1    2.23    0.20
   3  -1  -1  104.23    6.98
   3  -1  -1  105.65    6.54
   3  -1  -1  112.02    7.06
   3  -1  -1   94.76    7.24
  -3   1   1  108.80    7.59
  -3   1   1  100.87    7.41
  -3   1   1  105.81    6.54
  -3   1   1   98.69    6.56
  -3   1   1  101.79    7.26
  -3   1   1  109.09    6.75
   2  -1  -1   17.46    1.05
   2  -1  -1   14.26    1.10
   2  -1  -1   16.35    0.99
  -2   1   1   14.82    1.13
  -2   1   1   13.85    0.99
  -2   1   1   16.44    1.16
  -2   1   1   14.83    1.10
  -2   1   1   14.28    1.01
   1  -1  -1    2.87    0.19
   1  -1  -1    2.67    0.18
   1  -1  -1    2.76    0.21
  -1   1   1    2.57    0.21
  -1   1   1    2.29    0.18
  -1   1   1    2.16    0.18
  -1  -1  -1  305.94   18.06
  -1  -1  -1  287.22   19.53
  -1  -1  -1  305.61   23.58
  -1  -1  -1  307.35   19.97
  -1  -1  -1  303.70   20.89
  -1  -1  -1  282.56   20.39
  -1  -1  -1  279.58   20.89
   1   1   1  276.68   19.53
   1   1   1  270.70   23.57
   1   1   1  263.15   20.90
   1   1   1  299.68   20.89
  -2  -1  -1  147.12   10.10
  -2  -1  -1  131.84    8.72
  -2  -1  -1  145.44   10.07
  -2  -1  -1  145.01    8.71
  -2  -1  -1  146.53    9.42
  -2  -1  -1  151.90   11.38
  -2  -1  -1  139.91    9.66
  -2  -1  -1  127.54    9.31
  -2  -1  -1  128.31    9.85
   2   1   1  147.98   10.07
   2   1   1  140.62    9.42
   2   1   1  120.94    9.31
   2   1   1  131.42   11.37
   2   1   1  144.22   10.09
  -3  -1  -1   21.78    1.53
  -3  -1  -1   21.62    1.44
  -3  -1  -1   19.31    1.33
  -3  -1  -1   21.04    1.58
  -3  -1  -1   19.86    1.54
  -3  -1  -1   20.29    1.43
  -3  -1  -1   20.65    1.34
  -3  -1  -1   19.35    1.51
  -3  -1  -1   24.35    1.37
   3   1   1   19.38    1.34
   3   1   1   21.09    1.57
   3   1   1   20.98    1.44
   3   1   1   18.54    1.72
   3   1   1   20.37    1.53
   3   1   1   20.29    1.43
  -4  -1  -1    6.51    0.51
  -4  -1  -1    7.61    0.47
  -4  -1  -1    6.56    0.50
  -4  -1  -1    5.86    0.56
  -4  -1  -1    6.61    0.58
  -4  -1  -1    6.12    0.56
  -4  -1  -1    6.00    0.46
  -4  -1  -1    6.41    0.48
   4   1   1    6.96    0.50
   4   1   1    5.64    0.58
   4   1   1    6.55    0.57
   4   1   1    6.22    0.51
   4   1   1    6.59    0.48
   4   1   1    6.41    0.50
  -5  -1  -1    0.26    0.09
  -5  -1  -1    0.21    0.09
  -5  -1  -1    0.27    0.09
  -5  -1  -1    0.35    0.13
  -5  -1  -1    0.24    0.14
  -5  -1  -1    0.18    0.14
   5   1   1    0.24    0.11
   5   1   1    0.20    0.08
   5   1   1    0.15    0.10
   5   1   1    0.38    0.11
   5   1   1    0.11    0.10
  -6  -1  -1   16.99    1.41
  -6  -1  -1   16.92    1.42
  -6  -1  -1   16.57    1.20
  -6  -1  -1   17.20    1.45
  -6  -1  -1   20.70    1.31
  -6  -1  -1   16.64    1.22
   6   1   1   16.01    1.22
   6   1   1   18.74    1.30
   6   1   1   19.61    1.30
   6   1   1   17.34    1.43
  -7  -1  -1    0.03    0.12
  -7  -1  -1    0.04    0.13
  -7  -1  -1   -0.08    0.09
  -7  -1  -1    0.11    0.11
  -7  -1  -1    0.11    0.19
   7   1   1    0.06    0.13
   7   1   1   -0.02    0.15
   7   1   1    0.21    0.16
   7   1   1    0.06    0.10
  -8  -1  -1    0.05    0.12
  -8  -1  -1    0.12    0.22
  -8  -1  -1   -0.09    0.20
   8   1   1   -0.12    0.20
   8   1   1    0.09    0.16
   8   1   1    0.08    0.11
   9   1   1    0.35    0.19
   9  -2  -1    5.01    0.64
   9  -2  -1    4.33    0.50
   9  -2  -1    4.75    0.46
  -9   2   1    3.91    0.50
  -9   2   1    3.96    0.64
  -9   2   1    5.32    0.66
   8  -2  -1    2.24    0.29
   8  -2  -1    1.47    0.31
   8  -2  -1    1.63    0.33
   8  -2  -1    1.95    0.29
  -8   2   1    2.43    0.44
  -8   2   1    1.46    0.33
  -8   2   1    1.96    0.37
  -8   2   1    2.60    0.34
   7  -2  -1    0.90    0.23
   7  -2  -1    0.91    0.19
   7  -2  -1    0.94    0.18
  -7   2   1    1.02    0.25
  -7   2   1    1.14    0.28
  -7   2   1    0.80    0.23
  -7   2   1    1.39    0.22
   6  -2  -1    4.86    0.38
   6  -2  -1    4.21    0.45
   6  -2  -1    4.42    0.39
   6  -2  -1    4.87    0.39
  -6   2   1    5.00    0.38
  -6   2   1    4.45    0.41
  -6   2   1    4.47    0.49
  -6   2   1    4.45    0.47
  -6   2   1    4.20    0.46
   5  -2  -1    3.87    0.40
   5  -2  -1    4.93    0.37
   5  -2  -1    4.37    0.35
   5  -2  -1    4.68    0.35
  -5   2   1    4.58    0.42
  -5   2   1    3.78    0.42
  -5   2   1    4.08    0.37
  -5   2   1    4.01    0.34
  -5   2   1    4.59    0.44
   4  -2  -1   91.95    6.06
   4  -2  -1  108.84    6.55
   4  -2  -1  100.93    6.48
   4  -2  -1   87.81    6.73
  -4   2   1   99.98    6.98
  -4   2   1   94.41    6.10
  -4   2   1   96.38    6.27
  -4   2   1   98.28    7.05
  -4   2   1   91.09    6.89
  -4   2   1   93.75    6.74
   3  -2  -1    2.17    0.18
   3  -2  -1    2.39    0.18
   3  -2  -1    2.21    0.19
   3  -2  -1    1.99    0.21
  -3   2   1    2.02    0.22
  -3   2   1    2.02    0.18
  -3   2   1    2.20    0.20
  -3   2   1    2.36    0.19
  -3   2   1    1.98    0.22
  -3   2   1    2.38    0.22
   2  -2  -1    5.80    0.39
   2  -2  -1    5.75    0.39
   2  -2  -1    5.86    0.37
   2  -2  -1    5.27    0.41
  -2   2   1    5.08    0.42
  -2   2   1    5.47    0.41
  -2   2   1    4.98    0.38
  -2   2   1    4.93    0.42
  -2   2   1    5.57    0.43
  -2   2   1    5.31    0.38
   1  -2  -1    0.03    0.02
   1  -2  -1    0.02    0.02
   1  -2  -1    0.01    0.04
   1  -2  -1   -0.01    0.03
   1  -2  -1    0.04    0.03
  -1   2   1    0.05    0.03
  -1   2   1    0.06    0.04
  -1   2   1   -0.05    0.03
  -1   2   1   -0.02    0.04
  -1   2   1    0.04    0.03
   0  -2  -1   80.02    7.01
   0  -2  -1   87.30    5.72
   0  -2  -1   94.28    5.92
   0  -2  -1   91.53    5.35
   0  -2  -1   80.67    5.80
   0   2   1   90.83    5.54
   0   2   1   82.61    6.21
   0   2   1   75.09    7.00
   0   2   1   86.54    6.19
  -1  -2  -1   48.01    3.31
  -1  -2  -1   46.85    3.47
  -1  -2  -1   41.53    3.36
  -1  -2  -1   49.00    3.92
  -1  -2  -1   53.08    2.98
  -1  -2  -1   45.22    3.20
  -1  -2  -1   50.69    3.08
  -1  -2  -1   48.92    2.99
  -1  -2  -1   45.41    3.23
   1   2   1   44.49    3.91
   1   2   1   51.92    3.08
   1   2   1   46.16    3.45
   1   2   1   48.30    3.47
   1   2   1   43.24    3.23
  -2  -2  -1    1.27    0.11
  -2  -2  -1    1.38    0.14
  -2  -2  -1    1.16    0.17
  -2  -2  -1    1.40    0.12
  -2  -2  -1    1.25    0.14
  -2  -2  -1    1.43    0.18
  -2  -2  -1    1.40    0.17
  -2  -2  -1    1.19    0.16
  -2  -2  -1    1.16    0.14
  -2  -2  -1    1.36    0.18
   2   2   1    1.20    0.15
   2   2   1    1.24    0.14
   2   2   1    1.17    0.16
   2   2   1    1.45    0.16
   2   2   1    1.46    0.12
   2   2   1    1.26    0.17
  -3  -2  -1    0.49    0.14
  -3  -2  -1    0.60    0.13
  -3  -2  -1    0.59    0.09
  -3  -2  -1    0.52    0.14
  -3  -2  -1    0.51    0.10
  -3  -2  -1    0.70    0.12
  -3  -2  -1    0.65    0.09
  -3  -2  -1    0.76    0.14
  -3  -2  -1    0.45    0.10
  -3  -2  -1    0.53    0.11
   3   2   1    0.65    0.09
   3   2   1    0.72    0.12
   3   2   1    0.59    0.13
   3   2   1    0.52    0.10
   3   2   1    0.57    0.11
   3   2   1    0.49    0.13
  -4  -2  -1    1.04    0.21
  -4  -2  -1    1.04    0.16
  -4  -2  -1    0.98    0.14
  -4  -2  -1    1.14    0.13
  -4  -2  -1    1.23    0.17
  -4  -2  -1    1.12    0.17
  -4  -2  -1    1.26    0.17
  -4  -2  -1    1.49    0.23
  -4  -2  -1    0.92    0.19
   4   2   1    1.14    0.19
   4   2   1    1.13    0.16
   4   2   1    1.23    0.21
   4   2   1    1.26    0.18
   4   2   1    1.12    0.16
   4   2   1    0.86    0.15
  -5  -2  -1   11.46    0.79
  -5  -2  -1   10.46    0.94
  -5  -2  -1   10.27    0.94
  -5  -2  -1   12.88    0.87
  -5  -2  -1   11.46    0.98
  -5  -2  -1   10.84    0.81
   5   2   1   10.72    0.96
   5   2   1   10.87    1.02
   5   2   1   12.74    0.88
   5   2   1   12.38    0.86
   5   2   1   11.09    0.82
  -6  -2  -1   -0.08    0.15
  -6  -2  -1    0.13    0.12
  -6  -2  -1    0.08    0.12
  -6  -2  -1   -0.04    0.11
  -6  -2  -1   -0.06    0.12
   6   2   1    0.13    0.12
   6   2   1    0.15    0.13
   6   2   1    0.08    0.12
   6   2   1   -0.06    0.08
  -7  -2  -1    0.25    0.16
  -7  -2  -1    0.36    0.18
  -7  -2  -1   -0.08    0.20
  -7  -2  -1   -0.08    0.17
   7   2   1   -0.13    0.14
   7   2   1    0.18    0.16
   7   2   1    0.14    0.14
  -8  -2  -1    0.40    0.25
  -8  -2  -1    0.02    0.25
  -8  -2  -1    0.17    0.18
   8   2   1    0.45    0.21
   8   2   1    0.43    0.22
   8   2   1    0.18    0.22
   9  -3  -1    0.25    0.23
   9  -3  -1   -0.06    0.14
   9  -3  -1    0.12    0.17
  -9   3   1   -0.17    0.24
  -9   3   1    0.01    0.14
  -9   3   1    0.23    0.24
   8  -3  -1    0.39    0.15
   8  -3  -1    0.28    0.15
   8  -3  -1    0.62    0.23
  -8   3   1    0.66    0.25
  -8   3   1    0.39    0.20
  -8   3   1    0.63    0.23
   7  -3  -1    0.23    0.13
   7  -3  -1    0.22    0.13
   7  -3  -1    0.06    0.08
  -7   3   1   -0.07    0.16
  -7   3   1    0.16    0.14
  -7   3   1    0.25    0.11
  -7   3   1    0.20    0.14
  -7   3   1    0.28    0.14
   6  -3  -1    0.12    0.09
   6  -3  -1    0.14    0.08
   6  -3  -1    0.14    0.07
   6  -3  -1    0.17    0.12
  -6   3   1    0.16    0.14
  -6   3   1    0.01    0.08
  -6   3   1    0.08    0.09
  -6   3   1    0.08    0.13
  -6   3   1    0.03    0.09
   5  -3  -1   21.96    1.42
   5  -3  -1   18.79    1.48
   5  -3  -1   21.46    1.42
   5  -3  -1   20.04    1.33
  -5   3   1   20.18    1.37
  -5   3   1   19.01    1.36
  -5   3   1   19.00    1.54
  -5   3   1   19.54    1.56
  -5   3   1   20.20    1.50
   4  -3  -1    0.28    0.09
   4  -3  -1    0.24    0.07
   4  -3  -1    0.22    0.07
   4  -3  -1    0.23    0.07
  -4   3   1    0.24    0.08
  -4   3   1    0.26    0.08
  -4   3   1    0.31    0.08
  -4   3   1    0.25    0.09
  -4   3   1    0.06    0.09
  -4   3   1    0.34    0.10
   3  -3  -1   14.49    0.93
   3  -3  -1   14.94    1.00
   3  -3  -1   14.13    1.03
   3  -3  -1   13.66    1.19
   3  -3  -1   14.88    0.99
  -3   3   1   13.26    1.06
  -3   3   1   14.26    0.96
  -3   3   1   14.23    1.07
  -3   3   1   13.77    0.97
  -3   3   1   14.78    1.09
  -3   3   1   14.29    1.03
  -3   3   1   13.29    1.19
   2  -3  -1   17.49    1.06
   2  -3  -1   16.72    1.16
   2  -3  -1   15.36    1.39
   2  -3  -1   16.37    1.15
   2  -3  -1   17.55    1.14
  -2   3   1   14.95    1.38
  -2   3   1   15.59    1.24
  -2   3   1   15.10    1.11
  -2   3   1   17.07    1.08
  -2   3   1   18.60    1.23
  -2   3   1   15.32    1.19
   1  -3  -1   50.50    3.33
   1  -3  -1   46.35    3.27
   1  -3  -1   45.65    3.23
   1  -3  -1   45.07    3.02
   1  -3  -1   45.59    3.96
  -1   3   1   45.72    3.52
  -1   3   1   44.32    3.96
  -1   3   1   51.06    3.14
  -1   3   1   51.85    3.49
  -1   3   1   52.71    3.03
   0  -3  -1    2.85    0.24
   0  -3  -1    2.99    0.28
   0  -3  -1    2.69    0.24
   0  -3  -1    2.74    0.32
   0  -3  -1    2.97    0.22
   0  -3  -1    2.51    0.24
   0   3   1    2.75    0.31
   0   3   1    3.09    0.24
   0   3   1    3.00    0.28
   0   3   1    2.96    0.25
   0   3   1    3.43    0.21
  -1  -3  -1    0.10    0.06
  -1  -3  -1    0.06    0.09
  -1  -3  -1    0.11    0.08
  -1  -3  -1    0.07    0.04
  -1  -3  -1    0.04    0.04
  -1  -3  -1    0.13    0.04
  -1  -3  -1    0.14    0.05
  -1  -3  -1    0.14    0.06
   1   3   1    0.09    0.04
   1   3   1    0.18    0.07
   1   3   1    0.15    0.07
   1   3   1    0.21    0.06
   1   3   1    0.19    0.04
  -2  -3  -1   99.72    7.71
  -2  -3  -1   80.47    6.62
  -2  -3  -1   91.16    6.52
  -2  -3  -1   99.39    5.86
  -2  -3  -1   95.33    6.81
  -2  -3  -1  103.72    6.07
  -2  -3  -1   91.01    5.87
  -2  -3  -1   92.30    6.36
  -2  -3  -1   85.28    6.28
  -2  -3  -1   92.90    6.81
   2   3   1   89.39    7.69
   2   3   1   92.45    6.81
   2   3   1   90.30    6.80
   2   3   1   89.78    6.35
   2   3   1  106.15    6.07
  -3  -3  -1    0.19    0.06
  -3  -3  -1    0.16    0.12
  -3  -3  -1    0.12    0.07
  -3  -3  -1    0.13    0.06
  -3  -3  -1    0.09    0.10
  -3  -3  -1    0.08    0.08
  -3  -3  -1    0.05    0.07
  -3  -3  -1    0.04    0.07
  -3  -3  -1    0.25    0.09
  -3  -3  -1   -0.04    0.06
   3   3   1    0.08    0.05
   3   3   1    0.08    0.07
   3   3   1    0.07    0.07
   3   3   1    0.04    0.07
   3   3   1    0.02    0.09
   3   3   1    0.10    0.07
  -4  -3  -1    1.68    0.26
  -4  -3  -1    1.07    0.24
  -4  -3  -1    1.18    0.19
  -4  -3  -1    1.85    0.31
  -4  -3  -1    2.28    0.25
  -4  -3  -1    1.67    0.22
  -4  -3  -1    1.78    0.17
  -4  -3  -1    1.30    0.23
   4   3   1    1.68    0.25
   4   3   1    1.48    0.22
   4   3   1    1.39    0.21
   4   3   1    1.64    0.27
   4   3   1    1.84    0.23
  -5  -3  -1    0.03    0.11
  -5  -3  -1   -0.02    0.10
  -5  -3  -1   -0.03    0.09
  -5  -3  -1   -0.07    0.10
  -5  -3  -1   -0.08    0.11
  -5  -3  -1   -0.08    0.07
   5   3   1   -0.13    0.11
   5   3   1    0.00    0.10
   5   3   1   -0.19    0.09
   5   3   1   -0.03    0.11
   5   3   1   -0.13    0.07
  -6  -3  -1   -0.14    0.11
  -6  -3  -1    0.08    0.14
  -6  -3  -1   -0.06    0.16
  -6  -3  -1    0.10    0.12
  -6  -3  -1    0.04    0.14
   6   3   1   -0.05    0.12
   6   3   1    0.21    0.13
   6   3   1    0.08    0.13
   6   3   1    0.09    0.13
  -7  -3  -1    2.07    0.32
  -7  -3  -1    1.89    0.30
  -7  -3  -1    1.77    0.37
  -7  -3  -1    1.67    0.39
   7   3   1    1.95    0.32
   7   3   1    1.74    0.31
   7   3   1    1.85    0.30
  -8  -3  -1    1.49    0.37
  -8  -3  -1    1.74    0.43
  -8  -3  -1    1.97    0.34
   8   3   1    2.30    0.36
   8   3   1    2.16    0.44
   8   3   1    2.26    0.37
  10  -4  -1    0.26    0.21
  10  -4  -1    0.51    0.22
  10  -4  -1    0.57    0.26
 -10   4   1    0.81    0.28
 -10   4   1    0.32    0.33
 -10   4   1    0.28    0.23
   9  -4  -1    0.38    0.20
   9  -4  -1    0.67    0.19
   9  -4  -1    1.06    0.31
  -9   4   1    1.09    0.35
  -9   4   1    1.09    0.31
  -9   4   1    1.16    0.28
   8  -4  -1    0.48    0.15
   8  -4  -1    0.41    0.21
   8  -4  -1    0.39    0.14
  -8   4   1    0.48    0.23
  -8   4   1    0.61    0.26
  -8   4   1    0.49    0.22
  -8   4   1    0.84    0.25
   7  -4  -1    0.38    0.14
   7  -4  -1    0.45    0.14
   7  -4  -1    0.29    0.17
  -7   4   1    0.49    0.15
  -7   4   1    0.28    0.20
  -7   4   1    0.22    0.14
  -7   4   1    0.55    0.20
  -7   4   1    0.46    0.19
   6  -4  -1    0.63    0.17
   6  -4  -1    0.84    0.16
   6  -4  -1    0.78    0.15
   6  -4  -1    0.68    0.14
  -6   4   1    0.74    0.15
  -6   4   1    0.75    0.19
  -6   4   1    0.70    0.18
  -6   4   1    0.47    0.17
  -6   4   1    0.82    0.22
   5  -4  -1    0.93    0.14
   5  -4  -1    0.84    0.16
   5  -4  -1    0.82    0.14
   5  -4  -1    0.97    0.15
  -5   4   1    0.91    0.19
  -5   4   1    0.77    0.14
  -5   4   1    0.78    0.19
  -5   4   1    1.25    0.20
  -5   4   1    0.91    0.15
  -5   4   1    1.03    0.18
   4  -4  -1    0.13    0.07
   4  -4  -1    0.24    0.08
   4  -4  -1    0.27    0.07
   4  -4  -1    0.14    0.07
   4  -4  -1    0.37    0.09
  -4   4   1    0.28    0.09
  -4   4   1    0.08    0.09
  -4   4   1    0.07    0.09
  -4   4   1    0.31    0.09
  -4   4   1    0.28    0.10
  -4   4   1    0.20    0.07
  -4   4   1    0.24    0.10
   3  -4  -1   11.33    0.72
   3  -4  -1   10.79    0.78
   3  -4  -1   10.75    0.79
   3  -4  -1   10.97    0.79
   3  -4  -1   10.56    0.94
  -3   4   1   10.79    0.85
  -3   4   1   10.76    0.75
  -3   4   1   10.23    0.82
  -3   4   1    9.62    0.94
  -3   4   1   11.85    0.84
  -3   4   1   10.84    0.77
   2  -4  -1   28.35    1.71
   2  -4  -1   25.24    1.86
   2  -4  -1   26.69    1.83
   2  -4  -1   29.29    1.87
   2  -4  -1   24.13    2.25
  -2   4   1   25.30    2.00
  -2   4   1   27.36    1.73
  -2   4   1   29.18    1.98
  -2   4   1   27.96    1.80
  -2   4   1   25.29    1.91
  -2   4   1   24.41    2.25
   1  -4  -1    6.63    0.55
   1  -4  -1    7.76    0.54
   1  -4  -1    6.74    0.68
   1  -4  -1    8.67    0.54
   1  -4  -1    6.97    0.50
  -1   4   1    7.75    0.50
  -1   4   1    6.96    0.57
  -1   4   1    7.23    0.61
  -1   4   1    7.20    0.54
  -1   4   1    6.50    0.68
   0  -4  -1    2.10    0.20
   0  -4  -1    1.86    0.29
   0  -4  -1    1.97    0.21
   0  -4  -1    1.93    0.26
   0  -4  -1    1.94    0.19
   0  -4  -1    2.13    0.18
   0   4   1    2.24    0.20
   0   4   1    2.13    0.20
   0   4   1    1.70    0.28
   0   4   1    1.90    0.25
   0   4   1    2.27    0.16
  -1  -4  -1    0.01    0.05
  -1  -4  -1    0.09    0.09
  -1  -4  -1    0.06    0.07
  -1  -4  -1    0.07    0.09
  -1  -4  -1    0.10    0.05
  -1  -4  -1    0.09    0.04
  -1  -4  -1    0.18    0.09
   1   4   1   -0.07    0.06
   1   4   1    0.09    0.08
   1   4   1    0.03    0.04
   1   4   1    0.09    0.07
   1   4   1    0.08    0.06
  -2  -4  -1    2.33    0.20
  -2  -4  -1    1.98    0.16
  -2  -4  -1    2.01    0.20
  -2  -4  -1    2.22    0.34
  -2  -4  -1    1.90    0.21
  -2  -4  -1    1.88    0.27
  -2  -4  -1    1.47    0.20
  -2  -4  -1    1.81    0.23
  -2  -4  -1    2.05    0.26
   2   4   1    1.99    0.22
   2   4   1    1.76    0.25
   2   4   1    1.87    0.23
   2   4   1    2.35    0.20
   2   4   1    1.63    0.30
   2   4   1    1.79    0.16
  -3  -4  -1   -0.06    0.09
  -3  -4  -1   -0.07    0.06
  -3  -4  -1   -0.09    0.07
  -3  -4  -1   -0.09    0.11
  -3  -4  -1   -0.09    0.08
  -3  -4  -1   -0.21    0.08
  -3  -4  -1   -0.06    0.06
  -3  -4  -1    0.00    0.07
  -3  -4  -1   -0.04    0.07
   3   4   1    0.07    0.07
   3   4   1   -0.09    0.07
   3   4   1    0.01    0.11
   3   4   1   -0.06    0.08
   3   4   1    0.04    0.05
   3   4   1   -0.06    0.05
   3   4   1   -0.17    0.05
  -4  -4  -1    9.53    0.83
  -4  -4  -1    6.76    0.64
  -4  -4  -1    8.07    0.63
  -4  -4  -1    7.26    0.70
  -4  -4  -1    7.67    0.70
  -4  -4  -1    7.11    0.62
  -4  -4  -1    7.75    0.60
   4   4   1    7.74    0.68
   4   4   1    8.12    0.69
   4   4   1    8.01    0.78
   4   4   1    8.53    0.64
   4   4   1    6.72    0.62
  -5  -4  -1    2.49    0.33
  -5  -4  -1    3.40    0.39
  -5  -4  -1    2.97    0.44
  -5  -4  -1    2.84    0.39
  -5  -4  -1    3.68    0.36
  -5  -4  -1    3.03    0.43
   5   4   1    3.54    0.38
   5   4   1    3.36    0.43
   5   4   1    2.97    0.45
   5   4   1    4.04    0.37
   5   4   1    3.29    0.35
  -6  -4  -1    0.33    0.23
  -6  -4  -1   -0.20    0.11
  -6  -4  -1    0.02    0.12
  -6  -4  -1    0.19    0.16
  -6  -4  -1   -0.04    0.13
   6   4   1   -0.05    0.13
   6   4   1    0.05    0.14
   6   4   1   -0.11    0.12
  -7  -4  -1    0.31    0.22
  -7  -4  -1    0.87    0.25
   7   4   1    0.62    0.23
   7   4   1    0.66    0.23
   7   4   1    0.82    0.25
  10  -5  -1    4.89    0.63
  10  -5  -1    4.85    0.50
   9  -5  -1    7.54    0.67
   9  -5  -1    8.24    0.72
  -9   5   1    7.74    0.85
  -9   5   1   10.00    0.86
  -9   5   1   11.22    0.84
   8  -5  -1    2.96    0.36
   8  -5  -1    2.94    0.34
   8  -5  -1    2.30    0.36
  -8   5   1    2.87    0.41
  -8   5   1    2.81    0.42
  -8   5   1    2.53    0.45
  -8   5   1    2.48    0.43
  -8   5   1    2.99    0.36
   7  -5  -1    0.80    0.18
   7  -5  -1    0.94    0.17
   7  -5  -1    0.44    0.16
  -7   5   1    0.70    0.25
  -7   5   1    0.55    0.19
  -7   5   1    0.47    0.17
  -7   5   1    0.83    0.19
  -7   5   1    1.01    0.22
   6  -5  -1    8.09    0.63
   6  -5  -1    8.45    0.64
   6  -5  -1    7.89    0.67
   6  -5  -1    7.84    0.59
  -6   5   1    9.04    0.65
  -6   5   1    7.63    0.67
  -6   5   1    7.31    0.70
  -6   5   1    9.02    0.67
  -6   5   1    7.26    0.71
   5  -5  -1   56.85    3.62
   5  -5  -1   53.86    3.87
   5  -5  -1   55.54    4.00
   5  -5  -1   56.17    3.92
  -5   5   1   53.11    4.12
  -5   5   1   55.31    4.21
  -5   5   1   58.94    3.78
  -5   5   1   61.12    4.02
  -5   5   1   58.18    4.18
  -5   5   1   60.08    3.69
   4  -5  -1    2.91    0.25
   4  -5  -1    2.77    0.33
   4  -5  -1    3.34    0.28
   4  -5  -1    3.37    0.29
   4  -5  -1    2.56    0.26
  -4   5   1    2.91    0.32
  -4   5   1    3.02    0.31
  -4   5   1    3.22    0.29
  -4   5   1    2.99    0.30
  -4   5   1    3.11    0.30
  -4   5   1    3.24    0.31
   3  -5  -1    0.36    0.10
   3  -5  -1    0.37    0.09
   3  -5  -1    0.40    0.07
   3  -5  -1    0.44    0.09
   3  -5  -1    0.36    0.12
  -3   5   1    0.41    0.13
  -3   5   1    0.36    0.09
  -3   5   1    0.28    0.09
  -3   5   1    0.32    0.09
  -3   5   1    0.20    0.10
  -3   5   1    0.29    0.10
   2  -5  -1    0.77    0.10
   2  -5  -1    0.77    0.17
   2  -5  -1    0.53    0.12
   2  -5  -1    0.78    0.12
   2  -5  -1    0.77    0.12
  -2   5   1    0.77    0.13
  -2   5   1    0.71    0.15
  -2   5   1    0.67    0.16
  -2   5   1    0.70    0.13
  -2   5   1    0.97    0.13
   1  -5  -1   18.31    1.39
   1  -5  -1   19.48    1.27
   1  -5  -1   20.20    1.37
   1  -5  -1   21.61    1.38
   1  -5  -1   18.67    1.70
  -1   5   1   21.22    1.27
  -1   5   1   18.88    1.34
  -1   5   1   18.71    1.51
  -1   5   1   18.21    1.45
  -1   5   1   18.04    1.69
   0  -5  -1    6.06    0.65
   0  -5  -1    5.94    0.51
   0  -5  -1    6.96    0.50
   0  -5  -1    6.11    0.50
   0  -5  -1    6.48    0.46
   0   5   1    5.84    0.63
   0   5   1    6.91    0.44
   0   5   1    5.91    0.57
   0   5   1    6.30    0.49
   0   5   1    6.26    0.52
  -1  -5  -1    0.18    0.10
  -1  -5  -1    0.28    0.09
  -1  -5  -1    0.24    0.08
  -1  -5  -1    0.24    0.15
  -1  -5  -1    0.23    0.10
  -1  -5  -1    0.17    0.11
   1   5   1    0.08    0.05
   1   5   1    0.15    0.11
   1   5   1    0.18    0.13
   1   5   1    0.15    0.07
   1   5   1    0.15    0.05
   1   5   1    0.13    0.08
  -2  -5  -1    2.03    0.26
  -2  -5  -1    2.01    0.37
  -2  -5  -1    1.86    0.23
  -2  -5  -1    2.19    0.28
  -2  -5  -1    1.73    0.29
  -2  -5  -1    2.35    0.28
   2   5   1    2.18    0.27
   2   5   1    2.25    0.24
   2   5   1    1.92    0.29
   2   5   1    2.38    0.25
   2   5   1    2.07    0.35
  -3  -5  -1    1.30    0.23
  -3  -5  -1    1.89    0.29
  -3  -5  -1    1.62    0.22
  -3  -5  -1    1.92    0.38
  -3  -5  -1    2.28    0.28
   3   5   1    1.47    0.26
   3   5   1    1.51    0.31
   3   5   1    1.74    0.25
   3   5   1    1.82    0.26
  -4  -5  -1   12.23    0.89
  -4  -5  -1   13.42    1.14
  -4  -5  -1   11.13    0.95
  -4  -5  -1    9.73    0.86
  -4  -5  -1   11.39    0.82
   4   5   1    9.48    0.86
   4   5   1   11.12    0.94
   4   5   1   10.41    1.07
   4   5   1   11.66    0.88
  -5  -5  -1    0.51    0.18
  -5  -5  -1    0.41    0.21
  -5  -5  -1    0.38    0.16
  -5  -5  -1    0.52    0.18
   5   5   1    0.36    0.17
   5   5   1    0.32    0.20
   5   5   1    0.32    0.16
   5   5   1    0.38    0.17
   5   5   1    0.25    0.16
  -6  -5  -1   -0.21    0.19
  -6  -5  -1    0.11    0.17
  -6  -5  -1    0.30    0.16
  -6  -5  -1   -0.08    0.15
   6   5   1    0.20    0.16
   6   5   1    0.04    0.17
   6   5   1   -0.07    0.14
   9  -6  -1    1.32    0.25
   9  -6  -1    1.74    0.30
  -9   6   1    1.75    0.39
  -9   6   1    1.73    0.40
   8  -6  -1    0.07    0.14
   8  -6  -1    0.07    0.11
  -8   6   1    0.02    0.15
  -8   6   1   -0.17    0.15
  -8   6   1   -0.40    0.14
  -8   6   1   -0.20    0.14
  -8   6   1    0.02    0.13
   7  -6  -1    0.90    0.17
   7  -6  -1    0.88    0.20
  -7   6   1    0.85    0.24
  -7   6   1    0.87    0.20
  -7   6   1    1.03    0.23
  -7   6   1    0.79    0.23
  -7   6   1    1.34    0.28
   6  -6  -1    1.72    0.25
   6  -6  -1    2.18    0.25
   6  -6  -1    2.01    0.27
  -6   6   1    1.89    0.30
  -6   6   1    2.68    0.31
  -6   6   1    1.62    0.28
  -6   6   1    2.11    0.32
  -6   6   1    2.12    0.31
   5  -6  -1    0.94    0.16
   5  -6  -1    0.84    0.17
   5  -6  -1    1.02    0.18
  -5   6   1    0.95    0.21
  -5   6   1    1.08    0.21
  -5   6   1    1.02    0.20
  -5   6   1    1.16    0.20
  -5   6   1    1.14    0.22
   4  -6  -1    0.50    0.13
   4  -6  -1    0.21    0.11
   4  -6  -1    0.29    0.13
   4  -6  -1    0.31    0.10
  -4   6   1    0.35    0.11
  -4   6   1    0.17    0.13
  -4   6   1    0.34    0.13
  -4   6   1    0.33    0.13
  -4   6   1    0.19    0.09
  -4   6   1    0.28    0.13
   3  -6  -1    1.60    0.23
   3  -6  -1    1.49    0.28
   3  -6  -1    2.24    0.24
   3  -6  -1    1.70    0.20
  -3   6   1    2.08    0.21
  -3   6   1    1.62    0.28
  -3   6   1    1.58    0.23
  -3   6   1    1.77    0.22
  -3   6   1    1.57    0.26
   2  -6  -1    1.54    0.23
   2  -6  -1    1.50    0.28
   2  -6  -1    1.50    0.18
   2  -6  -1    1.61    0.21
  -2   6   1    1.69    0.23
  -2   6   1    1.45    0.27
  -2   6   1    1.93    0.21
  -2   6   1    1.94    0.19
  -2   6   1    1.59    0.26
   1  -6  -1    0.35    0.09
   1  -6  -1    0.33    0.17
   1  -6  -1    0.22    0.12
   1  -6  -1    0.51    0.13
  -1   6   1    0.32    0.08
  -1   6   1    0.37    0.17
  -1   6   1    0.31    0.13
  -1   6   1    0.39    0.12
  -1   6   1    0.26    0.09
   0  -6  -1    7.32    0.81
   0  -6  -1    8.31    0.66
   0  -6  -1    8.01    0.63
   0  -6  -1    8.70    0.59
   0   6   1    6.70    0.79
   0   6   1    8.66    0.67
   0   6   1    7.30    0.71
   0   6   1    9.07    0.57
   0   6   1    8.63    0.63
  -1  -6  -1    1.86    0.23
  -1  -6  -1    1.83    0.35
  -1  -6  -1    1.96    0.25
  -1  -6  -1    1.59    0.23
  -1  -6  -1    1.81    0.25
   1   6   1    2.13    0.36
   1   6   1    1.64    0.29
   1   6   1    2.04    0.25
   1   6   1    2.06    0.23
  -2  -6  -1    0.27    0.14
  -2  -6  -1    0.33    0.12
  -2  -6  -1    0.50    0.14
  -2  -6  -1    0.37    0.14
  -2  -6  -1    0.33    0.19
   2   6   1    0.29    0.15
   2   6   1    0.29    0.12
   2   6   1    0.37    0.13
   2   6   1    0.35    0.11
   2   6   1    0.37    0.19
  -3  -6  -1    0.59    0.19
  -3  -6  -1    0.72    0.28
  -3  -6  -1    0.86    0.20
  -3  -6  -1    0.56    0.16
  -3  -6  -1    0.49    0.16
   3   6   1    0.76    0.25
   3   6   1    0.86    0.19
   3   6   1    0.57    0.16
   3   6   1    1.02    0.23
  -4  -6  -1    1.87    0.34
  -4  -6  -1    2.07    0.31
  -4  -6  -1    3.08    0.51
  -4  -6  -1    2.05    0.29
  -4  -6  -1    1.99    0.30
   4   6   1    1.55    0.28
   4   6   1    2.04    0.32
   4   6   1    2.50    0.34
   4   6   1    2.02    0.40
  -5  -6  -1    0.40    0.20
  -5  -6  -1    0.47    0.16
  -5  -6  -1    0.38    0.22
  -5  -6  -1    0.59    0.19
   5   6   1    0.51    0.24
   5   6   1    0.61    0.21
   5   6   1    0.47    0.17
   5   6   1    0.29    0.15
  -6  -6  -1    1.13    0.36
  -6  -6  -1    0.92    0.24
  -6  -6  -1    0.82    0.26
  -6  -6  -1    0.96    0.26
   6   6   1    1.07    0.29
   6   6   1    0.65    0.22
   6   6   1    1.48    0.29
   9  -7  -1    6.30    0.63
   9  -7  -1    6.45    0.58
  -9   7   1    6.07    0.82
  -9   7   1    7.12    0.78
  -9   7   1    7.42    0.64
   8  -7  -1    0.36    0.17
   8  -7  -1    0.32    0.16
  -8   7   1    0.28    0.20
  -8   7   1    0.41    0.22
  -8   7   1    0.09    0.17
   7  -7  -1    0.70    0.16
   7  -7  -1    0.76    0.18
  -7   7   1    0.40    0.18
  -7   7   1    0.68    0.23
   6  -7  -1    0.81    0.19
   6  -7  -1    0.83    0.17
   6  -7  -1    0.68    0.19
  -6   7   1    0.87    0.23
  -6   7   1    0.65    0.18
  -6   7   1    0.70    0.23
   5  -7  -1    7.30    0.52
   5  -7  -1    6.85    0.57
   5  -7  -1    6.39    0.57
  -5   7   1    7.12    0.59
  -5   7   1    6.82    0.62
  -5   7   1    6.36    0.57
  -5   7   1    5.96    0.59
   4  -7  -1    8.74    0.62
   4  -7  -1    7.91    0.83
   4  -7  -1    7.91    0.69
   4  -7  -1    8.87    0.68
  -4   7   1    9.18    0.72
  -4   7   1    8.42    0.66
  -4   7   1    8.65    0.83
  -4   7   1    8.52    0.75
  -4   7   1    8.02    0.68
   3  -7  -1    0.09    0.10
   3  -7  -1   -0.15    0.11
   3  -7  -1    0.09    0.11
   3  -7  -1    0.13    0.08
  -3   7   1    0.08    0.12
  -3   7   1   -0.02    0.08
  -3   7   1    0.04    0.07
  -3   7   1    0.00    0.10
  -3   7   1    0.07    0.13
   2  -7  -1    5.82    0.45
   2  -7  -1    4.72    0.58
   2  -7  -1    4.77    0.39
   2  -7  -1    4.92    0.45
  -2   7   1    5.08    0.45
  -2   7   1    4.41    0.50
  -2   7   1    5.47    0.44
  -2   7   1    4.15    0.55
  -2   7   1    5.10    0.41
   1  -7  -1    0.02    0.05
   1  -7  -1   -0.13    0.14
   1  -7  -1   -0.02    0.08
   1  -7  -1   -0.09    0.08
  -1   7   1   -0.02    0.10
  -1   7   1    0.00    0.06
  -1   7   1    0.11    0.10
  -1   7   1    0.08    0.16
   0  -7  -1    1.39    0.19
   0  -7  -1    1.34    0.21
   0  -7  -1    1.23    0.30
   0  -7  -1    0.81    0.20
   0   7   1    1.11    0.28
   0   7   1    1.21    0.25
   0   7   1    1.10    0.19
   0   7   1    0.86    0.18
  -1  -7  -1    4.20    0.63
  -1  -7  -1    3.95    0.41
  -1  -7  -1    3.49    0.39
  -1  -7  -1    3.48    0.35
   1   7   1    3.83    0.45
   1   7   1    4.33    0.39
   1   7   1    4.11    0.59
   1   7   1    4.15    0.38
  -2  -7  -1    6.20    0.58
  -2  -7  -1    6.44    0.52
  -2  -7  -1    6.45    0.75
  -2  -7  -1    6.43    0.58
   2   7   1    6.64    0.59
   2   7   1    6.77    0.75
   2   7   1    6.10    0.58
   2   7   1    6.35    0.65
  -3  -7  -1    8.30    0.88
  -3  -7  -1    8.63    0.63
  -3  -7  -1    7.45    0.66
  -3  -7  -1    6.61    0.66
   3   7   1    7.50    0.68
   3   7   1    7.89    0.75
   3   7   1    6.97    0.81
   3   7   1    7.26    0.65
  -4  -7  -1   -0.03    0.24
  -4  -7  -1    0.03    0.13
  -4  -7  -1    0.45    0.20
  -4  -7  -1    0.43    0.22
   4   7   1    0.10    0.15
   4   7   1    0.13    0.20
   4   7   1    0.09    0.16
  -5  -7  -1    0.38    0.16
  -5  -7  -1    0.25    0.19
  -5  -7  -1    0.49    0.24
   5   7   1    0.48    0.21
   5   7   1    0.45    0.25
   5   7   1    0.34    0.18
   5   7   1    0.10    0.20
   9  -8  -1    0.35    0.21
   9  -8  -1   -0.02    0.17
  -9   8   1    0.23    0.18
  -9   8   1    0.22    0.27
   8  -8  -1   -0.07    0.10
   8  -8  -1    0.25    0.18
  -8   8   1   -0.14    0.16
  -8   8   1   -0.54    0.18
   7  -8  -1    2.89    0.35
   7  -8  -1    3.39    0.41
  -7   8   1    3.95    0.49
  -7   8   1    3.64    0.47
   6  -8  -1    0.34    0.14
   6  -8  -1    0.40    0.15
   6  -8  -1    0.39    0.17
  -6   8   1    0.50    0.19
  -6   8   1    0.59    0.20
   5  -8  -1    3.78    0.37
   5  -8  -1    3.42    0.33
   5  -8  -1    3.41    0.37
  -5   8   1    4.01    0.45
  -5   8   1    3.28    0.44
  -5   8   1    3.64    0.39
  -5   8   1    3.19    0.42
   4  -8  -1    2.30    0.29
   4  -8  -1    2.06    0.38
   4  -8  -1    2.16    0.30
   4  -8  -1    1.96    0.25
  -4   8   1    2.63    0.32
  -4   8   1    2.07    0.27
  -4   8   1    2.22    0.38
  -4   8   1    1.76    0.30
  -4   8   1    1.71    0.32
   3  -8  -1    4.35    0.43
   3  -8  -1    4.91    0.42
   3  -8  -1    3.64    0.49
   3  -8  -1    3.27    0.34
  -3   8   1    4.04    0.45
  -3   8   1    3.82    0.49
  -3   8   1    3.77    0.44
  -3   8   1    4.25    0.37
  -3   8   1    3.96    0.38
   2  -8  -1   10.50    1.09
   2  -8  -1   11.40    0.86
   2  -8  -1   10.03    0.86
   2  -8  -1   11.16    0.78
  -2   8   1   10.85    0.97
  -2   8   1   10.78    1.09
  -2   8   1   11.62    0.88
  -2   8   1   10.24    0.85
   1  -8  -1   16.86    1.12
   1  -8  -1   17.39    1.57
   1  -8  -1   15.50    1.23
   1  -8  -1   16.42    1.22
  -1   8   1   15.81    1.53
  -1   8   1   15.81    1.27
  -1   8   1   15.36    1.35
  -1   8   1   17.01    1.20
   0  -8  -1    1.19    0.25
   0  -8  -1    1.18    0.20
   0  -8  -1    1.27    0.34
   0  -8  -1    1.23    0.24
   0   8   1    1.01    0.29
   0   8   1    0.76    0.24
   0   8   1    1.11    0.23
   0   8   1    0.76    0.18
  -1  -8  -1    0.23    0.17
  -1  -8  -1    0.15    0.15
  -1  -8  -1    0.51    0.28
  -1  -8  -1    0.42    0.15
   1   8   1    0.58    0.17
   1   8   1    0.36    0.21
   1   8   1    0.18    0.13
   1   8   1    0.45    0.18
   1   8   1    0.61    0.26
  -2  -8  -1    1.12    0.23
  -2  -8  -1    1.32    0.38
  -2  -8  -1    1.14    0.25
  -2  -8  -1    1.35    0.26
   2   8   1    1.53    0.38
   2   8   1    1.64    0.30
   2   8   1    0.97    0.29
  -3  -8  -1    1.63    0.27
  -3  -8  -1    2.15    0.37
  -3  -8  -1    1.95    0.47
  -3  -8  -1    1.82    0.34
   3   8   1    2.09    0.34
   3   8   1    1.94    0.38
   3   8   1    1.93    0.44
  -4  -8  -1    1.17    0.25
  -4  -8  -1    1.91    0.52
  -4  -8  -1    0.83    0.26
  -4  -8  -1    1.58    0.33
   4   8   1    1.16    0.29
   4   8   1    1.38    0.39
   4   8   1    1.56    0.32
   8  -9  -1    0.12    0.16
   8  -9  -1    0.03    0.14
  -8   9   1    0.04    0.22
  -8   9   1   -0.43    0.21
   7  -9  -1    1.96    0.31
   7  -9  -1    1.57    0.26
  -7   9   1    1.39    0.33
  -7   9   1    1.57    0.32
   6  -9  -1    1.01    0.19
   6  -9  -1    1.23    0.26
   6  -9  -1    1.02    0.25
  -6   9   1    0.61    0.23
  -6   9   1    0.94    0.25
   5  -9  -1    7.00    0.59
   5  -9  -1    7.63    0.69
   5  -9  -1    7.59    0.67
  -5   9   1    8.49    0.67
  -5   9   1    7.53    0.74
  -5   9   1    7.65    0.67
   4  -9  -1    1.66    0.38
   4  -9  -1    1.84    0.28
   4  -9  -1    1.76    0.25
   4  -9  -1    2.28    0.34
  -4   9   1    2.09    0.34
  -4   9   1    1.75    0.29
  -4   9   1    1.67    0.34
  -4   9   1    2.01    0.39
   3  -9  -1    0.42    0.14
   3  -9  -1    0.29    0.24
   3  -9  -1    0.34    0.17
   3  -9  -1    0.67    0.20
  -3   9   1    0.51    0.19
  -3   9   1    0.56    0.22
  -3   9   1    0.61    0.25
   2  -9  -1    0.51    0.25
   2  -9  -1    0.46    0.14
   2  -9  -1    0.22    0.16
   2  -9  -1    0.37    0.18
  -2   9   1    0.37    0.18
  -2   9   1    0.75    0.26
  -2   9   1    0.54    0.20
   1  -9  -1   21.00    1.50
   1  -9  -1   20.27    1.53
   1  -9  -1   21.23    1.38
   1  -9  -1   19.74    1.89
  -1   9   1   19.29    1.87
  -1   9   1   20.79    1.47
  -1   9   1   17.58    1.64
   0  -9  -1    0.71    0.24
   0  -9  -1    0.43    0.15
   0  -9  -1    0.61    0.32
   0  -9  -1    0.44    0.17
   0   9   1    0.31    0.20
   0   9   1    0.29    0.17
   0   9   1    0.57    0.28
  -1  -9  -1    2.27    0.31
  -1  -9  -1    1.70    0.45
  -1  -9  -1    1.58    0.33
  -1  -9  -1    2.58    0.38
   1   9   1    1.84    0.45
   1   9   1    1.92    0.33
   1   9   1    2.02    0.41
  -2  -9  -1   -0.01    0.13
  -2  -9  -1   -0.21    0.19
  -2  -9  -1    0.14    0.31
  -2  -9  -1    0.03    0.18
   2   9   1   -0.14    0.15
   2   9   1   -0.09    0.14
   2   9   1    0.16    0.21
  -3  -9  -1   -0.07    0.20
  -3  -9  -1    0.04    0.31
  -3  -9  -1    0.33    0.18
   3   9   1    0.08    0.18
   3   9   1    0.11    0.23
   3   9   1   -0.05    0.17
   8 -10  -1    0.03    0.15
  -8  10   1   -0.07    0.22
  -8  10   1    0.17    0.27
   7 -10  -1    0.02    0.14
  -7  10   1   -0.37    0.22
  -7  10   1    0.10    0.16
   6 -10  -1    9.03    0.85
   6 -10  -1   10.73    0.90
  -6  10   1   11.02    0.90
  -6  10   1    9.90    0.85
   5 -10  -1    3.16    0.45
   5 -10  -1    3.25    0.43
  -5  10   1    2.91    0.41
  -5  10   1    3.02    0.47
   4 -10  -1    1.03    0.37
   4 -10  -1    1.21    0.29
   4 -10  -1    1.29    0.25
  -4  10   1    0.96    0.28
  -4  10   1    1.06    0.33
  -4  10   1    1.03    0.29
   3 -10  -1    0.11    0.15
   3 -10  -1    0.15    0.18
   3 -10  -1    0.19    0.24
  -3  10   1   -0.11    0.17
  -3  10   1   -0.02    0.11
  -3  10   1    0.09    0.22
   2 -10  -1    6.19    0.87
   2 -10  -1    4.55    0.59
   2 -10  -1    5.63    0.53
  -2  10   1    4.96    0.66
  -2  10   1    5.72    0.80
  -2  10   1    4.23    0.53
   1 -10  -1    5.82    0.84
   1 -10  -1    5.57    0.51
   1 -10  -1    4.48    0.56
  -1  10   1    4.56    0.73
  -1  10   1    4.21    0.62
  -1  10   1    3.93    0.52
   0 -10  -1    3.40    0.46
   0 -10  -1    3.88    0.72
   0 -10  -1    3.54    0.49
   0  10   1    2.97    0.43
   0  10   1    2.76    0.50
   0  10   1    2.98    0.59
  -1 -10  -1   -0.04    0.18
  -1 -10  -1    0.04    0.24
  -1 -10  -1    0.20    0.24
   1  10   1    0.13    0.19
   1  10   1    0.22    0.19
   1  10   1    0.21    0.17
  -2 -10  -1    0.51    0.24
  -2 -10  -1    0.50    0.42
  -2 -10  -1    0.52    0.27
   2  10   1    0.11    0.19
   2  10   1    0.73    0.29
   2  10   1    0.55    0.31
   7 -11  -1    0.07    0.17
  -7  11   1   -0.14    0.18
   6 -11  -1    0.03    0.22
   6 -11  -1    0.21    0.21
  -6  11   1    0.24    0.25
   5 -11  -1    1.61    0.34
   5 -11  -1    2.20    0.38
  -5  11   1    1.57    0.38
  -5  11   1    1.59    0.33
   4 -11  -1    0.07    0.21
   4 -11  -1    0.30    0.25
   4 -11  -1    0.48    0.32
  -4  11   1   -0.21    0.20
  -4  11   1    0.33    0.23
  -4  11   1    0.08    0.23
   3 -11  -1    0.14    0.16
   3 -11  -1    0.26    0.18
   3 -11  -1    0.38    0.31
  -3  11   1    0.29    0.28
  -3  11   1   -0.08    0.15
  -3  11   1    0.03    0.17
   2 -11  -1   -0.30    0.30
   2 -11  -1   -0.02    0.23
   2 -11  -1    0.25    0.17
  -2  11   1    0.10    0.14
  -2  11   1    0.53    0.30
  -2  11   1   -0.01    0.13
   1 -11  -1    0.04    0.37
   1 -11  -1    0.00    0.20
   1 -11  -1    0.27    0.27
  -1  11   1    0.07    0.27
  -1  11   1   -0.34    0.14
  -1  11   1    0.22    0.25
   0 -11  -1    1.62    0.35
   0 -11  -1    1.47    0.36
   0 -11  -1    2.05    0.55
   0  11   1    1.49    0.44
   0  11   1    1.51    0.34
   0  11   1    1.47    0.37
   4 -12  -1    0.00    0.17
   4 -12  -1    0.05    0.34
   4 -12  -1    0.10    0.26
  -4  12   1    0.34    0.25
  -4  12   1    0.09    0.22
   3 -12  -1    0.01    0.21
   3 -12  -1    0.21    0.21
  -3  12   1    0.11    0.20
  -3  12   1    0.46    0.33
  -3  12  -2    1.89    0.42
  -3  12  -2    2.32    0.53
   3 -12   2    2.33    0.48
  -4  12  -2   -0.06    0.22
  -4  12  -2    0.59    0.28
   4 -12   2   -0.03    0.25
   4 -12   2    0.02    0.15
   0  11  -2    1.14    0.29
   0  11  -2    0.26    0.27
   0  11  -2    0.12    0.19
   0 -11   2   -0.10    0.32
   0 -11   2   -0.10    0.13
   0 -11   2   -0.03    0.25
  -1  11  -2    0.32    0.23
  -1  11  -2    0.33    0.28
  -1  11  -2   -0.03    0.17
   1 -11   2    0.15    0.37
   1 -11   2   -0.18    0.22
   1 -11   2    0.19    0.17
  -2  11  -2    0.47    0.26
  -2  11  -2    0.03    0.21
  -2  11  -2    0.05    0.16
   2 -11   2   -0.12    0.29
   2 -11   2   -0.02    0.22
   2 -11   2    0.21    0.17
  -3  11  -2    0.96    0.33
  -3  11  -2    1.12    0.28
  -3  11  -2    1.58    0.42
   3 -11   2    1.51    0.30
   3 -11   2    1.20    0.43
   3 -11   2    1.77    0.38
  -4  11  -2    0.23    0.21
  -4  11  -2    0.13    0.22
  -4  11  -2    0.05    0.14
   4 -11   2    0.25    0.21
   4 -11   2    0.16    0.26
   4 -11   2    0.25    0.20
  -5  11  -2    1.09    0.32
  -5  11  -2    1.03    0.31
   5 -11   2    1.19    0.27
   5 -11   2    1.56    0.36
  -6  11  -2    0.32    0.19
  -6  11  -2    0.58    0.24
   6 -11   2    0.47    0.24
   6 -11   2    0.29    0.19
   7 -11   2    0.83    0.28
   2  10  -2    0.45    0.29
   2  10  -2    1.04    0.27
   2  10  -2    0.70    0.30
  -2 -10   2    1.40    0.48
  -2 -10   2    0.06    0.20
  -2 -10   2    0.35    0.26
   1  10  -2    0.60    0.29
   1  10  -2    0.16    0.25
  -1 -10   2    0.26    0.23
  -1 -10   2    0.04    0.30
  -1 -10   2    0.16    0.15
   0  10  -2    2.79    0.39
   0  10  -2    1.59    0.42
   0  10  -2    1.85    0.42
   0 -10   2    1.93    0.51
   0 -10   2    1.85    0.39
   0 -10   2    2.54    0.39
  -1  10  -2    0.70    0.27
  -1  10  -2    0.33    0.20
  -1  10  -2    0.52    0.30
   1 -10   2    0.67    0.28
   1 -10   2    0.76    0.21
   1 -10   2    0.45    0.36
  -2  10  -2    0.10    0.16
  -2  10  -2    0.19    0.23
  -2  10  -2    0.13    0.19
   2 -10   2    0.02    0.20
   2 -10   2   -0.13    0.16
   2 -10   2   -0.08    0.25
  -3  10  -2   -0.07    0.09
  -3  10  -2   -0.11    0.15
  -3  10  -2    0.16    0.19
   3 -10   2    0.04    0.19
   3 -10   2   -0.10    0.23
   3 -10   2   -0.20    0.15
  -4  10  -2    2.84    0.41
  -4  10  -2    3.39    0.55
  -4  10  -2    2.76    0.47
   4 -10   2    3.11    0.42
   4 -10   2    2.66    0.54
   4 -10   2    2.82    0.44
  -5  10  -2    0.03    0.19
  -5  10  -2    0.63    0.23
  -5  10  -2    0.34    0.19
   5 -10   2    0.38    0.17
   5 -10   2    0.56    0.23
  -6  10  -2   -0.28    0.14
  -6  10  -2   -0.09    0.13
   6 -10   2   -0.02    0.12
   6 -10   2   -0.06    0.18
  -7  10  -2    0.27    0.21
  -7  10  -2    0.03    0.23
   7 -10   2    0.21    0.21
   7 -10   2    0.04    0.19
  -8  10  -2    0.11    0.23
  -8  10  -2   -0.46    0.21
   8 -10   2    0.11    0.19
   3   9  -2    0.37    0.17
   3   9  -2    0.22    0.25
   3   9  -2    0.09    0.21
  -3  -9   2   -0.08    0.17
  -3  -9   2   -0.04    0.29
  -3  -9   2   -0.03    0.21
   2   9  -2   -0.03    0.21
   2   9  -2   -0.10    0.11
   2   9  -2    0.34    0.19
  -2  -9   2    0.32    0.22
  -2  -9   2    0.31    0.18
  -2  -9   2    0.10    0.30
  -2  -9   2    0.13    0.17
   1   9  -2    0.91    0.30
   1   9  -2    1.03    0.24
   1   9  -2    1.24    0.32
  -1  -9   2    1.37    0.36
  -1  -9   2    1.88    0.44
  -1  -9   2    1.21    0.27
  -1  -9   2    1.14    0.28
   0   9  -2   -0.06    0.13
   0   9  -2   -0.01    0.19
   0   9  -2    0.14    0.20
   0  -9   2   -0.01    0.14
   0  -9   2    0.03    0.11
   0  -9   2   -0.17    0.18
   0  -9   2    0.51    0.29
  -1   9  -2    0.53    0.23
  -1   9  -2    0.59    0.21
  -1   9  -2    0.64    0.29
   1  -9   2    0.72    0.25
   1  -9   2    0.97    0.21
   1  -9   2    0.34    0.20
   1  -9   2    0.81    0.37
  -2   9  -2    0.91    0.24
  -2   9  -2    1.81    0.40
  -2   9  -2    1.58    0.32
   2  -9   2    1.55    0.29
   2  -9   2    1.89    0.29
   2  -9   2    1.21    0.37
  -3   9  -2    0.04    0.15
  -3   9  -2   -0.02    0.11
  -3   9  -2   -0.03    0.11
  -3   9  -2    0.41    0.24
   3  -9   2    0.24    0.24
   3  -9   2    0.03    0.16
   3  -9   2    0.12    0.16
  -4   9  -2    1.59    0.28
  -4   9  -2    2.02    0.41
  -4   9  -2    1.66    0.29
  -4   9  -2    2.57    0.39
   4  -9   2    2.03    0.36
   4  -9   2    2.09    0.43
   4  -9   2    2.40    0.33
  -5   9  -2    1.14    0.25
  -5   9  -2    1.46    0.30
  -5   9  -2    1.22    0.26
   5  -9   2    1.58    0.31
   5  -9   2    1.40    0.26
  -6   9  -2    0.61    0.24
  -6   9  -2    0.76    0.22
   6  -9   2    0.42    0.20
   6  -9   2    0.95    0.25
  -7   9  -2    3.19    0.47
  -7   9  -2    2.86    0.43
   7  -9   2    2.97    0.40
   7  -9   2    3.77    0.47
  -8   9  -2   -0.33    0.21
  -8   9  -2   -0.22    0.21
   8  -9   2   -0.26    0.17
   4   8  -2    0.22    0.18
   4   8  -2    0.28    0.17
   4   8  -2    0.28    0.17
  -4  -8   2    0.13    0.16
  -4  -8   2    0.22    0.24
  -4  -8   2    0.33    0.23
   3   8  -2    1.37    0.39
   3   8  -2    1.45    0.29
   3   8  -2    1.60    0.35
  -3  -8   2    1.80    0.33
  -3  -8   2    1.79    0.47
  -3  -8   2    1.39    0.34
  -3  -8   2    0.81    0.25
   2   8  -2    0.61    0.22
   2   8  -2    0.17    0.21
   2   8  -2    0.80    0.21
   2   8  -2    0.96    0.23
  -2  -8   2    0.46    0.22
  -2  -8   2    0.84    0.27
  -2  -8   2    0.61    0.19
  -2  -8   2    0.49    0.31
   1   8  -2    1.32    0.35
   1   8  -2    1.23    0.31
   1   8  -2    1.41    0.25
  -1  -8   2    1.17    0.37
  -1  -8   2    1.56    0.30
  -1  -8   2    1.62    0.27
  -1  -8   2    1.48    0.34
   0   8  -2    2.00    0.37
   0   8  -2    2.06    0.30
   0   8  -2    1.91    0.41
   0  -8   2    2.30    0.40
   0  -8   2    2.21    0.46
   0  -8   2    1.72    0.31
   0  -8   2    2.21    0.31
  -1   8  -2    0.08    0.12
  -1   8  -2    0.37    0.22
  -1   8  -2    0.13    0.16
   1  -8   2    0.21    0.15
   1  -8   2    0.20    0.20
   1  -8   2    0.41    0.13
   1  -8   2    0.37    0.24
  -2   8  -2    8.57    0.98
  -2   8  -2    9.51    0.72
  -2   8  -2    9.60    0.78
  -2   8  -2    9.70    0.89
   2  -8   2   11.44    0.80
   2  -8   2    9.86    1.02
   2  -8   2    9.69    0.81
   2  -8   2   10.49    0.92
  -3   8  -2    6.99    0.69
  -3   8  -2    7.62    0.58
  -3   8  -2    7.14    0.78
  -3   8  -2    6.70    0.61
   3  -8   2    6.91    0.79
   3  -8   2    8.15    0.63
   3  -8   2    7.58    0.65
  -4   8  -2    0.06    0.10
  -4   8  -2    0.24    0.14
  -4   8  -2    0.16    0.15
  -4   8  -2   -0.01    0.13
   4  -8   2    0.17    0.17
   4  -8   2    0.15    0.11
   4  -8   2    0.21    0.18
  -5   8  -2    0.35    0.14
  -5   8  -2    0.41    0.17
  -5   8  -2    0.30    0.17
   5  -8   2    0.46    0.14
   5  -8   2    0.35    0.11
   5  -8   2    0.49    0.18
  -6   8  -2    1.82    0.32
  -6   8  -2    1.50    0.27
   6  -8   2    1.45    0.24
   6  -8   2    1.86    0.30
   6  -8   2    1.46    0.21
  -7   8  -2    0.14    0.20
  -7   8  -2   -0.04    0.18
   7  -8   2    0.06    0.15
   7  -8   2    0.03    0.12
   7  -8   2    0.17    0.17
  -8   8  -2    0.21    0.22
  -8   8  -2    0.63    0.28
   8  -8   2    0.26    0.16
   8  -8   2    0.30    0.15
  -9   8  -2    0.20    0.18
   9  -8   2    0.39    0.19
   9  -8   2   -0.04    0.13
   5   7  -2    0.06    0.17
   5   7  -2    0.14    0.16
   5   7  -2   -0.14    0.12
  -5  -7   2   -0.01    0.15
  -5  -7   2    0.08    0.19
   4   7  -2    0.08    0.17
   4   7  -2    0.01    0.09
   4   7  -2    0.07    0.19
   4   7  -2    0.05    0.13
  -4  -7   2    0.19    0.15
  -4  -7   2    0.05    0.17
  -4  -7   2   -0.15    0.10
  -4  -7   2   -0.06    0.11
   3   7  -2    0.07    0.16
   3   7  -2    0.38    0.21
   3   7  -2    0.41    0.17
  -3  -7   2    0.31    0.16
  -3  -7   2    0.67    0.21
  -3  -7   2    0.36    0.14
  -3  -7   2    0.13    0.19
  -3  -7   2    0.26    0.21
   2   7  -2    4.92    0.62
   2   7  -2    5.13    0.46
   2   7  -2    3.84    0.56
  -2  -7   2    5.76    0.44
  -2  -7   2    5.61    0.50
  -2  -7   2    4.99    0.48
  -2  -7   2    4.57    0.55
  -2  -7   2    5.16    0.66
   1   7  -2    3.20    0.33
   1   7  -2    2.95    0.49
   1   7  -2    2.66    0.42
  -1  -7   2    3.42    0.36
  -1  -7   2    3.15    0.46
  -1  -7   2    2.99    0.29
  -1  -7   2    2.92    0.36
  -1  -7   2    3.08    0.51
   0   7  -2    1.86    0.32
   0   7  -2    1.83    0.26
   0   7  -2    1.27    0.33
   0   7  -2    1.76    0.21
   0  -7   2    1.73    0.27
   0  -7   2    2.05    0.40
   0  -7   2    1.90    0.25
   0  -7   2    2.00    0.22
   0  -7   2    2.03    0.34
  -1   7  -2    3.71    0.31
  -1   7  -2    2.80    0.42
  -1   7  -2    3.56    0.52
  -1   7  -2    3.50    0.35
   1  -7   2    3.69    0.30
   1  -7   2    3.89    0.36
   1  -7   2    3.23    0.35
   1  -7   2    4.08    0.49
   1  -7   2    3.35    0.52
  -2   7  -2   22.35    2.16
  -2   7  -2   24.20    1.71
  -2   7  -2   22.51    1.92
  -2   7  -2   25.48    1.63
   2  -7   2   26.86    1.75
   2  -7   2   25.01    1.78
   2  -7   2   28.23    1.61
   2  -7   2   23.14    2.17
   2  -7   2   22.27    1.92
  -3   7  -2   18.34    1.54
  -3   7  -2   19.90    1.32
  -3   7  -2   20.39    1.38
   3  -7   2   19.51    1.75
   3  -7   2   20.41    1.40
   3  -7   2   18.16    1.27
   3  -7   2   19.10    1.43
  -4   7  -2    1.64    0.29
  -4   7  -2    2.02    0.28
  -4   7  -2    2.24    0.29
   4  -7   2    2.09    0.23
   4  -7   2    2.32    0.31
   4  -7   2    2.13    0.36
   4  -7   2    2.19    0.27
  -5   7  -2    1.24    0.22
  -5   7  -2    0.97    0.22
  -5   7  -2    0.84    0.19
   5  -7   2    0.86    0.20
   5  -7   2    0.76    0.17
   5  -7   2    0.79    0.14
  -6   7  -2    1.60    0.29
  -6   7  -2    0.92    0.23
   6  -7   2    1.07    0.21
   6  -7   2    1.26    0.24
   6  -7   2    1.40    0.19
  -7   7  -2   10.97    0.81
  -7   7  -2   10.26    0.88
  -7   7  -2    9.60    0.80
   7  -7   2    9.68    0.79
   7  -7   2    8.91    0.69
   7  -7   2    8.88    0.76
  -8   7  -2    5.43    0.68
  -8   7  -2    5.52    0.63
  -8   7  -2    5.96    0.55
   8  -7   2    5.38    0.53
   8  -7   2    5.04    0.46
  -9   7  -2    0.39    0.26
  -9   7  -2    0.77    0.27
   9  -7   2    1.01    0.25
   9  -7   2    0.86    0.21
   6   6  -2    0.36    0.20
   6   6  -2    0.57    0.20
   6   6  -2    0.78    0.23
  -6  -6   2    0.54    0.21
  -6  -6   2    0.43    0.20
   5   6  -2    0.22    0.15
   5   6  -2    0.50    0.22
   5   6  -2    0.08    0.15
   5   6  -2    0.32    0.15
   5   6  -2    0.31    0.14
  -5  -6   2    0.37    0.16
  -5  -6   2    0.54    0.19
  -5  -6   2    0.46    0.18
   4   6  -2    0.11    0.13
   4   6  -2    0.09    0.12
   4   6  -2   -0.02    0.10
   4   6  -2    0.16    0.17
   4   6  -2   -0.06    0.12
   4   6  -2    0.02    0.10
  -4  -6   2   -0.12    0.07
  -4  -6   2    0.05    0.12
  -4  -6   2   -0.04    0.11
  -4  -6   2    0.17    0.19
   3   6  -2    1.92    0.24
   3   6  -2    1.63    0.31
   3   6  -2    1.55    0.24
   3   6  -2    1.71    0.26
   3   6  -2    1.20    0.31
  -3  -6   2    1.66    0.27
  -3  -6   2    1.49    0.30
  -3  -6   2    1.12    0.22
  -3  -6   2    1.31    0.34
  -3  -6   2    1.47    0.23
  -3  -6   2    1.33    0.22
   2   6  -2   15.60    1.06
   2   6  -2   15.13    1.14
   2   6  -2   12.56    1.34
   2   6  -2   13.90    1.21
  -2  -6   2   13.17    1.07
  -2  -6   2   15.05    1.06
  -2  -6   2   15.61    1.01
  -2  -6   2   14.72    1.38
  -2  -6   2   14.02    1.09
  -2  -6   2   15.91    1.24
   1   6  -2    1.87    0.32
   1   6  -2    1.66    0.34
   1   6  -2    2.16    0.20
   1   6  -2    2.31    0.27
   1   6  -2    2.13    0.22
  -1  -6   2    1.99    0.26
  -1  -6   2    2.13    0.21
  -1  -6   2    2.15    0.28
  -1  -6   2    1.91    0.37
  -1  -6   2    1.91    0.33
   0   6  -2    0.23    0.14
   0   6  -2    0.61    0.14
   0   6  -2    0.57    0.20
   0   6  -2    0.63    0.11
   0   6  -2    0.69    0.11
   0  -6   2    0.43    0.15
   0  -6   2    0.55    0.20
   0  -6   2    0.41    0.09
   0  -6   2    0.54    0.13
   0  -6   2    0.52    0.13
  -1   6  -2   11.23    0.83
  -1   6  -2   12.31    0.87
  -1   6  -2   10.78    0.95
  -1   6  -2   11.64    0.78
   1  -6   2   10.75    1.08
   1  -6   2   10.46    0.86
   1  -6   2   11.52    0.84
   1  -6   2   10.10    0.95
   1  -6   2   12.54    0.77
  -2   6  -2    1.38    0.21
  -2   6  -2    1.69    0.16
  -2   6  -2    1.38    0.18
  -2   6  -2    1.44    0.25
   2  -6   2    1.61    0.17
   2  -6   2    1.52    0.26
   2  -6   2    1.58    0.30
   2  -6   2    1.28    0.19
   2  -6   2    1.27    0.21
  -3   6  -2   17.28    1.25
  -3   6  -2   16.51    1.39
  -3   6  -2   18.66    1.34
  -3   6  -2   17.98    1.32
  -3   6  -2   18.67    1.21
   3  -6   2   18.59    1.27
   3  -6   2   17.31    1.40
   3  -6   2   17.06    1.16
   3  -6   2   17.68    1.30
   3  -6   2   17.16    1.58
  -4   6  -2    0.74    0.16
  -4   6  -2    0.44    0.13
  -4   6  -2    0.65    0.16
  -4   6  -2    0.41    0.13
  -4   6  -2    0.57    0.13
   4  -6   2    0.53    0.16
   4  -6   2    0.48    0.15
   4  -6   2    0.51    0.12
   4  -6   2    0.60    0.11
  -5   6  -2    1.77    0.25
  -5   6  -2    1.54    0.25
  -5   6  -2    1.51    0.25
  -5   6  -2    2.06    0.27
  -5   6  -2    2.01    0.29
   5  -6   2    2.00    0.21
   5  -6   2    2.01    0.24
   5  -6   2    1.89    0.25
  -6   6  -2    0.10    0.11
  -6   6  -2   -0.08    0.11
  -6   6  -2   -0.07    0.09
  -6   6  -2    0.00    0.10
   6  -6   2    0.10    0.09
   6  -6   2    0.08    0.11
   6  -6   2    0.00    0.07
  -7   6  -2    1.60    0.27
  -7   6  -2    1.17    0.26
  -7   6  -2    1.67    0.34
  -7   6  -2    1.38    0.28
   7  -6   2    1.45    0.21
   7  -6   2    1.22    0.23
   7  -6   2    1.97    0.26
  -8   6  -2   -0.18    0.14
  -8   6  -2    0.09    0.21
  -8   6  -2   -0.07    0.15
  -8   6  -2   -0.06    0.18
   8  -6   2   -0.02    0.13
   8  -6   2    0.14    0.12
  -9   6  -2    1.58    0.41
  -9   6  -2    1.51    0.37
   9  -6   2    2.31    0.29
   9  -6   2    1.64    0.31
   7   5  -2   -0.05    0.15
   7   5  -2   -0.20    0.21
   7   5  -2    0.04    0.18
  -7  -5   2   -0.03    0.17
  -7  -5   2   -0.11    0.16
  -7  -5   2    0.04    0.24
   6   5  -2    3.58    0.43
   6   5  -2    4.05    0.49
   6   5  -2    3.74    0.53
   6   5  -2    4.51    0.45
  -6  -5   2    3.65    0.54
  -6  -5   2    3.41    0.43
  -6  -5   2    4.35    0.45
   5   5  -2    0.18    0.15
   5   5  -2    0.58    0.16
   5   5  -2    0.32    0.13
   5   5  -2   -0.05    0.15
   5   5  -2    0.20    0.16
   5   5  -2    0.35    0.16
  -5  -5   2    0.51    0.17
  -5  -5   2    0.01    0.10
  -5  -5   2    0.23    0.16
  -5  -5   2    0.24    0.19
  -5  -5   2    0.37    0.16
   4   5  -2    0.05    0.11
   4   5  -2    0.02    0.10
   4   5  -2    0.00    0.10
   4   5  -2    0.05    0.10
   4   5  -2    0.00    0.07
   4   5  -2   -0.06    0.10
   4   5  -2   -0.17    0.11
  -4  -5   2   -0.05    0.10
  -4  -5   2    0.03    0.11
  -4  -5   2   -0.13    0.12
  -4  -5   2   -0.03    0.11
  -4  -5   2   -0.09    0.11
  -4  -5   2   -0.07    0.10
  -4  -5   2    0.04    0.16
   3   5  -2   -0.09    0.12
   3   5  -2    0.11    0.09
   3   5  -2    0.08    0.09
   3   5  -2   -0.04    0.08
   3   5  -2    0.04    0.08
   3   5  -2    0.04    0.11
   3   5  -2    0.04    0.10
  -3  -5   2    0.05    0.13
  -3  -5   2   -0.09    0.09
  -3  -5   2    0.14    0.09
  -3  -5   2   -0.02    0.10
  -3  -5   2    0.04    0.10
  -3  -5   2    0.00    0.06
  -3  -5   2    0.12    0.10
  -3  -5   2   -0.09    0.14
  -3  -5   2   -0.04    0.10
   2   5  -2    4.14    0.44
   2   5  -2    4.00    0.49
   2   5  -2    4.68    0.37
   2   5  -2    4.09    0.36
   2   5  -2    4.19    0.34
   2   5  -2    4.23    0.38
  -2  -5   2    4.07    0.39
  -2  -5   2    4.23    0.36
  -2  -5   2    4.11    0.52
  -2  -5   2    4.15    0.37
  -2  -5   2    4.88    0.35
  -2  -5   2    3.85    0.44
  -2  -5   2    3.70    0.37
  -2  -5   2    4.20    0.39
  -2  -5   2    4.59    0.34
   1   5  -2    5.87    0.40
   1   5  -2    5.72    0.43
   1   5  -2    5.31    0.45
   1   5  -2    4.78    0.56
   1   5  -2    4.47    0.49
   1   5  -2    5.71    0.44
  -1  -5   2    5.21    0.44
  -1  -5   2    5.47    0.44
  -1  -5   2    5.03    0.40
  -1  -5   2    5.31    0.58
  -1  -5   2    5.98    0.43
  -1  -5   2    5.03    0.51
  -1  -5   2    5.17    0.43
  -1  -5   2    4.95    0.44
   0   5  -2    0.42    0.11
   0   5  -2    0.44    0.07
   0   5  -2    0.37    0.08
   0   5  -2    0.32    0.07
   0   5  -2    0.40    0.14
   0  -5   2    0.32    0.14
   0  -5   2    0.36    0.07
   0  -5   2    0.28    0.07
   0  -5   2    0.46    0.11
   0  -5   2    0.37    0.15
  -1   5  -2    1.79    0.16
  -1   5  -2    1.55    0.14
  -1   5  -2    1.53    0.20
  -1   5  -2    1.27    0.22
  -1   5  -2    1.72    0.15
   1  -5   2    1.30    0.19
   1  -5   2    1.48    0.18
   1  -5   2    1.51    0.14
   1  -5   2    1.25    0.26
   1  -5   2    1.23    0.21
  -2   5  -2    0.82    0.13
  -2   5  -2    0.78    0.16
  -2   5  -2    0.76    0.11
  -2   5  -2    0.72    0.14
  -2   5  -2    0.72    0.10
   2  -5   2    0.77    0.12
   2  -5   2    0.84    0.11
   2  -5   2    0.57    0.13
   2  -5   2    0.72    0.17
   2  -5   2    0.69    0.15
  -3   5  -2   33.89    2.52
  -3   5  -2   32.44    2.60
  -3   5  -2   34.04    2.26
  -3   5  -2   34.13    2.34
  -3   5  -2   37.92    2.57
   3  -5   2   35.62    2.39
   3  -5   2   34.69    2.43
   3  -5   2   37.09    2.22
   3  -5   2   32.97    2.61
   3  -5   2   32.81    2.94
   3  -5   2   36.15    2.43
  -4   5  -2    2.22    0.26
  -4   5  -2    2.35    0.26
  -4   5  -2    2.60    0.23
  -4   5  -2    2.69    0.26
  -4   5  -2    2.12    0.29
  -4   5  -2    2.74    0.29
   4  -5   2    2.18    0.25
   4  -5   2    2.53    0.24
   4  -5   2    2.35    0.33
   4  -5   2    2.58    0.21
   4  -5   2    2.24    0.22
  -5   5  -2    1.03    0.18
  -5   5  -2    0.65    0.18
  -5   5  -2    0.84    0.20
  -5   5  -2    1.03    0.17
  -5   5  -2    0.92    0.18
   5  -5   2    0.80    0.13
   5  -5   2    1.04    0.17
   5  -5   2    0.81    0.14
   5  -5   2    0.88    0.16
  -6   5  -2    0.13    0.15
  -6   5  -2   -0.17    0.09
  -6   5  -2    0.00    0.12
  -6   5  -2    0.00    0.12
  -6   5  -2   -0.01    0.09
   6  -5   2   -0.10    0.10
   6  -5   2   -0.01    0.06
   6  -5   2    0.00    0.08
   6  -5   2    0.01    0.09
  -7   5  -2    3.33    0.37
  -7   5  -2    3.19    0.41
  -7   5  -2    3.32    0.45
  -7   5  -2    2.97    0.46
  -7   5  -2    3.59    0.44
   7  -5   2    3.09    0.40
   7  -5   2    3.33    0.33
   7  -5   2    3.47    0.34
   7  -5   2    3.68    0.36
  -8   5  -2    0.06    0.21
  -8   5  -2    0.00    0.15
  -8   5  -2   -0.10    0.16
  -8   5  -2   -0.06    0.15
   8  -5   2   -0.02    0.14
   8  -5   2    0.13    0.14
   8  -5   2    0.23    0.15
  -9   5  -2   -0.08    0.18
  -9   5  -2   -0.16    0.22
  -9   5  -2    0.07    0.21
   9  -5   2   -0.04    0.17
   9  -5   2   -0.01    0.15
   9  -5   2    0.00    0.17
   7   4  -2    0.86    0.28
   7   4  -2    1.01    0.25
   7   4  -2    0.92    0.24
  -7  -4   2    0.86    0.23
  -7  -4   2    1.22    0.30
  -7  -4   2    0.65    0.30
  -7  -4   2    0.99    0.24
   6   4  -2    0.83    0.22
   6   4  -2    0.56    0.21
   6   4  -2    0.63    0.18
   6   4  -2    0.57    0.19
   6   4  -2    0.58    0.21
  -6  -4   2    0.89    0.21
  -6  -4   2    0.80    0.24
  -6  -4   2    0.60    0.20
  -6  -4   2    0.69    0.22
  -6  -4   2    0.73    0.24
   5   4  -2    2.61    0.31
   5   4  -2    1.42    0.31
   5   4  -2    2.44    0.30
   5   4  -2    2.59    0.32
   5   4  -2    2.34    0.36
   5   4  -2    1.66    0.30
  -5  -4   2    2.58    0.31
  -5  -4   2    2.42    0.30
  -5  -4   2    2.13    0.32
  -5  -4   2    2.54    0.35
  -5  -4   2    1.86    0.27
  -5  -4   2    1.92    0.35
   4   4  -2    0.58    0.14
   4   4  -2    0.45    0.16
   4   4  -2    0.50    0.13
   4   4  -2    0.32    0.14
   4   4  -2    0.23    0.16
   4   4  -2    0.47    0.12
   4   4  -2    0.53    0.16
   4   4  -2    0.51    0.14
  -4  -4   2    0.63    0.16
  -4  -4   2    0.61    0.14
  -4  -4   2    0.65    0.13
  -4  -4   2    0.50    0.19
  -4  -4   2    0.46    0.21
  -4  -4   2    0.61    0.15
  -4  -4   2    0.87    0.16
  -4  -4   2    0.46    0.16
  -4  -4   2    0.61    0.19
  -4  -4   2    0.37    0.16
   3   4  -2   19.08    1.80
   3   4  -2   19.04    1.53
   3   4  -2   22.94    1.41
   3   4  -2   20.69    1.61
   3   4  -2   19.89    1.47
   3   4  -2   18.34    1.45
   3   4  -2   19.81    1.57
   3   4  -2   21.18    1.36
  -3  -4   2   21.07    1.54
  -3  -4   2   21.49    1.62
  -3  -4   2   21.70    1.37
  -3  -4   2   20.99    1.48
  -3  -4   2   22.01    1.41
  -3  -4   2   20.32    1.82
  -3  -4   2   21.10    1.35
  -3  -4   2   18.82    1.53
  -3  -4   2   21.01    1.59
  -3  -4   2   20.29    1.46
   2   4  -2   -0.05    0.04
   2   4  -2   -0.02    0.06
   2   4  -2   -0.01    0.08
   2   4  -2    0.09    0.06
   2   4  -2   -0.01    0.06
   2   4  -2    0.00    0.05
  -2  -4   2    0.00    0.06
  -2  -4   2    0.02    0.07
  -2  -4   2   -0.02    0.06
  -2  -4   2    0.06    0.05
  -2  -4   2    0.01    0.05
  -2  -4   2    0.13    0.08
  -2  -4   2    0.02    0.07
  -2  -4   2    0.16    0.07
  -2  -4   2    0.06    0.09
  -2  -4   2    0.18    0.08
   1   4  -2   15.88    1.01
   1   4  -2   14.60    1.20
   1   4  -2   13.49    1.34
   1   4  -2   15.60    1.05
   1   4  -2   15.17    1.15
   1   4  -2   15.14    1.12
  -1  -4   2   14.09    1.10
  -1  -4   2   16.00    1.06
  -1  -4   2   14.75    1.36
  -1  -4   2   14.54    1.20
  -1  -4   2   15.70    1.00
  -1  -4   2   14.46    1.08
  -1  -4   2   17.19    1.01
  -1  -4   2   15.17    1.11
  -1  -4   2   16.21    1.12
   0   4  -2    1.83    0.18
   0   4  -2    1.87    0.17
   0   4  -2    1.60    0.24
   0   4  -2    1.82    0.16
   0   4  -2    1.81    0.16
   0  -4   2    1.83    0.16
   0  -4   2    1.78    0.15
   0  -4   2    1.77    0.18
   0  -4   2    1.77    0.28
   0  -4   2    1.54    0.23
   0  -4   2    1.66    0.20
   0  -4   2    2.03    0.18
  -1   4  -2   58.66    4.61
  -1   4  -2   68.33    4.45
  -1   4  -2   64.37    3.97
  -1   4  -2   57.98    4.11
  -1   4  -2   69.12    4.56
   1  -4   2   65.15    4.24
   1  -4   2   58.73    4.30
   1  -4   2   56.98    4.61
   1  -4   2   69.12    3.95
   1  -4   2   57.63    5.20
  -2   4  -2   27.36    2.26
  -2   4  -2   30.51    1.96
  -2   4  -2   33.68    2.23
  -2   4  -2   29.50    2.02
  -2   4  -2   30.70    2.18
   2  -4   2   27.75    2.26
   2  -4   2   31.49    2.08
   2  -4   2   27.95    2.55
   2  -4   2   32.25    1.92
   2  -4   2   31.05    2.11
  -3   4  -2   14.38    1.07
  -3   4  -2   14.98    1.16
  -3   4  -2   14.59    1.18
  -3   4  -2   16.85    1.18
  -3   4  -2   15.46    1.05
  -3   4  -2   15.25    1.11
   3  -4   2   15.32    1.19
   3  -4   2   15.86    1.09
   3  -4   2   16.43    1.00
   3  -4   2   15.64    1.34
   3  -4   2   15.94    1.11
   3  -4   2   14.36    1.10
  -4   4  -2   35.20    2.64
  -4   4  -2   35.31    2.62
  -4   4  -2   37.95    2.67
  -4   4  -2   36.85    2.39
  -4   4  -2   37.34    2.34
  -4   4  -2   34.74    2.54
   4  -4   2   32.41    2.53
   4  -4   2   36.11    2.45
   4  -4   2   35.60    2.28
   4  -4   2   36.24    2.48
   4  -4   2   36.26    2.99
  -5   4  -2    5.93    0.54
  -5   4  -2    5.63    0.46
  -5   4  -2    5.87    0.50
  -5   4  -2    6.31    0.50
  -5   4  -2    5.77    0.53
   5  -4   2    5.55    0.46
   5  -4   2    6.00    0.43
   5  -4   2    6.19    0.47
   5  -4   2    4.92    0.49
  -6   4  -2   13.81    1.10
  -6   4  -2   14.30    1.16
  -6   4  -2   13.59    1.01
  -6   4  -2   14.30    1.00
  -6   4  -2   15.02    1.16
   6  -4   2   12.44    1.08
   6  -4   2   15.06    1.03
   6  -4   2   13.04    0.95
   6  -4   2   14.55    1.03
  -7   4  -2    7.19    0.55
  -7   4  -2    6.35    0.66
  -7   4  -2    6.87    0.69
  -7   4  -2    7.39    0.60
  -7   4  -2    6.62    0.63
   7  -4   2    6.84    0.53
   7  -4   2    6.61    0.55
   7  -4   2    5.88    0.61
   7  -4   2    7.01    0.57
  -8   4  -2    2.41    0.40
  -8   4  -2    2.50    0.44
  -8   4  -2    2.08    0.35
  -8   4  -2    2.12    0.38
   8  -4   2    1.84    0.29
   8  -4   2    2.31    0.36
   8  -4   2    1.77    0.33
   8  -4   2    1.99    0.28
  -9   4  -2    1.27    0.31
  -9   4  -2    0.89    0.33
  -9   4  -2    0.99    0.28
   9  -4   2    0.80    0.23
   9  -4   2    0.75    0.22
   9  -4   2    0.35    0.24
   8   3  -2    0.52    0.21
   8   3  -2    0.77    0.23
   8   3  -2    0.47    0.26
  -8  -3   2    0.52    0.26
  -8  -3   2    0.34    0.25
  -8  -3   2    0.45    0.22
   7   3  -2    0.83    0.22
   7   3  -2    0.77    0.23
  -7  -3   2    0.50    0.27
  -7  -3   2    0.69    0.24
  -7  -3   2    0.91    0.22
  -7  -3   2    0.96    0.22
   6   3  -2    0.05    0.14
   6   3  -2    0.09    0.12
   6   3  -2   -0.05    0.09
   6   3  -2   -0.02    0.12
   6   3  -2   -0.35    0.15
  -6  -3   2   -0.03    0.12
  -6  -3   2   -0.06    0.08
  -6  -3   2    0.16    0.16
  -6  -3   2    0.00    0.15
  -6  -3   2    0.11    0.13
   5   3  -2    3.79    0.35
   5   3  -2    3.30    0.39
   5   3  -2    3.67    0.35
   5   3  -2    3.24    0.36
   5   3  -2    2.79    0.41
  -5  -3   2    3.14    0.43
  -5  -3   2    3.09    0.43
  -5  -3   2    4.46    0.36
  -5  -3   2    3.70    0.40
  -5  -3   2    3.91    0.34
  -5  -3   2    2.99    0.31
  -5  -3   2    3.87    0.35
   4   3  -2   21.84    1.40
   4   3  -2   20.15    1.58
   4   3  -2   19.20    1.57
   4   3  -2   19.50    1.36
   4   3  -2   20.00    1.45
   4   3  -2   17.64    1.76
   4   3  -2   20.20    1.46
  -4  -3   2   19.86    1.79
  -4  -3   2   20.54    1.37
  -4  -3   2   21.79    1.56
  -4  -3   2   22.09    1.39
  -4  -3   2   20.39    1.58
  -4  -3   2   21.77    1.45
  -4  -3   2   19.83    1.59
  -4  -3   2   20.05    1.34
  -4  -3   2   22.04    1.46
  -4  -3   2   19.21    1.54
   3   3  -2    0.15    0.09
   3   3  -2    0.15    0.09
   3   3  -2    0.24    0.08
   3   3  -2    0.25    0.09
   3   3  -2    0.28    0.08
   3   3  -2    0.16    0.07
   3   3  -2    0.20    0.09
  -3  -3   2    0.28    0.08
  -3  -3   2    0.27    0.08
  -3  -3   2    0.37    0.12
  -3  -3   2    0.22    0.08
  -3  -3   2    0.23    0.11
  -3  -3   2    0.25    0.08
  -3  -3   2    0.30    0.11
  -3  -3   2    0.25    0.11
  -3  -3   2    0.19    0.09
  -3  -3   2    0.33    0.09
   2   3  -2    3.16    0.37
   2   3  -2    3.33    0.33
   2   3  -2    3.70    0.27
   2   3  -2    3.42    0.27
   2   3  -2    3.67    0.30
   2   3  -2    3.22    0.29
  -2  -3   2    2.95    0.28
  -2  -3   2    3.24    0.30
  -2  -3   2    3.68    0.26
  -2  -3   2    3.19    0.33
  -2  -3   2    3.71    0.28
  -2  -3   2    3.18    0.28
  -2  -3   2    3.10    0.37
  -2  -3   2    3.26    0.30
  -2  -3   2    3.09    0.30
  -2  -3   2    3.26    0.26
   1   3  -2   12.20    0.79
   1   3  -2   11.07    0.86
   1   3  -2   11.06    0.84
   1   3  -2   11.31    0.90
   1   3  -2   10.93    0.75
  -1  -3   2   10.89    1.02
  -1  -3   2   11.38    0.86
  -1  -3   2   12.35    0.84
  -1  -3   2   10.84    0.80
  -1  -3   2   11.32    0.83
  -1  -3   2   11.64    0.90
  -1  -3   2   12.33    0.75
  -1  -3   2   11.82    0.79
  -1  -3   2   10.52    0.75
  -1  -3   2   10.43    0.82
   0   3  -2   32.17    2.43
   0   3  -2   32.16    2.15
   0   3  -2   34.72    2.08
   0   3  -2   32.30    2.38
   0   3  -2   32.01    2.38
   0   3  -2   35.66    2.33
   0  -3   2   33.82    2.22
   0  -3   2   34.90    2.06
   0  -3   2   32.42    2.16
   0  -3   2   29.54    2.25
   0  -3   2   31.51    2.43
   0  -3   2   32.40    2.38
   0  -3   2   30.00    2.73
  -1   3  -2    9.28    0.81
  -1   3  -2   11.14    0.76
  -1   3  -2    9.97    0.72
  -1   3  -2   10.22    0.68
  -1   3  -2   11.34    0.76
   1  -3   2   10.08    0.75
   1  -3   2    9.84    0.67
   1  -3   2    9.70    0.91
   1  -3   2   10.66    0.73
   1  -3   2   10.18    0.81
   1  -3   2   10.51    0.76
  -2   3  -2    7.32    0.57
  -2   3  -2    7.79    0.51
  -2   3  -2    8.31    0.57
  -2   3  -2    7.25    0.53
  -2   3  -2    6.70    0.58
  -2   3  -2    7.16    0.53
   2  -3   2    6.73    0.66
   2  -3   2    7.78    0.49
   2  -3   2    7.44    0.55
   2  -3   2    6.81    0.53
   2  -3   2    7.48    0.53
   2  -3   2    7.03    0.59
  -3   3  -2   11.48    0.87
  -3   3  -2   10.83    0.85
  -3   3  -2   10.50    0.86
  -3   3  -2   11.87    0.78
  -3   3  -2   10.36    0.82
  -3   3  -2   11.05    0.78
   3  -3   2   11.24    0.73
   3  -3   2   10.85    0.79
   3  -3   2   12.37    0.81
   3  -3   2   11.01    0.97
  -4   3  -2   14.99    1.17
  -4   3  -2   16.80    1.23
  -4   3  -2   15.43    1.08
  -4   3  -2   14.81    1.17
  -4   3  -2   15.74    1.22
  -4   3  -2   15.44    1.08
   4  -3   2   16.33    1.34
   4  -3   2   15.59    1.04
   4  -3   2   16.51    1.12
   4  -3   2   16.02    1.11
  -5   3  -2    4.31    0.41
  -5   3  -2    3.36    0.34
  -5   3  -2    3.62    0.37
  -5   3  -2    4.07    0.33
  -5   3  -2    3.92    0.42
   5  -3   2    3.76    0.31
   5  -3   2    4.13    0.34
   5  -3   2    4.05    0.34
  -6   3  -2    2.16    0.23
  -6   3  -2    1.78    0.29
  -6   3  -2    1.83    0.31
  -6   3  -2    2.11    0.28
  -6   3  -2    1.64    0.31
   6  -3   2    1.85    0.23
   6  -3   2    2.04    0.28
   6  -3   2    1.82    0.24
   6  -3   2    1.69    0.22
  -7   3  -2    0.15    0.18
  -7   3  -2    0.23    0.13
  -7   3  -2    0.12    0.12
  -7   3  -2    0.33    0.18
   7  -3   2    0.41    0.14
   7  -3   2    0.16    0.12
   7  -3   2    0.48    0.18
   7  -3   2    0.16    0.09
   7  -3   2    0.12    0.11
  -8   3  -2    0.08    0.18
  -8   3  -2    0.53    0.20
  -8   3  -2    0.25    0.19
  -8   3  -2    0.12    0.13
   8  -3   2    0.34    0.18
   8  -3   2    0.22    0.15
   8  -3   2    0.14    0.14
   8  -3   2   -0.12    0.12
  -9   3  -2    4.96    0.58
  -9   3  -2    4.82    0.68
  -9   3  -2    5.02    0.64
   9  -3   2    4.59    0.62
   9  -3   2    4.08    0.48
   9  -3   2    5.14    0.50
   8   2  -2    0.17    0.16
   8   2  -2    0.05    0.13
   8   2  -2   -0.08    0.15
  -8  -2   2    0.04    0.16
  -8  -2   2   -0.02    0.17
  -8  -2   2    0.04    0.22
   7   2  -2    5.79    0.56
   7   2  -2    7.38    0.59
   7   2  -2    6.32    0.68
  -7  -2   2    6.54    0.57
  -7  -2   2    7.19    0.72
  -7  -2   2    6.13    0.53
  -7  -2   2    6.00    0.66
   6   2  -2   11.32    1.01
   6   2  -2   11.44    0.87
   6   2  -2   12.65    0.91
   6   2  -2    9.61    0.97
   6   2  -2   13.17    0.92
  -6  -2   2   14.17    0.92
  -6  -2   2   12.03    0.88
  -6  -2   2   11.39    1.01
  -6  -2   2   11.61    1.01
  -6  -2   2   11.53    0.84
  -6  -2   2   11.23    1.03
   5   2  -2    7.43    0.60
   5   2  -2    7.54    0.70
   5   2  -2    8.51    0.62
   5   2  -2    6.52    0.67
   5   2  -2    8.14    0.63
  -5  -2   2    7.76    0.71
  -5  -2   2    9.02    0.63
  -5  -2   2    7.36    0.57
  -5  -2   2    7.24    0.71
  -5  -2   2    8.85    0.60
  -5  -2   2    6.93    0.69
  -5  -2   2    7.73    0.60
  -5  -2   2    8.51    0.62
   4   2  -2    1.19    0.20
   4   2  -2    1.03    0.17
   4   2  -2    1.43    0.17
   4   2  -2    0.96    0.15
   4   2  -2    1.04    0.20
   4   2  -2    1.18    0.17
  -4  -2   2    0.90    0.19
  -4  -2   2    1.10    0.22
  -4  -2   2    1.32    0.17
  -4  -2   2    1.13    0.16
  -4  -2   2    1.16    0.16
  -4  -2   2    1.24    0.15
  -4  -2   2    1.36    0.20
  -4  -2   2    1.01    0.20
  -4  -2   2    1.49    0.16
  -4  -2   2    1.03    0.19
   3   2  -2   51.83    3.26
   3   2  -2   51.60    3.78
   3   2  -2   45.17    4.24
   3   2  -2   51.57    3.77
   3   2  -2   50.14    3.51
   3   2  -2   52.76    3.47
  -3  -2   2   51.80    3.25
  -3  -2   2   56.42    3.36
  -3  -2   2   49.81    4.26
  -3  -2   2   52.46    3.77
  -3  -2   2   52.38    3.51
  -3  -2   2   50.88    3.63
  -3  -2   2   48.64    3.69
  -3  -2   2   52.90    3.47
  -3  -2   2   51.11    3.25
  -3  -2   2   49.83    3.78
   2   2  -2   34.29    2.55
   2   2  -2   35.49    2.76
   2   2  -2   34.46    3.12
   2   2  -2   35.77    2.58
  -2  -2   2   35.64    2.55
  -2  -2   2   36.52    2.70
  -2  -2   2   40.26    2.39
  -2  -2   2   38.79    2.66
  -2  -2   2   39.12    2.78
  -2  -2   2   43.44    2.47
  -2  -2   2   39.95    2.39
  -2  -2   2   36.19    2.77
  -2  -2   2   38.16    2.58
  -2  -2   2   37.36    3.14
   1   2  -2   28.59    1.76
   1   2  -2   28.89    1.71
   1   2  -2   25.98    1.96
   1   2  -2   25.82    1.91
  -1  -2   2   27.94    1.70
  -1  -2   2   26.58    1.88
  -1  -2   2   26.73    1.98
  -1  -2   2   27.75    1.69
  -1  -2   2   29.35    1.76
  -1  -2   2   24.89    1.96
  -1  -2   2   24.81    1.84
  -1  -2   2   26.48    1.91
  -1  -2   2   25.75    2.24
  -1  -2   2   24.44    1.81
   0   2  -2    0.82    0.10
   0   2  -2    0.81    0.08
   0   2  -2    1.01    0.09
   0   2  -2    0.82    0.09
   0   2  -2    0.99    0.09
   0  -2   2    0.94    0.15
   0  -2   2    0.88    0.10
   0  -2   2    0.92    0.09
   0  -2   2    0.84    0.09
   0  -2   2    0.93    0.10
   0  -2   2    1.05    0.14
   0  -2   2    0.90    0.09
  -1   2  -2  309.50   21.93
  -1   2  -2  299.94   25.33
  -1   2  -2  326.02   24.75
  -1   2  -2  326.60   22.64
  -1   2  -2  375.59   25.36
   1  -2   2  400.40   23.73
   1  -2   2  355.02   25.34
   1  -2   2  381.01   25.36
   1  -2   2  362.67   28.59
   1  -2   2  373.31   23.44
  -2   2  -2  997.48   67.43
  -2   2  -2  985.89   65.84
  -2   2  -2 1000.00   64.39
  -2   2  -2  796.34   58.36
  -2   2  -2  960.99   67.36
   2  -2   2  952.14   67.38
   2  -2   2  835.05   63.03
  -3   2  -2    8.93    0.62
  -3   2  -2    8.26    0.62
  -3   2  -2    9.71    0.72
  -3   2  -2    9.29    0.72
  -3   2  -2    7.99    0.68
  -3   2  -2    8.64    0.60
   3  -2   2    8.34    0.60
   3  -2   2    8.93    0.64
   3  -2   2    9.84    0.77
   3  -2   2    9.35    0.65
  -4   2  -2    5.24    0.50
  -4   2  -2    5.68    0.50
  -4   2  -2    5.14    0.43
  -4   2  -2    5.77    0.41
  -4   2  -2    5.55    0.41
  -4   2  -2    4.67    0.47
   4  -2   2    6.19    0.44
   4  -2   2    6.46    0.50
   4  -2   2    6.07    0.44
   4  -2   2    5.10    0.40
  -5   2  -2    0.45    0.09
  -5   2  -2    0.39    0.15
  -5   2  -2    0.49    0.15
  -5   2  -2    0.50    0.15
  -5   2  -2    0.57    0.12
  -5   2  -2    0.42    0.10
   5  -2   2    0.51    0.11
   5  -2   2    0.49    0.10
   5  -2   2    0.54    0.10
  -6   2  -2    3.42    0.39
  -6   2  -2    3.90    0.37
  -6   2  -2    4.33    0.45
  -6   2  -2    3.29    0.46
  -6   2  -2    3.88    0.34
   6  -2   2    3.88    0.34
   6  -2   2    3.91    0.34
   6  -2   2    4.13    0.42
   6  -2   2    3.52    0.33
  -7   2  -2   14.92    1.26
  -7   2  -2   15.18    1.25
  -7   2  -2   13.53    1.19
  -7   2  -2   15.25    1.07
  -7   2  -2   13.55    1.03
   7  -2   2   14.45    1.09
   7  -2   2   14.96    1.03
   7  -2   2   15.89    1.09
   7  -2   2   13.86    1.22
  -8   2  -2   -0.12    0.13
  -8   2  -2    0.09    0.18
  -8   2  -2   -0.11    0.13
  -8   2  -2    0.10    0.17
  -8   2  -2    0.28    0.22
   8  -2   2    0.07    0.18
   8  -2   2   -0.09    0.13
   8  -2   2   -0.20    0.12
   8  -2   2    0.14    0.14
  -9   2  -2    0.22    0.25
  -9   2  -2    0.24    0.19
  -9   2  -2    0.24    0.18
  -9   2  -2    0.52    0.26
   9  -2   2    0.05    0.16
   9  -2   2    0.31    0.19
   9  -2   2   -0.11    0.22
   9   1  -2    1.26    0.28
   9   1  -2    1.02    0.26
   9   1  -2    1.26    0.36
  -9  -1   2    1.51    0.39
  -9  -1   2    1.32    0.30
  -9  -1   2    1.34    0.39
   8   1  -2    0.38    0.17
   8   1  -2    0.67    0.22
   8   1  -2    0.28    0.17
  -8  -1   2    0.56    0.22
  -8  -1   2    0.27    0.14
  -8  -1   2    0.50    0.17
  -8  -1   2    0.41    0.26
   7   1  -2    0.33    0.21
   7   1  -2    0.48    0.17
   7   1  -2    0.48    0.14
   7   1  -2    0.50    0.18
  -7  -1   2    0.23    0.15
  -7  -1   2    0.57    0.23
  -7  -1   2    0.54    0.16
  -7  -1   2    0.29    0.17
  -7  -1   2    0.57    0.20
   6   1  -2    7.15    0.72
   6   1  -2    8.40    0.63
   6   1  -2    8.43    0.63
   6   1  -2    7.10    0.71
   6   1  -2    9.19    0.65
  -6  -1   2    8.25    0.76
  -6  -1   2    8.07    0.73
  -6  -1   2    7.74    0.60
  -6  -1   2    7.91    0.74
  -6  -1   2    7.38    0.62
   5   1  -2    2.39    0.34
   5   1  -2    2.86    0.36
   5   1  -2    2.66    0.26
   5   1  -2    2.84    0.26
   5   1  -2    2.71    0.27
  -5  -1   2    2.59    0.26
  -5  -1   2    2.65    0.25
  -5  -1   2    2.88    0.37
  -5  -1   2    2.91    0.27
  -5  -1   2    2.79    0.36
  -5  -1   2    2.73    0.26
  -5  -1   2    2.77    0.36
   4   1  -2    0.62    0.12
   4   1  -2    0.60    0.13
   4   1  -2    0.80    0.12
   4   1  -2    0.53    0.10
   4   1  -2    0.75    0.13
   4   1  -2    0.56    0.14
  -4  -1   2    0.76    0.12
  -4  -1   2    0.64    0.11
  -4  -1   2    0.70    0.12
  -4  -1   2    0.86    0.13
  -4  -1   2    0.66    0.11
  -4  -1   2    0.51    0.15
  -4  -1   2    0.61    0.13
  -4  -1   2    0.45    0.13
  -4  -1   2    0.66    0.11
  -4  -1   2    0.66    0.15
   3   1  -2    2.77    0.23
   3   1  -2    2.64    0.25
   3   1  -2    2.84    0.23
   3   1  -2    2.18    0.26
   3   1  -2    2.45    0.22
  -3  -1   2    2.66    0.28
  -3  -1   2    2.71    0.23
  -3  -1   2    2.83    0.23
  -3  -1   2    2.61    0.27
  -3  -1   2    2.79    0.25
  -3  -1   2    2.53    0.21
  -3  -1   2    2.46    0.26
  -3  -1   2    2.41    0.27
  -3  -1   2    2.69    0.22
  -3  -1   2    2.90    0.22
   2   1  -2    6.32    0.46
   2   1  -2    5.55    0.49
   2   1  -2    5.91    0.46
   2   1  -2    6.19    0.44
  -2  -1   2    6.19    0.58
  -2  -1   2    7.21    0.47
  -2  -1   2    5.84    0.52
  -2  -1   2    7.17    0.45
  -2  -1   2    6.79    0.46
  -2  -1   2    6.48    0.51
  -2  -1   2    6.96    0.52
  -2  -1   2    6.79    0.45
  -2  -1   2    6.39    0.51
  -2  -1   2    6.30    0.47
   1   1  -2    0.22    0.04
   1   1  -2    0.25    0.05
   1   1  -2    0.16    0.05
   1   1  -2    0.17    0.05
  -1  -1   2    0.16    0.04
  -1  -1   2    0.18    0.04
  -1  -1   2    0.10    0.05
  -1  -1   2    0.18    0.06
  -1  -1   2    0.23    0.04
  -1  -1   2    0.17    0.05
  -1  -1   2    0.18    0.04
  -1  -1   2    0.12    0.04
  -1  -1   2    0.14    0.05
   0   1  -2    0.30    0.03
   0   1  -2    0.44    0.05
   0   1  -2    0.40    0.05
   0  -1   2    0.28    0.06
   0  -1   2    0.28    0.03
   0  -1   2    0.34    0.05
   0  -1   2    0.40    0.05
   0  -1   2    0.32    0.05
   0  -1   2    0.52    0.05
  -1   1  -2   55.84    4.27
  -1   1  -2   55.58    3.82
  -1   1  -2   56.93    3.71
  -1   1  -2   60.59    4.18
   1  -1   2   60.74    4.00
   1  -1   2   54.32    4.27
   1  -1   2   61.27    3.95
   1  -1   2   66.91    4.83
  -2   1  -2   35.32    2.52
  -2   1  -2   33.75    2.22
  -2   1  -2   34.22    2.27
  -2   1  -2   36.21    2.57
  -2   1  -2   34.61    2.20
  -2   1  -2   33.52    2.45
   2  -1   2   36.93    2.39
   2  -1   2   37.05    2.36
   2  -1   2   34.82    2.56
   2  -1   2   32.81    2.20
  -3   1  -2    5.15    0.37
  -3   1  -2    5.86    0.47
  -3   1  -2    5.47    0.44
  -3   1  -2    5.07    0.38
  -3   1  -2    5.44    0.47
  -3   1  -2    5.31    0.39
   3  -1   2    4.95    0.40
   3  -1   2    5.73    0.46
   3  -1   2    5.74    0.40
   3  -1   2    5.19    0.38
  -4   1  -2    0.20    0.05
  -4   1  -2    0.09    0.10
  -4   1  -2    0.20    0.07
  -4   1  -2    0.00    0.08
  -4   1  -2    0.28    0.10
  -4   1  -2    0.10    0.05
   4  -1   2    0.05    0.06
   4  -1   2    0.11    0.08
   4  -1   2    0.11    0.07
   4  -1   2    0.14    0.07
   4  -1   2    0.03    0.05
  -5   1  -2    2.21    0.30
  -5   1  -2    2.02    0.29
  -5   1  -2    2.41    0.32
  -5   1  -2    2.03    0.18
  -5   1  -2    2.07    0.23
  -5   1  -2    2.28    0.24
   5  -1   2    2.11    0.28
   5  -1   2    1.89    0.22
   5  -1   2    1.62    0.21
   5  -1   2    1.94    0.21
   5  -1   2    1.83    0.20
  -6   1  -2    3.10    0.43
  -6   1  -2    3.75    0.47
  -6   1  -2    3.84    0.33
  -6   1  -2    2.99    0.32
  -6   1  -2    3.77    0.48
   6  -1   2    3.85    0.33
   6  -1   2    3.68    0.33
   6  -1   2    4.03    0.42
   6  -1   2    3.63    0.34
  -7   1  -2    1.83    0.33
  -7   1  -2    1.54    0.32
  -7   1  -2    1.62    0.26
  -7   1  -2    2.19    0.39
  -7   1  -2    1.87    0.27
   7  -1   2    1.92    0.27
   7  -1   2    1.65    0.31
   7  -1   2    1.90    0.26
   7  -1   2    2.14    0.28
  -8   1  -2    0.86    0.19
  -8   1  -2    0.88    0.31
  -8   1  -2    1.11    0.31
  -8   1  -2    0.85    0.21
   8  -1   2    0.75    0.20
   8  -1   2    1.05    0.21
   8  -1   2    0.72    0.26
  -9   1  -2    0.27    0.27
  -9   1  -2    0.23    0.25
  -9   1  -2    0.08    0.19
  -9   1  -2    0.31    0.19
   9  -1   2   -0.30    0.21
   9  -1   2    0.11    0.17
   9  -1   2   -0.05    0.12
   9   0  -2    6.49    0.60
   9   0  -2    5.60    0.73
   9   0  -2    6.05    0.60
  -9   0   2    5.92    0.56
  -9   0   2    5.66    0.79
  -9   0   2    6.95    0.61
  -9   0   2    5.67    0.75
   8   0  -2    1.37    0.27
   8   0  -2    1.36    0.26
   8   0  -2    1.62    0.35
  -8   0   2    1.73    0.37
  -8   0   2    1.41    0.28
  -8   0   2    2.11    0.30
  -8   0   2    1.62    0.37
   7   0  -2    6.98    0.75
   7   0  -2    9.25    0.68
   7   0  -2    7.78    0.77
   7   0  -2    8.70    0.67
  -7   0   2    8.64    0.82
  -7   0   2    9.59    0.82
  -7   0   2    9.20    0.68
  -7   0   2    8.02    0.65
  -7   0   2    8.53    0.80
   6   0  -2   10.10    0.94
   6   0  -2   10.85    0.83
   6   0  -2   10.06    0.92
   6   0  -2   11.37    0.81
   6   0  -2   13.22    0.86
  -6   0   2   11.43    0.97
  -6   0   2   12.37    0.97
  -6   0   2   11.63    0.97
  -6   0   2   10.49    0.81
  -6   0   2   11.13    0.81
  -6   0   2   11.15    0.81
   5   0  -2   14.00    1.00
   5   0  -2   15.50    1.01
   5   0  -2   12.82    1.09
   5   0  -2   15.26    0.97
  -5   0   2   14.25    0.97
  -5   0   2   14.22    1.13
  -5   0   2   13.64    0.97
  -5   0   2   13.23    1.14
  -5   0   2   13.35    1.10
  -5   0   2   13.56    0.96
   4   0  -2    0.01    0.04
   4   0  -2   -0.04    0.04
   4   0  -2    0.00    0.05
   4   0  -2    0.08    0.06
   4   0  -2    0.01    0.04
  -4   0   2    0.24    0.08
  -4   0   2    0.09    0.05
  -4   0   2    0.03    0.09
  -4   0   2    0.06    0.07
  -4   0   2    0.10    0.05
  -4   0   2    0.07    0.06
  -4   0   2   -0.04    0.05
   3   0  -2    1.37    0.14
   3   0  -2    1.53    0.14
   3   0  -2    1.30    0.18
   3   0  -2    1.30    0.15
   3   0  -2    1.49    0.13
  -3   0   2    1.38    0.16
  -3   0   2    1.26    0.19
  -3   0   2    1.51    0.14
  -3   0   2    1.55    0.15
  -3   0   2    1.20    0.18
  -3   0   2    1.59    0.18
  -3   0   2    1.34    0.13
  -3   0   2    1.47    0.15
   2   0  -2   34.84    2.64
   2   0  -2   36.98    2.37
   2   0  -2   35.09    2.55
   2   0  -2   39.04    2.53
  -2   0   2   34.64    2.64
  -2   0   2   42.20    2.53
  -2   0   2   34.82    2.70
  -2   0   2   37.81    2.38
  -2   0   2   41.94    2.74
  -2   0   2   36.13    2.76
  -2   0   2   36.28    2.37
  -2   0   2   37.96    2.45
  -2   0   2   39.53    2.55
   1   0  -2    5.33    0.44
   1   0  -2    5.45    0.45
   1   0  -2    5.79    0.40
   1   0  -2    6.11    0.47
  -1   0   2    5.85    0.46
  -1   0   2    5.65    0.45
  -1   0   2    5.89    0.40
  -1   0   2    5.83    0.46
  -1   0   2    6.40    0.41
   0   0  -2    3.76    0.25
   0   0   2    2.88    0.25
  -1   0  -2   15.18    0.93
  -1   0  -2   14.65    1.06
  -1   0  -2   13.86    1.08
  -1   0  -2   13.32    1.08
  -1   0  -2   14.10    1.04
  -1   0  -2   15.10    0.99
   1   0   2   13.52    0.99
   1   0   2   15.94    1.00
   1   0   2   13.58    1.08
   1   0   2   14.54    1.08
   1   0   2   16.74    1.21
  -2   0  -2   29.24    1.81
  -2   0  -2   29.25    1.93
  -2   0  -2   26.45    2.02
  -2   0  -2   25.02    1.81
  -2   0  -2   28.78    2.07
  -2   0  -2   29.15    2.11
   2   0   2   26.93    1.93
   2   0   2   31.01    2.35
   2   0   2   30.38    1.95
   2   0   2   28.70    2.10
  -3   0  -2   45.29    3.26
  -3   0  -2   48.09    2.86
  -3   0  -2   42.33    2.79
  -3   0  -2   40.73    3.18
  -3   0  -2   42.21    3.11
  -3   0  -2   46.19    2.98
  -3   0  -2   38.93    2.79
   3   0   2   46.11    3.01
   3   0   2   44.33    3.25
   3   0   2   43.38    2.98
   3   0   2   41.76    2.79
   3   0   2   47.88    3.62
  -4   0  -2   36.22    2.47
  -4   0  -2   40.38    2.58
  -4   0  -2   36.09    2.42
  -4   0  -2   33.23    2.41
  -4   0  -2   36.72    2.71
  -4   0  -2   39.28    2.83
  -4   0  -2   35.59    2.77
   4   0   2   35.80    2.42
   4   0   2   39.15    2.82
   4   0   2   41.58    3.12
   4   0   2   39.16    2.60
   4   0   2   39.26    2.58
  -5   0  -2    0.34    0.10
  -5   0  -2    0.39    0.15
  -5   0  -2    0.20    0.11
  -5   0  -2    0.21    0.09
  -5   0  -2    0.34    0.14
   5   0   2    0.51    0.11
   5   0   2    0.27    0.09
   5   0   2    0.29    0.11
   5   0   2    0.30    0.13
   5   0   2    0.38    0.10
  -6   0  -2    0.79    0.23
  -6   0  -2    1.20    0.25
  -6   0  -2    1.22    0.19
  -6   0  -2    1.40    0.26
  -6   0  -2    1.11    0.18
   6   0   2    0.92    0.18
   6   0   2    0.98    0.17
   6   0   2    1.13    0.19
   6   0   2    0.78    0.22
  -7   0  -2    0.46    0.20
  -7   0  -2    0.41    0.13
  -7   0  -2    0.61    0.16
  -7   0  -2    0.30    0.21
  -7   0  -2    0.72    0.23
   7   0   2    0.27    0.13
   7   0   2    0.31    0.15
   7   0   2    0.87    0.23
   7   0   2    0.55    0.15
  -8   0  -2    0.52    0.19
  -8   0  -2    0.41    0.25
  -8   0  -2    0.27    0.14
  -8   0  -2    0.38    0.22
   8   0   2    0.41    0.16
   8   0   2    0.56    0.17
  -9   0  -2    0.51    0.28
  -9   0  -2    0.68    0.27
  -9   0  -2    0.72    0.24
   9   0   2    0.36    0.22
   9   0   2    0.56    0.31
   9   0   2    0.84    0.22
   9  -1  -2    0.15    0.14
   9  -1  -2    0.30    0.16
   9  -1  -2    0.16    0.23
  -9   1   2    0.26    0.20
  -9   1   2    0.07    0.24
  -9   1   2    0.17    0.27
   8  -1  -2    1.62    0.33
   8  -1  -2    1.18    0.24
   8  -1  -2    0.98    0.21
  -8   1   2    0.78    0.26
  -8   1   2    1.30    0.24
  -8   1   2    1.30    0.25
  -8   1   2    1.31    0.33
   7  -1  -2   -0.09    0.07
   7  -1  -2    0.08    0.16
   7  -1  -2    0.01    0.11
   7  -1  -2   -0.04    0.10
  -7   1   2    0.08    0.10
  -7   1   2    0.26    0.18
  -7   1   2    0.08    0.17
  -7   1   2    0.09    0.14
  -7   1   2    0.05    0.12
   6  -1  -2   -0.04    0.08
   6  -1  -2   -0.01    0.08
   6  -1  -2   -0.11    0.11
   6  -1  -2   -0.05    0.08
  -6   1   2    0.05    0.10
  -6   1   2    0.02    0.08
  -6   1   2    0.02    0.13
  -6   1   2    0.04    0.08
  -6   1   2    0.08    0.14
  -6   1   2    0.01    0.12
   5  -1  -2    0.91    0.15
   5  -1  -2    1.29    0.15
   5  -1  -2    0.93    0.19
   5  -1  -2    1.41    0.16
  -5   1   2    1.10    0.17
  -5   1   2    0.83    0.19
  -5   1   2    1.21    0.17
  -5   1   2    1.18    0.15
  -5   1   2    0.91    0.19
  -5   1   2    1.11    0.22
   4  -1  -2    0.19    0.07
   4  -1  -2    0.32    0.09
   4  -1  -2    0.16    0.06
   4  -1  -2    0.20    0.10
  -4   1   2    0.24    0.11
  -4   1   2    0.27    0.10
  -4   1   2    0.29    0.09
  -4   1   2    0.16    0.06
  -4   1   2    0.15    0.08
  -4   1   2    0.16    0.07
  -4   1   2    0.20    0.10
   3  -1  -2   97.86    6.15
   3  -1  -2   90.19    6.82
   3  -1  -2  109.88    6.64
   3  -1  -2  103.47    6.57
  -3   1   2   92.16    6.98
  -3   1   2   88.99    6.17
  -3   1   2   93.23    6.83
  -3   1   2   95.93    7.14
  -3   1   2   97.77    6.15
  -3   1   2   95.79    6.35
  -3   1   2  111.41    7.10
   2  -1  -2    2.57    0.24
   2  -1  -2    3.25    0.22
   2  -1  -2    3.05    0.21
  -2   1   2    2.59    0.24
  -2   1   2    3.01    0.25
  -2   1   2    2.79    0.25
  -2   1   2    2.44    0.21
  -2   1   2    2.88    0.21
  -2   1   2    3.14    0.23
   1  -1  -2    3.81    0.28
   1  -1  -2    3.87    0.26
   1  -1  -2    3.14    0.28
   1  -1  -2    3.82    0.25
   1  -1  -2    4.18    0.29
  -1   1   2    3.66    0.28
  -1   1   2    3.58    0.28
  -1   1   2    3.29    0.25
  -1   1   2    3.50    0.25
  -1   1   2    3.97    0.29
   0  -1  -2    0.34    0.05
   0  -1  -2    0.29    0.05
   0  -1  -2    0.39    0.05
   0  -1  -2    0.32    0.06
   0  -1  -2    0.43    0.05
   0   1   2    0.22    0.05
   0   1   2    0.20    0.05
   0   1   2    0.19    0.06
   0   1   2    0.33    0.05
  -1  -1  -2  182.60   11.04
  -1  -1  -2  188.06   12.80
  -1  -1  -2  183.40   11.96
  -1  -1  -2  177.53   12.49
  -1  -1  -2  187.84   12.24
  -1  -1  -2  158.08   11.81
   1   1   2  172.59   12.79
   1   1   2  169.92   14.43
   1   1   2  178.30   12.79
   1   1   2  171.34   11.96
  -2  -1  -2   16.32    1.22
  -2  -1  -2   15.36    1.05
  -2  -1  -2   17.80    1.07
  -2  -1  -2   14.98    1.14
  -2  -1  -2   17.90    1.25
  -2  -1  -2   15.99    1.20
  -2  -1  -2   18.53    1.15
   2   1   2   14.87    1.14
   2   1   2   16.87    1.22
   2   1   2   16.68    1.15
   2   1   2   15.98    1.38
   2   1   2   16.80    1.24
  -3  -1  -2    6.55    0.58
  -3  -1  -2    7.33    0.50
  -3  -1  -2    7.68    0.53
  -3  -1  -2    7.18    0.58
  -3  -1  -2    7.08    0.53
  -3  -1  -2    7.31    0.60
  -3  -1  -2    6.46    0.48
   3   1   2    7.19    0.53
   3   1   2    7.22    0.55
   3   1   2    7.10    0.59
   3   1   2    7.27    0.63
   3   1   2    6.68    0.53
  -4  -1  -2   11.11    0.82
  -4  -1  -2    9.12    0.89
  -4  -1  -2   10.26    0.76
  -4  -1  -2   13.03    0.77
  -4  -1  -2   12.82    0.94
  -4  -1  -2   11.18    0.90
  -4  -1  -2   10.58    0.77
   4   1   2   11.07    0.85
   4   1   2   11.32    0.92
   4   1   2   11.27    0.98
   4   1   2   11.05    0.82
   4   1   2   11.98    0.82
   4   1   2   10.95    0.78
  -5  -1  -2    2.92    0.38
  -5  -1  -2    2.58    0.37
  -5  -1  -2    2.94    0.39
  -5  -1  -2    3.48    0.30
  -5  -1  -2    2.89    0.27
  -5  -1  -2    2.67    0.26
   5   1   2    2.81    0.27
   5   1   2    2.65    0.29
   5   1   2    2.83    0.33
   5   1   2    2.91    0.32
   5   1   2    3.60    0.30
  -6  -1  -2   15.71    1.36
  -6  -1  -2   15.82    1.34
  -6  -1  -2   17.23    1.40
  -6  -1  -2   16.32    1.17
  -6  -1  -2   18.19    1.24
   6   1   2   15.64    1.17
   6   1   2   17.29    1.24
   6   1   2   16.45    1.38
   6   1   2   18.75    1.25
  -7  -1  -2    1.02    0.26
  -7  -1  -2    0.77    0.25
  -7  -1  -2    0.95    0.20
  -7  -1  -2    0.93    0.28
   7   1   2    1.02    0.22
   7   1   2    1.15    0.23
   7   1   2    1.05    0.26
   7   1   2    0.79    0.19
  -8  -1  -2    0.06    0.23
  -8  -1  -2    0.20    0.14
  -8  -1  -2    0.12    0.22
   8   1   2    0.32    0.18
   8   1   2    0.35    0.19
   9  -2  -2    8.08    0.69
   9  -2  -2    7.39    0.67
   9  -2  -2    7.61    0.80
  -9   2   2    7.90    0.87
  -9   2   2    7.73    0.83
  -9   2   2    8.68    0.71
   8  -2  -2    2.77    0.34
   8  -2  -2    2.89    0.35
   8  -2  -2    2.33    0.41
  -8   2   2    2.66    0.44
  -8   2   2    2.77    0.46
  -8   2   2    2.25    0.34
   7  -2  -2    0.06    0.11
   7  -2  -2    0.02    0.11
   7  -2  -2   -0.09    0.08
  -7   2   2   -0.06    0.11
  -7   2   2    0.06    0.13
  -7   2   2    0.09    0.14
  -7   2   2    0.24    0.14
  -7   2   2    0.28    0.11
   6  -2  -2   12.45    0.90
   6  -2  -2   13.26    0.94
   6  -2  -2   11.96    1.02
   6  -2  -2   14.07    0.93
  -6   2   2   11.61    1.06
  -6   2   2   12.57    0.92
  -6   2   2   12.24    1.07
  -6   2   2   13.69    0.91
  -6   2   2   12.47    1.04
   5  -2  -2   10.20    0.70
   5  -2  -2   10.53    0.74
   5  -2  -2   11.15    0.72
   5  -2  -2    8.74    0.79
  -5   2   2    9.28    0.72
  -5   2   2    9.76    0.84
  -5   2   2   10.19    0.71
  -5   2   2    9.47    0.83
  -5   2   2    9.61    0.81
   4  -2  -2   63.62    4.03
   4  -2  -2   53.51    4.19
   4  -2  -2   68.26    4.07
   4  -2  -2   60.78    3.78
  -4   2   2   58.75    4.40
  -4   2   2   59.03    3.90
  -4   2   2   59.12    4.34
  -4   2   2   59.81    4.21
  -4   2   2   56.30    4.30
  -4   2   2   56.68    3.80
   3  -2  -2    9.01    0.63
   3  -2  -2   10.00    0.67
   3  -2  -2    8.31    0.71
   3  -2  -2   10.04    0.68
  -3   2   2    8.46    0.73
  -3   2   2   11.32    0.72
  -3   2   2    9.38    0.75
  -3   2   2    9.45    0.65
  -3   2   2    9.68    0.72
  -3   2   2    8.48    0.65
   2  -2  -2    0.03    0.03
   2  -2  -2    0.09    0.03
   2  -2  -2    0.04    0.04
   2  -2  -2    0.00    0.02
  -2   2   2   -0.01    0.03
  -2   2   2    0.02    0.04
  -2   2   2    0.00    0.03
  -2   2   2    0.00    0.03
  -2   2   2   -0.02    0.04
  -2   2   2   -0.08    0.03
   1  -2  -2    0.05    0.03
   1  -2  -2    0.04    0.05
   1  -2  -2   -0.03    0.03
   1  -2  -2    0.00    0.03
   1  -2  -2    0.03    0.04
  -1   2   2    0.02    0.03
  -1   2   2    0.03    0.05
  -1   2   2    0.01    0.04
  -1   2   2   -0.01    0.04
  -1   2   2    0.04    0.04
   0  -2  -2  113.07    7.00
   0  -2  -2  103.99    6.77
   0  -2  -2  104.96    6.33
   0  -2  -2   98.48    8.28
   0   2   2   88.42    8.27
   0   2   2  104.99    6.55
   0   2   2  102.44    7.32
   0   2   2   92.51    7.33
  -1  -2  -2   28.67    1.84
  -1  -2  -2   29.00    1.99
  -1  -2  -2   30.70    2.43
  -1  -2  -2   29.50    2.05
  -1  -2  -2   26.75    2.07
  -1  -2  -2   28.97    1.97
   1   2   2   26.90    1.99
   1   2   2   27.35    2.41
   1   2   2   29.59    2.14
   1   2   2   32.99    1.90
   1   2   2   28.05    2.13
  -2  -2  -2    0.98    0.13
  -2  -2  -2    1.11    0.09
  -2  -2  -2    1.13    0.19
  -2  -2  -2    0.87    0.15
  -2  -2  -2    0.95    0.13
  -2  -2  -2    1.06    0.14
  -2  -2  -2    1.04    0.10
  -2  -2  -2    0.83    0.15
  -2  -2  -2    1.09    0.13
   2   2   2    0.94    0.16
   2   2   2    1.03    0.15
   2   2   2    1.20    0.10
   2   2   2    0.99    0.14
   2   2   2    0.77    0.12
   2   2   2    1.01    0.14
  -3  -2  -2    4.83    0.43
  -3  -2  -2    4.48    0.42
  -3  -2  -2    4.31    0.37
  -3  -2  -2    5.29    0.38
  -3  -2  -2    4.38    0.33
  -3  -2  -2    4.33    0.35
  -3  -2  -2    4.19    0.41
   3   2   2    5.63    0.34
   3   2   2    4.55    0.39
   3   2   2    4.59    0.45
   3   2   2    3.77    0.37
   3   2   2    4.49    0.42
   3   2   2    5.00    0.38
  -4  -2  -2   10.60    0.77
  -4  -2  -2   10.34    0.73
  -4  -2  -2   12.40    0.79
  -4  -2  -2   10.07    0.84
  -4  -2  -2   10.89    0.87
  -4  -2  -2    9.10    0.83
  -4  -2  -2    9.21    0.69
   4   2   2    9.58    0.77
   4   2   2   10.32    0.85
   4   2   2    9.98    0.80
   4   2   2    9.84    0.92
   4   2   2   11.59    0.78
  -5  -2  -2    4.64    0.49
  -5  -2  -2    5.24    0.45
  -5  -2  -2    4.25    0.41
  -5  -2  -2    4.45    0.49
  -5  -2  -2    5.00    0.51
  -5  -2  -2    4.58    0.38
   5   2   2    5.46    0.46
   5   2   2    4.77    0.42
   5   2   2    5.98    0.45
   5   2   2    5.09    0.51
   5   2   2    5.35    0.50
  -6  -2  -2    1.39    0.29
  -6  -2  -2    1.23    0.28
  -6  -2  -2    1.84    0.27
  -6  -2  -2    1.23    0.29
  -6  -2  -2    1.24    0.23
   6   2   2    1.63    0.26
   6   2   2    2.15    0.27
   6   2   2    1.56    0.25
   6   2   2    1.67    0.31
  -7  -2  -2    0.08    0.16
  -7  -2  -2    0.18    0.13
  -7  -2  -2    0.15    0.14
  -7  -2  -2   -0.12    0.15
   7   2   2    0.16    0.16
   7   2   2    0.06    0.17
   7   2   2    0.31    0.14
  -8  -2  -2   -0.12    0.15
  -8  -2  -2   -0.08    0.19
  -8  -2  -2    0.12    0.24
   8   2   2    0.26    0.19
   8   2   2   -0.06    0.12
   9  -3  -2    0.00    0.15
   9  -3  -2    0.43    0.20
   9  -3  -2   -0.05    0.16
  -9   3   2   -0.07    0.19
  -9   3   2    0.09    0.17
  -9   3   2    0.36    0.21
   8  -3  -2    1.32    0.22
   8  -3  -2    1.57    0.31
   8  -3  -2    1.59    0.24
  -8   3   2    1.52    0.32
  -8   3   2    0.83    0.28
  -8   3   2    1.42    0.27
  -8   3   2    1.85    0.37
   7  -3  -2    5.37    0.56
   7  -3  -2    5.43    0.47
   7  -3  -2    5.96    0.50
  -7   3   2    6.62    0.49
  -7   3   2    6.22    0.61
  -7   3   2    6.09    0.62
  -7   3   2    6.03    0.63
  -7   3   2    5.58    0.51
   6  -3  -2    2.79    0.36
   6  -3  -2    3.50    0.30
   6  -3  -2    2.99    0.30
  -6   3   2    2.89    0.34
  -6   3   2    3.56    0.36
  -6   3   2    2.82    0.40
  -6   3   2    3.06    0.36
  -6   3   2    3.19    0.29
   5  -3  -2    0.01    0.07
   5  -3  -2    0.07    0.06
   5  -3  -2    0.10    0.06
   5  -3  -2    0.14    0.09
  -5   3   2   -0.01    0.11
  -5   3   2    0.07    0.09
  -5   3   2   -0.07    0.09
  -5   3   2    0.06    0.07
  -5   3   2    0.03    0.06
  -5   3   2    0.11    0.08
   4  -3  -2    0.38    0.09
   4  -3  -2    0.48    0.08
   4  -3  -2    0.32    0.09
   4  -3  -2    0.35    0.09
  -4   3   2    0.34    0.11
  -4   3   2    0.49    0.10
  -4   3   2    0.48    0.11
  -4   3   2    0.64    0.10
  -4   3   2    0.37    0.12
  -4   3   2    0.44    0.10
   3  -3  -2   23.20    1.51
   3  -3  -2   22.02    1.82
   3  -3  -2   22.80    1.41
   3  -3  -2   22.19    1.52
   3  -3  -2   21.53    1.56
  -3   3   2   19.91    1.81
  -3   3   2   22.60    1.57
  -3   3   2   21.18    1.43
  -3   3   2   21.61    1.47
  -3   3   2   21.18    1.61
  -3   3   2   21.48    1.62
  -3   3   2   22.92    1.65
   2  -3  -2   13.91    0.88
   2  -3  -2   14.56    0.96
   2  -3  -2   12.70    1.15
   2  -3  -2   13.47    0.94
   2  -3  -2   13.19    0.95
  -2   3   2   13.01    1.02
  -2   3   2   13.66    0.89
  -2   3   2   11.94    1.14
  -2   3   2   15.72    1.02
  -2   3   2   12.88    0.98
  -2   3   2   12.94    0.92
   1  -3  -2    1.16    0.12
   1  -3  -2    1.14    0.13
   1  -3  -2    1.08    0.11
   1  -3  -2    1.15    0.11
   1  -3  -2    1.01    0.16
  -1   3   2    1.09    0.17
  -1   3   2    1.10    0.10
  -1   3   2    1.10    0.13
  -1   3   2    1.01    0.14
  -1   3   2    1.02    0.11
   0  -3  -2    0.86    0.11
   0  -3  -2    1.04    0.18
   0  -3  -2    1.00    0.10
   0  -3  -2    0.89    0.11
   0  -3  -2    0.98    0.12
   0   3   2    1.03    0.12
   0   3   2    0.93    0.12
   0   3   2    0.63    0.14
   0   3   2    0.70    0.13
  -1  -3  -2    9.01    0.66
  -1  -3  -2    8.49    0.63
  -1  -3  -2    6.92    0.64
  -1  -3  -2    8.16    0.64
  -1  -3  -2    8.54    0.59
  -1  -3  -2    9.18    0.80
   1   3   2    9.49    0.56
   1   3   2    8.73    0.79
   1   3   2    7.99    0.63
   1   3   2    9.62    0.60
   1   3   2    8.78    0.68
   1   3   2    8.83    0.70
  -2  -3  -2   59.72    3.50
  -2  -3  -2   60.57    3.62
  -2  -3  -2   55.33    3.81
  -2  -3  -2   55.79    3.52
  -2  -3  -2   46.55    3.96
  -2  -3  -2   55.24    3.91
  -2  -3  -2   59.73    4.63
  -2  -3  -2   51.44    3.76
   2   3   2   62.86    3.62
   2   3   2   53.22    4.61
   2   3   2   55.60    4.07
   2   3   2   51.61    4.07
   2   3   2   53.08    3.80
  -3  -3  -2    0.88    0.11
  -3  -3  -2    1.10    0.15
  -3  -3  -2    0.87    0.15
  -3  -3  -2    0.98    0.15
  -3  -3  -2    0.79    0.15
  -3  -3  -2    1.06    0.22
  -3  -3  -2    0.92    0.12
  -3  -3  -2    0.95    0.17
  -3  -3  -2    0.87    0.18
   3   3   2    1.10    0.12
   3   3   2    1.00    0.16
   3   3   2    0.92    0.16
   3   3   2    0.52    0.13
   3   3   2    0.91    0.14
   3   3   2    0.98    0.20
  -4  -3  -2    0.49    0.12
  -4  -3  -2    0.37    0.17
  -4  -3  -2    0.41    0.11
  -4  -3  -2    0.45    0.14
  -4  -3  -2    0.33    0.11
  -4  -3  -2    0.64    0.18
   4   3   2    0.26    0.14
   4   3   2    0.42    0.12
   4   3   2    0.54    0.12
   4   3   2    0.51    0.16
   4   3   2    0.44    0.12
  -5  -3  -2    0.32    0.12
  -5  -3  -2    0.28    0.18
  -5  -3  -2    0.33    0.15
  -5  -3  -2    0.24    0.11
  -5  -3  -2    0.30    0.14
  -5  -3  -2    0.32    0.15
   5   3   2    0.42    0.16
   5   3   2    0.57    0.16
   5   3   2    0.39    0.13
   5   3   2    0.32    0.14
   5   3   2    0.49    0.14
  -6  -3  -2    0.31    0.18
  -6  -3  -2    0.56    0.19
  -6  -3  -2    0.52    0.23
  -6  -3  -2    0.44    0.16
  -6  -3  -2    0.40    0.17
   6   3   2    0.15    0.12
   6   3   2    0.67    0.19
   6   3   2    0.57    0.20
   6   3   2    0.55    0.18
  -7  -3  -2    2.95    0.40
  -7  -3  -2    4.06    0.46
  -7  -3  -2    3.74    0.55
  -7  -3  -2    2.52    0.45
   7   3   2    3.81    0.45
   7   3   2    3.75    0.45
   7   3   2    3.57    0.44
  -8  -3  -2    0.14    0.27
  -8  -3  -2    0.42    0.19
  -8  -3  -2    0.30    0.20
  -8  -3  -2    0.63    0.26
   8   3   2    0.16    0.15
   8   3   2    0.56    0.20
  10  -4  -2    1.05    0.23
  10  -4  -2    1.08    0.34
   9  -4  -2    2.65    0.34
   9  -4  -2    2.39    0.43
   9  -4  -2    1.97    0.33
  -9   4   2    2.74    0.51
  -9   4   2    2.88    0.43
  -9   4   2    2.43    0.43
   8  -4  -2    0.02    0.12
   8  -4  -2    0.33    0.19
   8  -4  -2   -0.05    0.09
  -8   4   2    0.22    0.21
  -8   4   2    0.18    0.14
  -8   4   2    0.10    0.14
  -8   4   2    0.03    0.13
  -8   4   2    0.42    0.21
   7  -4  -2    4.14    0.44
   7  -4  -2    3.74    0.37
   7  -4  -2    3.73    0.36
  -7   4   2    4.31    0.46
  -7   4   2    3.25    0.47
  -7   4   2    3.82    0.45
  -7   4   2    3.28    0.50
  -7   4   2    4.13    0.37
   6  -4  -2    3.97    0.36
   6  -4  -2    3.18    0.37
   6  -4  -2    4.11    0.36
   6  -4  -2    4.41    0.35
  -6   4   2    3.71    0.41
  -6   4   2    3.56    0.47
  -6   4   2    4.21    0.40
  -6   4   2    4.08    0.40
  -6   4   2    3.89    0.36
   5  -4  -2    4.14    0.34
   5  -4  -2    4.33    0.40
   5  -4  -2    4.39    0.36
   5  -4  -2    4.03    0.36
  -5   4   2    4.70    0.41
  -5   4   2    4.57    0.38
  -5   4   2    3.83    0.42
  -5   4   2    4.74    0.39
  -5   4   2    3.86    0.42
  -5   4   2    4.54    0.39
   4  -4  -2    3.09    0.30
   4  -4  -2    3.15    0.27
   4  -4  -2    2.65    0.24
   4  -4  -2    2.98    0.26
  -4   4   2    2.95    0.27
  -4   4   2    2.93    0.28
  -4   4   2    2.78    0.27
  -4   4   2    2.60    0.29
  -4   4   2    3.29    0.28
  -4   4   2    2.71    0.30
  -4   4   2    2.89    0.29
   3  -4  -2    2.70    0.28
   3  -4  -2    2.75    0.23
   3  -4  -2    2.65    0.24
   3  -4  -2    2.88    0.22
   3  -4  -2    2.64    0.24
  -3   4   2    2.40    0.28
  -3   4   2    2.66    0.26
  -3   4   2    2.36    0.24
  -3   4   2    2.57    0.24
  -3   4   2    2.94    0.27
  -3   4   2    2.49    0.24
   2  -4  -2    2.33    0.19
   2  -4  -2    1.95    0.24
   2  -4  -2    2.11    0.20
   2  -4  -2    2.15    0.19
   2  -4  -2    2.19    0.18
  -2   4   2    1.98    0.23
  -2   4   2    2.05    0.19
  -2   4   2    2.19    0.21
  -2   4   2    2.21    0.21
  -2   4   2    2.12    0.18
  -2   4   2    1.78    0.24
   1  -4  -2    7.44    0.72
   1  -4  -2    6.95    0.52
   1  -4  -2    7.51    0.58
   1  -4  -2    8.04    0.57
   1  -4  -2    9.04    0.57
  -1   4   2    8.34    0.52
  -1   4   2    7.04    0.60
  -1   4   2    7.72    0.56
  -1   4   2    6.81    0.70
  -1   4   2    6.97    0.63
   0  -4  -2   14.50    1.02
   0  -4  -2   13.44    1.03
   0  -4  -2   14.43    1.04
   0  -4  -2   15.11    0.95
   0  -4  -2   14.30    1.28
   0   4   2   14.91    0.99
   0   4   2   15.84    0.92
   0   4   2   12.90    1.26
   0   4   2   14.56    1.09
   0   4   2   12.63    1.12
  -1  -4  -2   -0.04    0.07
  -1  -4  -2   -0.01    0.05
  -1  -4  -2    0.02    0.06
  -1  -4  -2   -0.08    0.04
  -1  -4  -2   -0.01    0.03
  -1  -4  -2   -0.02    0.06
   1   4   2    0.00    0.05
   1   4   2   -0.06    0.04
   1   4   2   -0.02    0.02
   1   4   2   -0.03    0.05
   1   4   2   -0.04    0.06
   1   4   2   -0.08    0.05
  -2  -4  -2    0.46    0.10
  -2  -4  -2    0.44    0.10
  -2  -4  -2    0.52    0.14
  -2  -4  -2    0.45    0.11
  -2  -4  -2    0.42    0.16
  -2  -4  -2    0.29    0.11
   2   4   2    0.51    0.07
   2   4   2    0.70    0.11
   2   4   2    0.39    0.15
   2   4   2    0.34    0.10
   2   4   2    0.64    0.14
   2   4   2    0.45    0.12
  -3  -4  -2   -0.09    0.04
  -3  -4  -2   -0.02    0.06
  -3  -4  -2   -0.08    0.07
  -3  -4  -2   -0.15    0.07
  -3  -4  -2   -0.05    0.06
  -3  -4  -2   -0.07    0.08
   3   4   2   -0.11    0.04
   3   4   2   -0.06    0.06
   3   4   2   -0.08    0.07
   3   4   2    0.02    0.09
   3   4   2   -0.13    0.07
  -4  -4  -2    1.41    0.21
  -4  -4  -2    0.72    0.18
  -4  -4  -2    1.13    0.19
  -4  -4  -2    0.90    0.23
  -4  -4  -2    0.92    0.21
  -4  -4  -2    1.07    0.20
   4   4   2    1.25    0.26
   4   4   2    0.86    0.21
   4   4   2    1.01    0.20
   4   4   2    1.18    0.19
  -5  -4  -2    1.44    0.24
  -5  -4  -2    1.47    0.32
  -5  -4  -2    2.25    0.29
  -5  -4  -2    1.29    0.27
  -5  -4  -2    1.35    0.23
  -5  -4  -2    1.29    0.24
   5   4   2    1.44    0.25
   5   4   2    1.47    0.24
   5   4   2    1.44    0.26
   5   4   2    1.40    0.24
   5   4   2    1.24    0.27
  -6  -4  -2    0.02    0.15
  -6  -4  -2    0.50    0.24
  -6  -4  -2   -0.03    0.14
   6   4   2    0.00    0.13
   6   4   2   -0.03    0.15
   6   4   2    0.10    0.15
  -7  -4  -2    0.67    0.31
  -7  -4  -2    0.60    0.22
   7   4   2    0.91    0.25
   7   4   2    0.68    0.25
   7   4   2    0.53    0.22
  10  -5  -2    1.74    0.32
   9  -5  -2    4.84    0.65
   9  -5  -2    5.12    0.51
   9  -5  -2    6.54    0.58
  -9   5   2    6.19    0.78
  -9   5   2    6.92    0.68
  -9   5   2    6.63    0.70
   8  -5  -2    1.11    0.20
   8  -5  -2    0.90    0.21
   8  -5  -2    1.10    0.25
  -8   5   2    0.71    0.28
  -8   5   2    1.18    0.27
  -8   5   2    1.06    0.22
  -8   5   2    1.50    0.30
  -8   5   2    0.91    0.25
   7  -5  -2    0.12    0.12
   7  -5  -2    0.27    0.11
   7  -5  -2    0.41    0.17
  -7   5   2    0.01    0.15
  -7   5   2    0.20    0.18
  -7   5   2    0.12    0.15
  -7   5   2    0.30    0.14
  -7   5   2    0.38    0.18
   6  -5  -2    3.72    0.37
   6  -5  -2    3.59    0.34
   6  -5  -2    3.96    0.35
   6  -5  -2    3.28    0.31
  -6   5   2    3.38    0.40
  -6   5   2    3.54    0.38
  -6   5   2    3.66    0.36
  -6   5   2    4.12    0.43
  -6   5   2    3.34    0.44
   5  -5  -2   44.97    3.31
   5  -5  -2   45.54    3.23
   5  -5  -2   44.02    3.20
   5  -5  -2   46.49    2.99
  -5   5   2   44.56    3.49
  -5   5   2   50.58    3.07
  -5   5   2   44.57    3.41
  -5   5   2   47.54    3.13
  -5   5   2   50.31    3.46
  -5   5   2   49.97    3.33
   4  -5  -2    0.76    0.14
   4  -5  -2    0.84    0.16
   4  -5  -2    0.63    0.12
   4  -5  -2    0.67    0.11
   4  -5  -2    0.88    0.14
  -4   5   2    1.01    0.17
  -4   5   2    0.82    0.16
  -4   5   2    0.69    0.15
  -4   5   2    0.66    0.14
  -4   5   2    0.68    0.15
  -4   5   2    0.70    0.16
   3  -5  -2    9.23    0.72
   3  -5  -2    9.58    0.71
   3  -5  -2   10.64    0.71
   3  -5  -2    8.57    0.86
   3  -5  -2    9.78    0.66
  -3   5   2    9.60    0.71
  -3   5   2   10.62    0.69
  -3   5   2    9.05    0.78
  -3   5   2    9.18    0.87
  -3   5   2    9.79    0.76
  -3   5   2    8.99    0.72
   2  -5  -2    1.52    0.18
   2  -5  -2    1.30    0.19
   2  -5  -2    1.34    0.14
   2  -5  -2    1.37    0.25
   2  -5  -2    1.62    0.18
  -2   5   2    1.45    0.17
  -2   5   2    1.74    0.19
  -2   5   2    1.35    0.22
  -2   5   2    1.36    0.24
  -2   5   2    1.58    0.20
   1  -5  -2    3.80    0.42
   1  -5  -2    3.46    0.33
   1  -5  -2    3.83    0.31
   1  -5  -2    3.13    0.29
   1  -5  -2    4.07    0.30
  -1   5   2    3.09    0.32
  -1   5   2    3.83    0.33
  -1   5   2    4.12    0.29
  -1   5   2    3.73    0.37
  -1   5   2    3.70    0.42
   0  -5  -2   68.13    5.74
   0  -5  -2   67.44    4.73
   0  -5  -2   69.33    4.35
   0  -5  -2   69.38    4.81
   0  -5  -2   68.11    4.66
   0   5   2   64.05    5.72
   0   5   2   74.94    4.34
   0   5   2   66.48    5.08
   0   5   2   70.44    4.52
   0   5   2   68.73    5.03
  -1  -5  -2    9.53    0.91
  -1  -5  -2    9.17    0.72
  -1  -5  -2    9.54    0.72
  -1  -5  -2    9.50    0.65
  -1  -5  -2    8.98    0.70
   1   5   2    8.45    0.88
   1   5   2    8.66    0.78
   1   5   2    8.62    0.71
   1   5   2    9.59    0.74
   1   5   2    9.97    0.68
  -2  -5  -2    1.35    0.29
  -2  -5  -2    1.16    0.19
  -2  -5  -2    1.59    0.23
  -2  -5  -2    1.48    0.22
  -2  -5  -2    1.20    0.21
   2   5   2    1.76    0.20
   2   5   2    1.50    0.25
   2   5   2    1.51    0.28
   2   5   2    1.26    0.20
   2   5   2    1.44    0.21
  -3  -5  -2    3.88    0.39
  -3  -5  -2    4.80    0.55
  -3  -5  -2    4.19    0.37
  -3  -5  -2    3.70    0.42
  -3  -5  -2    3.62    0.37
   3   5   2    3.98    0.50
   3   5   2    3.96    0.43
   3   5   2    4.08    0.38
   3   5   2    4.29    0.42
  -4  -5  -2    5.84    0.55
  -4  -5  -2    5.89    0.52
  -4  -5  -2    6.48    0.63
  -4  -5  -2    7.45    0.58
   4   5   2    5.94    0.60
   4   5   2    7.04    0.57
   4   5   2    5.52    0.55
   4   5   2    7.21    0.72
  -5  -5  -2    3.16    0.38
  -5  -5  -2    1.89    0.38
  -5  -5  -2    2.41    0.33
  -5  -5  -2    1.89    0.32
   5   5   2    2.54    0.43
   5   5   2    2.56    0.37
   5   5   2    2.40    0.36
   5   5   2    2.90    0.36
  -6  -5  -2    0.14    0.16
  -6  -5  -2   -0.24    0.11
  -6  -5  -2    0.03    0.17
  -6  -5  -2   -0.19    0.16
   6   5   2   -0.22    0.14
   6   5   2    0.09    0.16
   6   5   2   -0.08    0.15
   9  -6  -2    3.19    0.42
   9  -6  -2    3.87    0.44
  -9   6   2    5.37    0.47
  -9   6   2    2.93    0.52
  -9   6   2    3.83    0.54
  -9   6   2    3.61    0.52
   8  -6  -2    1.68    0.27
   8  -6  -2    1.51    0.28
   8  -6  -2    1.39    0.26
  -8   6   2    1.43    0.33
  -8   6   2    1.17    0.28
  -8   6   2    1.48    0.33
  -8   6   2    1.79    0.29
  -8   6   2    1.81    0.32
   7  -6  -2    0.05    0.08
   7  -6  -2   -0.04    0.09
   7  -6  -2   -0.06    0.10
  -7   6   2    0.08    0.14
  -7   6   2   -0.16    0.16
  -7   6   2    0.03    0.14
  -7   6   2    0.00    0.12
  -7   6   2    0.06    0.13
   6  -6  -2    0.14    0.10
   6  -6  -2    0.13    0.12
   6  -6  -2    0.32    0.12
   6  -6  -2    0.11    0.10
  -6   6   2    0.13    0.15
  -6   6   2    0.08    0.13
  -6   6   2   -0.07    0.12
  -6   6   2   -0.05    0.09
   5  -6  -2   25.13    1.83
   5  -6  -2   25.34    1.79
   5  -6  -2   26.06    1.67
   5  -6  -2   24.91    1.81
  -5   6   2   25.06    1.90
  -5   6   2   26.71    1.74
  -5   6   2   26.28    1.94
  -5   6   2   25.71    1.77
  -5   6   2   23.62    1.94
   4  -6  -2   13.80    1.29
   4  -6  -2   14.05    1.07
   4  -6  -2   14.73    1.07
   4  -6  -2   14.69    0.98
   4  -6  -2   15.93    1.07
  -4   6   2   15.12    1.07
  -4   6   2   14.15    1.14
  -4   6   2   14.50    1.17
  -4   6   2   14.34    1.03
  -4   6   2   13.96    1.29
   3  -6  -2    4.80    0.40
   3  -6  -2    5.07    0.54
   3  -6  -2    4.93    0.39
   3  -6  -2    5.72    0.44
   3  -6  -2    5.41    0.44
  -3   6   2    4.92    0.48
  -3   6   2    5.33    0.42
  -3   6   2    4.67    0.52
  -3   6   2    4.94    0.44
  -3   6   2    5.12    0.45
   2  -6  -2    2.65    0.25
   2  -6  -2    2.22    0.26
   2  -6  -2    2.78    0.27
   2  -6  -2    2.90    0.24
   2  -6  -2    2.75    0.40
  -2   6   2    2.53    0.27
  -2   6   2    2.81    0.27
  -2   6   2    3.00    0.25
  -2   6   2    2.91    0.32
  -2   6   2    2.68    0.35
   1  -6  -2    0.14    0.07
   1  -6  -2    0.10    0.05
   1  -6  -2   -0.06    0.08
   1  -6  -2    0.03    0.07
   1  -6  -2    0.05    0.11
  -1   6   2    0.01    0.06
  -1   6   2    0.11    0.09
  -1   6   2    0.12    0.11
  -1   6   2    0.16    0.07
  -1   6   2    0.06    0.09
   0  -6  -2   12.00    0.82
   0  -6  -2   11.68    0.89
   0  -6  -2   12.09    0.88
   0  -6  -2   11.64    0.90
   0  -6  -2   12.04    1.13
   0   6   2   11.29    0.98
   0   6   2   11.27    1.11
   0   6   2   11.34    0.93
   0   6   2   12.21    0.86
  -1  -6  -2    5.97    0.52
  -1  -6  -2    5.55    0.51
  -1  -6  -2    5.79    0.46
  -1  -6  -2    6.22    0.68
  -1  -6  -2    5.89    0.50
   1   6   2    6.61    0.53
   1   6   2    5.90    0.65
   1   6   2    6.01    0.48
   1   6   2    6.43    0.59
   1   6   2    4.93    0.50
  -2  -6  -2    1.71    0.27
  -2  -6  -2    1.86    0.24
  -2  -6  -2    1.35    0.25
  -2  -6  -2    1.85    0.27
  -2  -6  -2    2.56    0.44
   2   6   2    1.54    0.29
   2   6   2    1.69    0.35
   2   6   2    2.02    0.28
   2   6   2    1.91    0.26
  -3  -6  -2    1.53    0.37
  -3  -6  -2    1.41    0.23
  -3  -6  -2    1.24    0.25
  -3  -6  -2    1.30    0.24
  -3  -6  -2    1.97    0.30
   3   6   2    1.63    0.26
   3   6   2    1.62    0.27
   3   6   2    1.66    0.35
   3   6   2    1.54    0.28
  -4  -6  -2    6.97    0.60
  -4  -6  -2    6.68    0.66
  -4  -6  -2    7.66    0.80
  -4  -6  -2    6.99    0.57
  -4  -6  -2    7.42    0.61
   4   6   2    6.90    0.59
   4   6   2    6.43    0.73
   4   6   2    5.62    0.58
   4   6   2    5.66    0.62
  -5  -6  -2    0.00    0.20
  -5  -6  -2    0.06    0.11
  -5  -6  -2    0.24    0.15
  -5  -6  -2    0.21    0.18
   5   6   2    0.38    0.16
   5   6   2    0.28    0.23
   5   6   2    0.39    0.19
  -6  -6  -2    1.07    0.27
  -6  -6  -2    0.60    0.26
  -6  -6  -2    1.33    0.29
  -6  -6  -2    1.10    0.29
   6   6   2    1.23    0.29
   6   6   2    1.04    0.28
   6   6   2    1.03    0.26
   9  -7  -2    7.50    0.70
   9  -7  -2    7.51    0.65
  -9   7   2    9.97    0.76
  -9   7   2    8.77    0.83
   8  -7  -2    0.37    0.16
   8  -7  -2    0.32    0.14
  -8   7   2    0.20    0.19
  -8   7   2    0.45    0.25
  -8   7   2    0.45    0.23
   7  -7  -2    0.39    0.17
   7  -7  -2    0.66    0.17
  -7   7   2    0.88    0.24
  -7   7   2    0.60    0.20
  -7   7   2    0.35    0.17
   6  -7  -2    2.27    0.28
   6  -7  -2    2.61    0.33
   6  -7  -2    2.19    0.29
  -6   7   2    2.16    0.33
  -6   7   2    2.66    0.37
  -6   7   2    2.51    0.35
   5  -7  -2   27.21    1.81
   5  -7  -2   26.38    1.98
   5  -7  -2   28.24    1.96
  -5   7   2   28.32    1.88
  -5   7   2   28.58    2.13
  -5   7   2   28.45    1.94
  -5   7   2   26.54    2.11
   4  -7  -2   21.88    1.43
   4  -7  -2   21.11    1.88
   4  -7  -2   20.17    1.55
   4  -7  -2   22.11    1.54
  -4   7   2   22.11    1.69
  -4   7   2   21.82    1.52
  -4   7   2   20.27    1.64
  -4   7   2   20.57    1.88
  -4   7   2   22.77    1.47
   3  -7  -2    0.02    0.09
   3  -7  -2    0.12    0.09
   3  -7  -2   -0.09    0.12
   3  -7  -2    0.01    0.08
  -3   7   2   -0.04    0.10
  -3   7   2   -0.05    0.11
  -3   7   2    0.16    0.14
  -3   7   2    0.11    0.08
  -3   7   2    0.12    0.14
   2  -7  -2    7.16    0.75
   2  -7  -2    7.28    0.60
   2  -7  -2    7.42    0.59
   2  -7  -2    6.26    0.53
  -2   7   2    7.39    0.54
  -2   7   2    6.54    0.58
  -2   7   2    8.17    0.61
  -2   7   2    6.83    0.66
  -2   7   2    7.24    0.74
   1  -7  -2    0.49    0.12
   1  -7  -2    0.32    0.13
   1  -7  -2    0.38    0.18
   1  -7  -2    0.55    0.13
  -1   7   2    0.57    0.20
  -1   7   2    0.29    0.15
  -1   7   2    0.38    0.12
  -1   7   2    0.49    0.15
   0  -7  -2    3.10    0.32
   0  -7  -2    2.60    0.26
   0  -7  -2    3.17    0.48
   0  -7  -2    2.58    0.33
   0   7   2    2.63    0.44
   0   7   2    2.33    0.37
   0   7   2    3.17    0.31
   0   7   2    2.46    0.29
  -1  -7  -2    0.22    0.17
  -1  -7  -2    0.09    0.10
  -1  -7  -2   -0.09    0.08
  -1  -7  -2    0.04    0.08
   1   7   2    0.01    0.09
   1   7   2   -0.14    0.15
   1   7   2    0.00    0.10
   1   7   2    0.01    0.11
   1   7   2   -0.10    0.08
  -2  -7  -2    0.99    0.21
  -2  -7  -2    1.18    0.35
  -2  -7  -2    1.06    0.23
  -2  -7  -2    0.78    0.17
   2   7   2    0.90    0.20
   2   7   2    1.02    0.23
   2   7   2    1.13    0.31
   2   7   2    1.05    0.26
  -3  -7  -2    0.89    0.23
  -3  -7  -2    0.92    0.32
  -3  -7  -2    0.98    0.25
   3   7   2    1.03    0.31
   3   7   2    1.14    0.27
   3   7   2    0.59    0.19
   3   7   2    0.91    0.23
  -4  -7  -2   -0.04    0.15
  -4  -7  -2    0.21    0.16
  -4  -7  -2    0.09    0.19
   4   7   2    0.20    0.23
   4   7   2    0.15    0.17
   4   7   2    0.23    0.17
  -5  -7  -2    0.35    0.20
  -5  -7  -2    0.51    0.19
  -5  -7  -2    0.10    0.18
   5   7   2    0.46    0.22
   5   7   2    0.41    0.19
   5   7   2    0.25    0.23
   9  -8  -2    0.38    0.17
   9  -8  -2    0.23    0.16
  -9   8   2    0.45    0.21
  -9   8   2    1.04    0.35
   8  -8  -2    1.76    0.29
   8  -8  -2    1.97    0.33
  -8   8   2    2.10    0.41
  -8   8   2    1.39    0.33
   7  -8  -2    0.39    0.18
   7  -8  -2    0.13    0.14
  -7   8   2    0.26    0.22
  -7   8   2    0.47    0.17
  -7   8   2    0.36    0.23
   6  -8  -2    0.45    0.16
   6  -8  -2    0.27    0.16
  -6   8   2    0.17    0.14
  -6   8   2    0.25    0.18
  -6   8   2    0.41    0.22
   5  -8  -2    4.12    0.38
   5  -8  -2    3.74    0.43
   5  -8  -2    4.66    0.42
  -5   8   2    4.54    0.50
  -5   8   2    4.09    0.43
  -5   8   2    4.96    0.45
  -5   8   2    4.27    0.43
   4  -8  -2    1.60    0.22
   4  -8  -2    1.18    0.30
   4  -8  -2    1.44    0.24
   4  -8  -2    1.47    0.25
  -4   8   2    1.18    0.26
  -4   8   2    1.08    0.23
  -4   8   2    1.50    0.22
  -4   8   2    0.91    0.21
  -4   8   2    1.52    0.31
   3  -8  -2    1.90    0.38
   3  -8  -2    1.77    0.25
   3  -8  -2    2.01    0.30
   3  -8  -2    1.66    0.23
  -3   8   2    1.37    0.33
  -3   8   2    1.89    0.29
  -3   8   2    1.65    0.23
  -3   8   2    1.29    0.27
   2  -8  -2    3.18    0.38
   2  -8  -2    3.24    0.32
   2  -8  -2    2.39    0.45
   2  -8  -2    2.81    0.28
  -2   8   2    2.37    0.44
  -2   8   2    2.33    0.34
  -2   8   2    3.37    0.33
  -2   8   2    2.44    0.40
   1  -8  -2   10.86    0.85
   1  -8  -2   10.67    0.78
   1  -8  -2   12.03    1.14
   1  -8  -2   11.32    0.89
  -1   8   2   10.45    0.96
  -1   8   2   12.09    1.12
  -1   8   2    9.81    0.88
  -1   8   2   10.77    0.85
   0  -8  -2    3.26    0.40
   0  -8  -2    3.60    0.43
   0  -8  -2    3.87    0.59
   0  -8  -2    3.45    0.34
   0   8   2    3.11    0.38
   0   8   2    3.48    0.55
   0   8   2    3.51    0.49
   0   8   2    3.08    0.36
  -1  -8  -2    0.93    0.33
  -1  -8  -2    0.94    0.21
  -1  -8  -2    0.98    0.18
  -1  -8  -2    0.49    0.22
   1   8   2    0.92    0.25
   1   8   2    0.56    0.27
   1   8   2    0.42    0.18
   1   8   2    0.85    0.19
  -2  -8  -2    2.66    0.52
  -2  -8  -2    1.73    0.30
  -2  -8  -2    1.44    0.25
  -2  -8  -2    1.63    0.30
   2   8   2    1.69    0.28
   2   8   2    1.62    0.29
   2   8   2    1.55    0.39
   2   8   2    1.40    0.33
  -3  -8  -2    0.92    0.27
  -3  -8  -2    0.98    0.27
  -3  -8  -2    1.31    0.45
  -3  -8  -2    0.91    0.22
   3   8   2    1.58    0.39
   3   8   2    1.10    0.28
   3   8   2    1.00    0.24
   3   8   2    1.51    0.32
  -4  -8  -2   -0.01    0.12
  -4  -8  -2   -0.01    0.21
  -4  -8  -2    0.03    0.17
   4   8   2    0.28    0.21
   4   8   2   -0.06    0.16
   4   8   2    0.02    0.21
   8  -9  -2   -0.04    0.11
   8  -9  -2    0.03    0.21
  -8   9   2   -0.62    0.21
  -8   9   2   -0.30    0.19
   7  -9  -2    0.30    0.20
   7  -9  -2    0.71    0.21
  -7   9   2    0.03    0.20
  -7   9   2   -0.05    0.22
   6  -9  -2    2.00    0.32
   6  -9  -2    2.07    0.30
  -6   9   2    2.70    0.41
  -6   9   2    2.44    0.38
   5  -9  -2    4.52    0.44
   5  -9  -2    5.83    0.50
   5  -9  -2    5.09    0.52
  -5   9   2    4.33    0.53
  -5   9   2    5.06    0.50
  -5   9   2    5.37    0.54
   4  -9  -2    0.81    0.22
   4  -9  -2    0.54    0.16
   4  -9  -2    0.61    0.17
   4  -9  -2    0.28    0.22
  -4   9   2    0.46    0.22
  -4   9   2    0.38    0.19
  -4   9   2    0.07    0.16
   3  -9  -2    2.74    0.34
   3  -9  -2    1.73    0.27
   3  -9  -2    2.80    0.39
   3  -9  -2    2.90    0.51
  -3   9   2    2.46    0.37
  -3   9   2    1.92    0.43
  -3   9   2    2.32    0.40
   2  -9  -2    0.35    0.20
   2  -9  -2    0.48    0.22
   2  -9  -2    0.08    0.15
   2  -9  -2    0.14    0.10
  -2   9   2   -0.01    0.16
  -2   9   2    0.29    0.19
  -2   9   2    0.11    0.13
   1  -9  -2   22.28    1.60
   1  -9  -2   24.78    2.06
   1  -9  -2   20.28    1.62
   1  -9  -2   21.85    1.48
  -1   9   2   20.87    1.55
  -1   9   2   19.61    1.99
  -1   9   2   22.06    1.79
   0  -9  -2    2.23    0.48
   0  -9  -2    2.26    0.36
   0  -9  -2    2.26    0.31
   0  -9  -2    2.50    0.37
   0   9   2    2.19    0.40
   0   9   2    2.01    0.33
   0   9   2    2.28    0.47
  -1  -9  -2   -0.15    0.25
  -1  -9  -2    0.06    0.14
  -1  -9  -2    0.07    0.20
  -1  -9  -2    0.01    0.17
   1   9   2    0.31    0.21
   1   9   2    0.39    0.20
   1   9   2    0.18    0.21
  -2  -9  -2    0.06    0.21
  -2  -9  -2    0.01    0.13
  -2  -9  -2    0.24    0.32
  -2  -9  -2   -0.23    0.10
   2   9   2    0.20    0.19
   2   9   2    0.29    0.21
   2   9   2    0.16    0.20
  -3  -9  -2    1.41    0.35
  -3  -9  -2    1.61    0.33
  -3  -9  -2    1.71    0.30
  -3  -9  -2    2.12    0.54
   3   9   2    2.25    0.51
   3   9   2    1.75    0.35
   3   9   2    1.57    0.38
   8 -10  -2   -0.12    0.16
   8 -10  -2   -0.19    0.18
  -8  10   2    0.02    0.26
  -8  10   2   -0.39    0.23
   7 -10  -2    0.35    0.23
   7 -10  -2    0.48    0.16
  -7  10   2    0.15    0.22
  -7  10   2    0.13    0.27
   6 -10  -2    2.85    0.40
   6 -10  -2    3.01    0.37
  -6  10   2    2.10    0.42
  -6  10   2    3.45    0.49
   5 -10  -2    3.39    0.46
   5 -10  -2    4.16    0.52
   5 -10  -2    4.20    0.41
  -5  10   2    4.57    0.60
  -5  10   2    3.89    0.52
   4 -10  -2    0.44    0.28
   4 -10  -2    0.66    0.23
   4 -10  -2    0.44    0.17
   4 -10  -2    0.22    0.21
  -4  10   2    0.73    0.24
  -4  10   2    0.61    0.26
  -4  10   2    0.58    0.25
   3 -10  -2    0.15    0.25
   3 -10  -2    0.23    0.20
   3 -10  -2    0.14    0.14
   3 -10  -2    0.55    0.24
  -3  10   2    0.10    0.20
  -3  10   2    0.39    0.26
  -3  10   2    0.13    0.18
   2 -10  -2    0.93    0.29
   2 -10  -2    1.31    0.28
   2 -10  -2    0.87    0.20
   2 -10  -2    0.78    0.34
  -2  10   2    1.05    0.33
  -2  10   2    0.92    0.28
  -2  10   2    0.81    0.24
   1 -10  -2    1.87    0.35
   1 -10  -2    1.55    0.31
   1 -10  -2    1.42    0.26
   1 -10  -2    1.36    0.41
  -1  10   2    1.37    0.39
  -1  10   2    1.24    0.27
  -1  10   2    1.28    0.33
   0 -10  -2   -0.14    0.16
   0 -10  -2    0.05    0.22
   0 -10  -2   -0.07    0.20
   0  10   2    0.42    0.23
   0  10   2    0.17    0.22
   0  10   2    0.37    0.18
  -1 -10  -2    2.04    0.56
  -1 -10  -2    1.19    0.31
  -1 -10  -2    1.56    0.36
   1  10   2    1.39    0.32
   1  10   2    1.33    0.36
   1  10   2    1.19    0.38
  -2 -10  -2    0.39    0.37
  -2 -10  -2   -0.02    0.23
  -2 -10  -2   -0.06    0.21
   2  10   2    0.25    0.19
   2  10   2    0.52    0.26
   2  10   2    0.24    0.23
   7 -11  -2    1.84    0.37
   6 -11  -2    0.85    0.24
  -6  11   2    0.83    0.33
  -6  11   2    1.00    0.36
   5 -11  -2    4.18    0.55
   5 -11  -2    4.33    0.51
  -5  11   2    3.62    0.57
  -5  11   2    2.87    0.49
   4 -11  -2    0.30    0.18
   4 -11  -2    0.27    0.18
   4 -11  -2    0.55    0.31
  -4  11   2    0.30    0.19
  -4  11   2    0.16    0.24
  -4  11   2    0.45    0.24
   3 -11  -2    1.26    0.33
   3 -11  -2    1.18    0.31
   3 -11  -2    1.18    0.41
  -3  11   2    1.22    0.39
  -3  11   2    1.15    0.36
  -3  11   2    0.78    0.27
   2 -11  -2   -0.08    0.16
   2 -11  -2   -0.34    0.17
   2 -11  -2   -0.30    0.26
  -2  11   2    0.07    0.20
  -2  11   2   -0.04    0.22
  -2  11   2    0.00    0.16
   1 -11  -2    0.58    0.28
   1 -11  -2    0.43    0.42
   1 -11  -2    0.12    0.22
  -1  11   2    0.55    0.27
  -1  11   2    0.42    0.20
  -1  11   2    0.74    0.31
   0 -11  -2    5.20    0.89
   0 -11  -2    3.74    0.53
   0 -11  -2    4.17    0.60
   0  11   2    5.39    0.55
   0  11   2    4.39    0.75
   0  11   2    3.79    0.63
   0  11  -3    0.36    0.22
   0  11  -3    0.27    0.23
   0  11  -3    0.65    0.31
   0 -11   3    0.42    0.19
   0 -11   3    0.27    0.28
   0 -11   3    0.94    0.42
  -1  11  -3    0.41    0.26
  -1  11  -3    0.42    0.22
  -1  11  -3    0.32    0.22
   1 -11   3    0.47    0.29
   1 -11   3    0.37    0.30
   1 -11   3    0.12    0.19
  -2  11  -3    0.41    0.26
  -2  11  -3   -0.06    0.22
  -2  11  -3   -0.18    0.16
   2 -11   3    0.09    0.20
   2 -11   3    0.28    0.27
   2 -11   3    0.01    0.34
  -3  11  -3    0.56    0.29
  -3  11  -3    0.27    0.26
  -3  11  -3    0.12    0.20
   3 -11   3    0.57    0.27
   3 -11   3    0.50    0.23
   3 -11   3    0.36    0.34
  -4  11  -3    0.29    0.19
  -4  11  -3   -0.05    0.14
  -4  11  -3    0.76    0.26
   4 -11   3    0.21    0.17
   4 -11   3    0.23    0.18
   4 -11   3    0.24    0.30
  -5  11  -3    0.65    0.26
  -5  11  -3    0.44    0.26
   5 -11   3    0.56    0.23
   5 -11   3    0.78    0.29
  -6  11  -3    0.10    0.17
  -6  11  -3    0.63    0.25
   6 -11   3    1.04    0.28
   6 -11   3    0.62    0.28
   2  10  -3    1.21    0.28
   2  10  -3    0.68    0.33
   2  10  -3    1.23    0.36
  -2 -10   3    1.25    0.48
  -2 -10   3    1.07    0.33
  -2 -10   3    0.91    0.27
   1  10  -3    0.38    0.27
   1  10  -3    0.51    0.26
   1  10  -3    0.57    0.21
  -1 -10   3    0.86    0.29
  -1 -10   3    0.60    0.28
  -1 -10   3    0.33    0.34
  -1 -10   3    0.53    0.19
   0  10  -3    2.25    0.50
   0  10  -3    1.77    0.32
   0  10  -3    2.33    0.47
   0 -10   3    2.58    0.50
   0 -10   3    2.65    0.43
   0 -10   3    2.82    0.40
   0 -10   3    2.80    0.61
  -1  10  -3    0.24    0.19
  -1  10  -3    0.17    0.18
  -1  10  -3   -0.03    0.13
   1 -10   3   -0.03    0.16
   1 -10   3    0.05    0.22
   1 -10   3    0.04    0.17
   1 -10   3    0.04    0.25
  -2  10  -3   -0.25    0.13
  -2  10  -3   -0.02    0.13
  -2  10  -3    0.45    0.26
   2 -10   3   -0.19    0.13
   2 -10   3    0.16    0.29
   2 -10   3    0.06    0.17
  -3  10  -3   -0.03    0.12
  -3  10  -3    0.37    0.24
  -3  10  -3   -0.20    0.14
   3 -10   3    0.01    0.24
   3 -10   3    0.04    0.14
   3 -10   3    0.24    0.16
  -4  10  -3    3.81    0.51
  -4  10  -3    3.81    0.65
  -4  10  -3    4.73    0.46
  -4  10  -3    3.93    0.58
   4 -10   3    4.70    0.46
   4 -10   3    4.71    0.57
   4 -10   3    5.23    0.75
  -5  10  -3    0.23    0.18
  -5  10  -3    0.56    0.20
  -5  10  -3    0.15    0.16
   5 -10   3    0.23    0.19
   5 -10   3    0.69    0.25
  -6  10  -3   -0.18    0.13
  -6  10  -3   -0.30    0.15
   6 -10   3   -0.03    0.18
   6 -10   3   -0.04    0.15
  -7  10  -3    0.36    0.24
  -7  10  -3    0.43    0.25
   7 -10   3    0.56    0.23
   7 -10   3    0.39    0.18
  -8  10  -3    0.20    0.25
  -8  10  -3    0.05    0.25
   8 -10   3    0.50    0.20
   3   9  -3    0.02    0.16
   3   9  -3    0.23    0.23
   3   9  -3    0.03    0.23
  -3  -9   3   -0.14    0.19
  -3  -9   3   -0.09    0.22
  -3  -9   3    0.05    0.18
  -3  -9   3   -0.15    0.26
   2   9  -3    0.10    0.20
   2   9  -3    0.03    0.21
   2   9  -3    0.18    0.17
  -2  -9   3   -0.25    0.25
  -2  -9   3    0.23    0.23
  -2  -9   3   -0.28    0.18
  -2  -9   3    0.36    0.19
   1   9  -3    2.28    0.48
   1   9  -3    2.13    0.34
   1   9  -3    1.92    0.39
  -1  -9   3    2.42    0.45
  -1  -9   3    1.86    0.35
  -1  -9   3    1.92    0.33
  -1  -9   3    2.58    0.54
   0   9  -3    1.24    0.24
   0   9  -3    1.17    0.30
   0   9  -3    0.80    0.30
   0  -9   3    1.15    0.27
   0  -9   3    1.22    0.31
   0  -9   3    1.20    0.39
   0  -9   3    1.08    0.24
  -1   9  -3    0.76    0.28
  -1   9  -3    0.47    0.17
  -1   9  -3    0.67    0.25
   1  -9   3    0.62    0.26
   1  -9   3    0.51    0.18
   1  -9   3    0.53    0.27
   1  -9   3    0.31    0.21
  -2   9  -3    1.25    0.34
  -2   9  -3    0.89    0.23
  -2   9  -3    1.31    0.31
   2  -9   3    1.08    0.21
   2  -9   3    1.14    0.32
   2  -9   3    0.75    0.34
   2  -9   3    1.26    0.27
  -3   9  -3    0.46    0.23
  -3   9  -3    0.10    0.12
  -3   9  -3    0.31    0.20
  -3   9  -3   -0.11    0.11
   3  -9   3    0.27    0.19
   3  -9   3    0.37    0.28
   3  -9   3    0.27    0.17
  -4   9  -3    0.58    0.24
  -4   9  -3    0.72    0.23
  -4   9  -3    0.49    0.20
  -4   9  -3    0.20    0.15
   4  -9   3    0.39    0.15
   4  -9   3    0.37    0.24
   4  -9   3    0.34    0.21
  -5   9  -3    0.00    0.15
  -5   9  -3    0.34    0.17
  -5   9  -3    0.17    0.14
   5  -9   3    0.04    0.14
   5  -9   3    0.14    0.21
  -6   9  -3    0.35    0.21
  -6   9  -3    0.91    0.26
   6  -9   3    0.51    0.20
   6  -9   3    0.60    0.22
  -7   9  -3    2.57    0.41
  -7   9  -3    2.18    0.38
   7  -9   3    2.36    0.35
   7  -9   3    2.52    0.38
  -8   9  -3   -0.04    0.22
  -8   9  -3   -0.28    0.21
   8  -9   3    0.23    0.16
   4   8  -3    0.78    0.24
   4   8  -3    0.81    0.31
   4   8  -3    1.18    0.27
  -4  -8   3    0.82    0.37
  -4  -8   3    1.14    0.29
  -4  -8   3    0.63    0.22
   3   8  -3    0.00    0.19
   3   8  -3    0.08    0.16
   3   8  -3    0.08    0.21
  -3  -8   3   -0.01    0.18
  -3  -8   3    0.11    0.27
  -3  -8   3    0.16    0.17
  -3  -8   3   -0.07    0.20
   2   8  -3    0.06    0.13
   2   8  -3   -0.21    0.14
   2   8  -3   -0.03    0.13
  -2  -8   3   -0.13    0.11
  -2  -8   3   -0.01    0.20
  -2  -8   3   -0.12    0.14
  -2  -8   3   -0.05    0.22
   1   8  -3    0.03    0.11
   1   8  -3    0.21    0.17
   1   8  -3    0.10    0.13
  -1  -8   3    0.01    0.15
  -1  -8   3    0.09    0.13
  -1  -8   3    0.17    0.18
  -1  -8   3    0.12    0.14
   0   8  -3    1.04    0.25
   0   8  -3    0.94    0.20
   0   8  -3    1.30    0.33
   0  -8   3    1.49    0.27
   0  -8   3    1.20    0.29
   0  -8   3    1.45    0.24
   0  -8   3    1.41    0.37
  -1   8  -3    1.46    0.35
  -1   8  -3    0.92    0.26
  -1   8  -3    1.31    0.19
  -1   8  -3    1.22    0.23
   1  -8   3    1.74    0.25
   1  -8   3    0.84    0.28
   1  -8   3    1.32    0.24
   1  -8   3    1.52    0.39
  -2   8  -3    0.29    0.19
  -2   8  -3    0.33    0.13
  -2   8  -3    0.23    0.17
  -2   8  -3    0.35    0.13
   2  -8   3    0.07    0.17
   2  -8   3    0.50    0.25
   2  -8   3    0.15    0.10
   2  -8   3    0.45    0.15
  -3   8  -3    0.86    0.18
  -3   8  -3    0.76    0.22
  -3   8  -3    1.00    0.20
   3  -8   3    1.06    0.26
   3  -8   3    0.91    0.22
   3  -8   3    0.46    0.14
   3  -8   3    0.77    0.26
  -4   8  -3    0.59    0.19
  -4   8  -3    0.86    0.22
  -4   8  -3    0.91    0.20
   4  -8   3    0.74    0.26
   4  -8   3    0.70    0.19
   4  -8   3    0.83    0.20
  -5   8  -3    3.07    0.38
  -5   8  -3    3.11    0.40
  -5   8  -3    2.87    0.38
   5  -8   3    2.96    0.38
   5  -8   3    2.99    0.36
  -6   8  -3    1.51    0.29
  -6   8  -3    1.25    0.25
   6  -8   3    1.24    0.26
   6  -8   3    1.04    0.23
  -7   8  -3    0.00    0.13
  -7   8  -3   -0.08    0.16
   7  -8   3    0.02    0.15
   7  -8   3    0.14    0.16
  -8   8  -3    0.18    0.21
  -8   8  -3    0.04    0.17
   8  -8   3    0.13    0.18
   8  -8   3   -0.12    0.16
  -9   8  -3    0.00    0.15
   9  -8   3   -0.07    0.19
   5   7  -3   -0.01    0.13
   5   7  -3    0.36    0.18
  -5  -7   3    0.26    0.18
  -5  -7   3    0.00    0.18
   4   7  -3    0.00    0.10
   4   7  -3    0.07    0.10
   4   7  -3   -0.06    0.14
   4   7  -3    0.20    0.20
  -4  -7   3    0.27    0.25
  -4  -7   3   -0.07    0.11
  -4  -7   3    0.04    0.11
   3   7  -3    1.17    0.34
   3   7  -3    1.66    0.28
   3   7  -3    1.68    0.33
   3   7  -3    1.45    0.24
  -3  -7   3    1.67    0.29
  -3  -7   3    1.30    0.39
  -3  -7   3    1.32    0.26
  -3  -7   3    1.53    0.33
   2   7  -3    6.65    0.56
   2   7  -3    6.40    0.75
   2   7  -3    6.31    0.66
  -2  -7   3    6.58    0.78
  -2  -7   3    6.65    0.56
  -2  -7   3    6.32    0.59
  -2  -7   3    6.97    0.58
  -2  -7   3    6.72    0.70
   1   7  -3    6.22    0.64
   1   7  -3    6.83    0.55
   1   7  -3    6.19    0.70
  -1  -7   3    6.38    0.56
  -1  -7   3    5.98    0.65
  -1  -7   3    6.90    0.56
  -1  -7   3    5.92    0.72
   0   7  -3    0.36    0.15
   0   7  -3    0.36    0.14
   0   7  -3    0.74    0.13
   0   7  -3    0.35    0.22
   0  -7   3    0.63    0.19
   0  -7   3    0.39    0.13
   0  -7   3    0.89    0.27
   0  -7   3    0.22    0.15
  -1   7  -3    5.46    0.44
  -1   7  -3    5.48    0.50
  -1   7  -3    5.87    0.58
   1  -7   3    6.26    0.60
   1  -7   3    5.94    0.49
   1  -7   3    5.95    0.67
   1  -7   3    5.66    0.52
  -2   7  -3   25.19    1.69
  -2   7  -3   23.29    1.99
  -2   7  -3   24.92    1.77
   2  -7   3   29.03    1.67
   2  -7   3   26.15    1.86
   2  -7   3   26.62    1.81
   2  -7   3   23.75    2.26
   2  -7   3   24.92    2.01
  -3   7  -3   28.28    1.82
  -3   7  -3   25.22    2.10
  -3   7  -3   26.96    1.89
   3  -7   3   26.86    2.39
   3  -7   3   26.83    1.96
   3  -7   3   31.44    1.93
   3  -7   3   26.16    1.76
   3  -7   3   26.40    2.12
  -4   7  -3    2.44    0.33
  -4   7  -3    2.52    0.32
  -4   7  -3    3.12    0.38
   4  -7   3    2.95    0.44
   4  -7   3    2.66    0.24
   4  -7   3    2.63    0.32
   4  -7   3    3.35    0.37
  -5   7  -3    1.30    0.24
  -5   7  -3    1.50    0.26
  -5   7  -3    1.72    0.27
   5  -7   3    1.43    0.19
   5  -7   3    1.85    0.33
   5  -7   3    1.79    0.27
   5  -7   3    1.69    0.25
  -6   7  -3    2.12    0.34
  -6   7  -3    2.31    0.36
  -6   7  -3    2.38    0.32
   6  -7   3    2.21    0.31
   6  -7   3    2.38    0.31
   6  -7   3    2.29    0.25
  -7   7  -3    6.38    0.67
  -7   7  -3    6.54    0.59
  -7   7  -3    5.79    0.60
   7  -7   3    6.42    0.57
   7  -7   3    6.64    0.51
   7  -7   3    6.15    0.57
  -8   7  -3    4.32    0.49
  -8   7  -3    3.62    0.51
  -8   7  -3    3.95    0.58
   8  -7   3    4.33    0.46
   8  -7   3    5.06    0.41
   8  -7   3    4.16    0.45
  -9   7  -3    0.20    0.19
  -9   7  -3    0.39    0.26
   9  -7   3    0.22    0.16
   9  -7   3    0.27    0.21
   6   6  -3    1.38    0.28
   6   6  -3    1.06    0.25
  -6  -6   3    1.10    0.26
   5   6  -3   -0.08    0.14
   5   6  -3    0.16    0.14
   5   6  -3   -0.02    0.14
  -5  -6   3   -0.03    0.16
  -5  -6   3    0.12    0.15
  -5  -6   3    0.05    0.15
   4   6  -3   -0.03    0.08
   4   6  -3   -0.02    0.11
   4   6  -3   -0.15    0.10
   4   6  -3   -0.05    0.09
   4   6  -3   -0.09    0.12
   4   6  -3   -0.16    0.13
  -4  -6   3   -0.29    0.16
  -4  -6   3    0.19    0.13
  -4  -6   3   -0.18    0.10
  -4  -6   3   -0.25    0.14
  -4  -6   3   -0.02    0.09
   3   6  -3    0.10    0.10
   3   6  -3    0.05    0.10
   3   6  -3   -0.15    0.10
   3   6  -3   -0.04    0.13
   3   6  -3   -0.02    0.10
  -3  -6   3   -0.21    0.08
  -3  -6   3   -0.09    0.09
  -3  -6   3    0.02    0.09
  -3  -6   3    0.20    0.18
  -3  -6   3   -0.12    0.12
  -3  -6   3   -0.12    0.15
   2   6  -3    3.37    0.34
   2   6  -3    3.62    0.31
   2   6  -3    3.36    0.34
   2   6  -3    3.05    0.49
   2   6  -3    3.89    0.48
  -2  -6   3    3.13    0.34
  -2  -6   3    3.28    0.36
  -2  -6   3    3.25    0.34
  -2  -6   3    3.85    0.55
  -2  -6   3    3.41    0.46
  -2  -6   3    4.29    0.33
   1   6  -3    3.27    0.27
   1   6  -3    3.23    0.47
   1   6  -3    3.03    0.31
   1   6  -3    3.02    0.29
   1   6  -3    3.25    0.42
  -1  -6   3    2.69    0.45
  -1  -6   3    3.17    0.32
  -1  -6   3    2.98    0.32
  -1  -6   3    3.08    0.43
  -1  -6   3    2.48    0.31
  -1  -6   3    3.17    0.27
   0   6  -3    2.29    0.20
   0   6  -3    1.90    0.25
   0   6  -3    1.87    0.30
   0   6  -3    1.84    0.20
   0  -6   3    2.48    0.23
   0  -6   3    2.01    0.35
   0  -6   3    2.34    0.19
   0  -6   3    1.41    0.28
   0  -6   3    2.06    0.28
  -1   6  -3    0.01    0.06
  -1   6  -3    0.06    0.05
  -1   6  -3   -0.01    0.05
  -1   6  -3    0.10    0.10
   1  -6   3   -0.01    0.04
   1  -6   3    0.04    0.07
   1  -6   3    0.07    0.10
   1  -6   3   -0.06    0.12
   1  -6   3    0.13    0.08
  -2   6  -3    0.94    0.13
  -2   6  -3    1.09    0.16
  -2   6  -3    1.13    0.18
  -2   6  -3    1.22    0.13
  -2   6  -3    1.17    0.21
   2  -6   3    1.22    0.23
   2  -6   3    1.09    0.13
   2  -6   3    1.34    0.19
   2  -6   3    0.90    0.23
   2  -6   3    0.74    0.17
  -3   6  -3    0.04    0.06
  -3   6  -3    0.15    0.09
  -3   6  -3    0.11    0.10
  -3   6  -3   -0.03    0.07
  -3   6  -3   -0.04    0.08
   3  -6   3    0.01    0.09
   3  -6   3    0.13    0.09
   3  -6   3   -0.01    0.05
   3  -6   3    0.07    0.09
   3  -6   3    0.16    0.11
  -4   6  -3    9.89    0.75
  -4   6  -3    9.99    0.77
  -4   6  -3    9.68    0.82
  -4   6  -3   11.39    0.83
  -4   6  -3   10.03    0.85
   4  -6   3   10.23    0.79
   4  -6   3   10.22    0.77
   4  -6   3   10.00    0.97
   4  -6   3   10.46    0.70
  -5   6  -3    8.96    0.71
  -5   6  -3    9.83    0.72
  -5   6  -3    9.79    0.77
  -5   6  -3    8.40    0.76
   5  -6   3    8.78    0.70
   5  -6   3    8.80    0.63
   5  -6   3    9.52    0.72
   5  -6   3    8.32    0.85
  -6   6  -3    1.20    0.24
  -6   6  -3    1.31    0.27
  -6   6  -3    1.27    0.22
  -6   6  -3    1.00    0.22
   6  -6   3    0.96    0.16
   6  -6   3    1.02    0.19
   6  -6   3    1.17    0.21
  -7   6  -3    6.22    0.58
  -7   6  -3    5.95    0.63
  -7   6  -3    6.10    0.65
  -7   6  -3    6.90    0.57
   7  -6   3    6.24    0.54
   7  -6   3    6.26    0.56
   7  -6   3    6.72    0.51
  -8   6  -3    2.02    0.35
  -8   6  -3    1.94    0.40
   8  -6   3    1.70    0.29
   8  -6   3    1.73    0.26
   8  -6   3    2.30    0.31
  -9   6  -3    3.02    0.46
  -9   6  -3    2.85    0.51
   9  -6   3    3.25    0.37
   9  -6   3    3.22    0.40
   7   5  -3    0.37    0.21
   7   5  -3    0.25    0.19
   7   5  -3    0.14    0.23
  -7  -5   3    0.14    0.18
   6   5  -3    7.30    0.63
   6   5  -3    7.38    0.67
   6   5  -3    6.50    0.72
  -6  -5   3    7.07    0.63
  -6  -5   3    7.83    0.77
  -6  -5   3    8.32    0.67
   5   5  -3    0.55    0.17
   5   5  -3    0.64    0.20
   5   5  -3    1.36    0.25
   5   5  -3    0.63    0.20
   5   5  -3    0.93    0.20
  -5  -5   3    0.27    0.20
  -5  -5   3    0.76    0.19
  -5  -5   3    1.03    0.20
  -5  -5   3    0.56    0.18
  -5  -5   3    0.57    0.20
   4   5  -3    1.23    0.20
   4   5  -3    1.05    0.21
   4   5  -3    1.19    0.20
   4   5  -3    1.07    0.21
   4   5  -3    1.10    0.27
   4   5  -3    1.21    0.22
   4   5  -3    0.98    0.20
   4   5  -3    1.15    0.24
   4   5  -3    0.74    0.21
  -4  -5   3    1.20    0.21
  -4  -5   3    0.97    0.23
  -4  -5   3    0.92    0.19
  -4  -5   3    0.85    0.20
  -4  -5   3    1.26    0.23
  -4  -5   3    1.08    0.25
  -4  -5   3    1.09    0.29
   3   5  -3   -0.01    0.10
   3   5  -3   -0.03    0.11
   3   5  -3    0.06    0.08
   3   5  -3   -0.07    0.09
   3   5  -3   -0.10    0.08
   3   5  -3   -0.08    0.08
   3   5  -3   -0.03    0.10
   3   5  -3   -0.03    0.09
  -3  -5   3   -0.07    0.11
  -3  -5   3   -0.09    0.13
  -3  -5   3   -0.13    0.08
  -3  -5   3   -0.13    0.07
  -3  -5   3   -0.05    0.10
  -3  -5   3   -0.07    0.07
  -3  -5   3   -0.12    0.08
  -3  -5   3   -0.07    0.08
  -3  -5   3   -0.10    0.08
  -3  -5   3   -0.10    0.11
   2   5  -3   11.40    0.88
   2   5  -3   11.73    0.98
   2   5  -3   10.35    1.07
   2   5  -3   11.41    0.91
   2   5  -3   10.57    0.88
   2   5  -3   11.47    0.80
   2   5  -3   12.20    0.84
  -2  -5   3   11.81    0.80
  -2  -5   3   12.53    0.99
  -2  -5   3   10.98    1.10
  -2  -5   3   10.98    0.87
  -2  -5   3   10.61    0.85
  -2  -5   3   12.35    0.84
  -2  -5   3   12.36    0.80
  -2  -5   3   12.48    0.88
  -2  -5   3   11.11    0.89
   1   5  -3   36.80    2.95
   1   5  -3   37.49    2.88
   1   5  -3   36.31    2.75
   1   5  -3   42.46    2.81
   1   5  -3   38.90    2.61
   1   5  -3   41.52    2.52
  -1  -5   3   39.70    2.62
  -1  -5   3   36.43    2.72
  -1  -5   3   38.60    3.34
  -1  -5   3   36.33    2.68
  -1  -5   3   43.53    2.52
  -1  -5   3   40.61    2.50
  -1  -5   3   35.79    2.95
  -1  -5   3   38.50    2.76
  -1  -5   3   42.94    2.81
   0   5  -3   35.29    2.40
   0   5  -3   34.85    2.31
   0   5  -3   35.24    2.52
   0   5  -3   37.50    2.22
   0   5  -3   34.35    2.61
   0   5  -3   33.07    2.46
   0  -5   3   37.52    2.19
   0  -5   3   34.10    2.31
   0  -5   3   34.54    2.41
   0  -5   3   35.19    2.36
   0  -5   3   32.07    2.60
   0  -5   3   30.53    2.93
   0  -5   3   32.00    2.40
  -1   5  -3    4.57    0.33
  -1   5  -3    3.85    0.35
  -1   5  -3    4.03    0.32
  -1   5  -3    3.70    0.40
  -1   5  -3    4.55    0.33
   1  -5   3    4.50    0.30
   1  -5   3    3.77    0.36
   1  -5   3    4.11    0.34
   1  -5   3    3.86    0.46
   1  -5   3    3.54    0.40
  -2   5  -3    1.45    0.20
  -2   5  -3    1.67    0.18
  -2   5  -3    1.88    0.17
  -2   5  -3    1.67    0.19
  -2   5  -3    1.41    0.23
   2  -5   3    1.93    0.16
   2  -5   3    1.85    0.18
   2  -5   3    1.66    0.25
   2  -5   3    1.64    0.27
   2  -5   3    1.87    0.23
  -3   5  -3   36.30    2.55
  -3   5  -3   39.15    2.48
  -3   5  -3   37.78    2.77
  -3   5  -3   41.18    2.82
  -3   5  -3   39.62    2.66
  -3   5  -3   35.70    2.85
   3  -5   3   40.05    2.43
   3  -5   3   38.64    2.66
   3  -5   3   39.23    2.62
   3  -5   3   35.95    2.85
   3  -5   3   35.82    3.22
  -4   5  -3   17.96    1.28
  -4   5  -3   16.84    1.14
  -4   5  -3   16.49    1.17
  -4   5  -3   15.99    1.27
  -4   5  -3   16.30    1.20
  -4   5  -3   15.45    1.28
   4  -5   3   16.62    1.18
   4  -5   3   16.46    1.46
   4  -5   3   17.21    1.21
   4  -5   3   15.59    1.19
   4  -5   3   17.41    1.09
  -5   5  -3    1.43    0.22
  -5   5  -3    1.16    0.20
  -5   5  -3    0.98    0.17
  -5   5  -3    0.92    0.18
  -5   5  -3    1.15    0.23
   5  -5   3    1.09    0.18
   5  -5   3    0.96    0.15
   5  -5   3    1.20    0.18
   5  -5   3    1.10    0.22
   5  -5   3    1.10    0.18
  -6   5  -3    4.09    0.43
  -6   5  -3    3.95    0.40
  -6   5  -3    3.94    0.38
  -6   5  -3    3.85    0.44
  -6   5  -3    4.61    0.48
   6  -5   3    3.60    0.38
   6  -5   3    4.42    0.38
   6  -5   3    4.27    0.38
   6  -5   3    4.04    0.34
  -7   5  -3    9.68    0.91
  -7   5  -3   10.89    0.91
  -7   5  -3   10.54    0.77
  -7   5  -3   10.14    0.85
  -7   5  -3   10.78    0.82
   7  -5   3   10.98    0.80
   7  -5   3    9.70    0.73
   7  -5   3    8.65    0.77
   7  -5   3    9.27    0.82
  -8   5  -3    2.06    0.35
  -8   5  -3    2.08    0.39
  -8   5  -3    2.37    0.37
  -8   5  -3    1.99    0.41
   8  -5   3    2.14    0.30
   8  -5   3    2.30    0.32
   8  -5   3    2.44    0.36
   8  -5   3    2.30    0.29
   8  -5   3    1.95    0.35
  -9   5  -3    0.37    0.26
  -9   5  -3    0.72    0.27
  -9   5  -3    0.94    0.29
   9  -5   3    0.70    0.20
   9  -5   3    0.64    0.18
   7   4  -3    0.02    0.15
   7   4  -3    0.19    0.17
   7   4  -3    0.17    0.20
   7   4  -3   -0.03    0.14
  -7  -4   3   -0.10    0.16
  -7  -4   3   -0.11    0.14
  -7  -4   3   -0.02    0.20
  -7  -4   3   -0.05    0.14
   6   4  -3    0.07    0.14
   6   4  -3    0.01    0.14
   6   4  -3    0.04    0.16
   6   4  -3   -0.04    0.13
   6   4  -3    0.12    0.11
  -6  -4   3    0.09    0.12
  -6  -4   3   -0.24    0.16
  -6  -4   3    0.18    0.16
  -6  -4   3   -0.16    0.11
  -6  -4   3    0.19    0.16
   5   4  -3    0.19    0.18
   5   4  -3    0.36    0.14
   5   4  -3    0.35    0.15
   5   4  -3    0.56    0.16
   5   4  -3    0.45    0.17
   5   4  -3    0.56    0.14
   5   4  -3    0.36    0.16
  -5  -4   3    0.33    0.16
  -5  -4   3    0.47    0.16
  -5  -4   3    0.83    0.17
  -5  -4   3    0.50    0.15
  -5  -4   3    0.29    0.21
  -5  -4   3    0.29    0.15
   4   4  -3    1.21    0.21
   4   4  -3    1.25    0.20
   4   4  -3    1.50    0.23
   4   4  -3    1.35    0.19
   4   4  -3    1.42    0.27
   4   4  -3    1.42    0.25
   4   4  -3    1.31    0.23
   4   4  -3    0.89    0.20
   4   4  -3    1.20    0.19
   4   4  -3    1.87    0.23
  -4  -4   3    1.24    0.20
  -4  -4   3    1.45    0.27
  -4  -4   3    1.36    0.23
  -4  -4   3    1.56    0.31
  -4  -4   3    1.37    0.21
  -4  -4   3    1.43    0.20
  -4  -4   3    1.30    0.22
  -4  -4   3    1.23    0.25
  -4  -4   3    1.22    0.18
  -4  -4   3    1.14    0.18
   3   4  -3    6.28    0.46
   3   4  -3    5.09    0.46
   3   4  -3    6.02    0.55
   3   4  -3    5.58    0.50
   3   4  -3    6.06    0.45
   3   4  -3    5.32    0.47
   3   4  -3    5.81    0.51
   3   4  -3    5.38    0.49
   3   4  -3    5.52    0.60
   3   4  -3    5.81    0.44
  -3  -4   3    5.60    0.43
  -3  -4   3    6.46    0.47
  -3  -4   3    6.16    0.63
  -3  -4   3    5.60    0.55
  -3  -4   3    5.99    0.52
  -3  -4   3    5.51    0.52
  -3  -4   3    5.93    0.49
  -3  -4   3    5.51    0.47
  -3  -4   3    6.40    0.45
  -3  -4   3    5.72    0.50
   2   4  -3    0.55    0.12
   2   4  -3    0.84    0.14
   2   4  -3    0.71    0.12
   2   4  -3    0.87    0.14
   2   4  -3    1.01    0.15
   2   4  -3    0.86    0.19
   2   4  -3    0.86    0.18
  -2  -4   3    0.66    0.13
  -2  -4   3    0.69    0.17
  -2  -4   3    1.16    0.22
  -2  -4   3    0.65    0.11
  -2  -4   3    0.80    0.13
  -2  -4   3    0.82    0.12
  -2  -4   3    0.74    0.14
  -2  -4   3    0.79    0.13
  -2  -4   3    0.97    0.15
  -2  -4   3    0.67    0.13
   1   4  -3   26.51    1.82
   1   4  -3   24.99    1.62
   1   4  -3   26.10    1.69
   1   4  -3   24.61    1.78
   1   4  -3   24.66    1.85
   1   4  -3   25.17    1.92
  -1  -4   3   23.27    2.16
  -1  -4   3   23.78    1.76
  -1  -4   3   26.02    1.61
  -1  -4   3   25.15    1.78
  -1  -4   3   24.21    1.91
  -1  -4   3   25.64    1.62
  -1  -4   3   23.13    1.73
  -1  -4   3   25.42    1.69
  -1  -4   3   26.72    1.81
   0   4  -3   66.53    4.66
   0   4  -3   60.28    4.73
   0   4  -3   65.65    4.21
   0   4  -3   63.97    4.45
   0   4  -3   69.47    4.07
   0   4  -3   64.95    4.56
   0  -4   3   59.84    4.40
   0  -4   3   59.17    5.33
   0  -4   3   60.47    4.73
   0  -4   3   65.03    4.45
   0  -4   3   66.79    4.33
   0  -4   3   64.01    4.21
   0  -4   3   67.36    4.03
  -1   4  -3    5.54    0.40
  -1   4  -3    6.15    0.42
  -1   4  -3    5.19    0.48
  -1   4  -3    5.29    0.42
  -1   4  -3    6.06    0.43
   1  -4   3    5.50    0.42
   1  -4   3    4.56    0.48
   1  -4   3    6.02    0.38
   1  -4   3    5.40    0.44
   1  -4   3    5.97    0.43
   1  -4   3    4.53    0.54
  -2   4  -3   10.69    0.74
  -2   4  -3    9.22    0.67
  -2   4  -3   10.14    0.74
  -2   4  -3    8.82    0.78
  -2   4  -3    8.85    0.69
   2  -4   3    9.09    0.88
   2  -4   3   10.02    0.64
   2  -4   3    9.34    0.78
   2  -4   3    9.76    0.73
   2  -4   3    9.97    0.71
   2  -4   3   10.39    0.73
  -3   4  -3    0.28    0.09
  -3   4  -3    0.50    0.11
  -3   4  -3    0.33    0.10
  -3   4  -3    0.50    0.10
  -3   4  -3    0.27    0.07
  -3   4  -3    0.40    0.09
   3  -4   3    0.37    0.10
   3  -4   3    0.35    0.07
   3  -4   3    0.39    0.07
   3  -4   3    0.19    0.09
   3  -4   3    0.34    0.11
   3  -4   3    0.32    0.08
  -4   4  -3    0.04    0.07
  -4   4  -3    0.19    0.09
  -4   4  -3    0.31    0.10
  -4   4  -3    0.15    0.09
  -4   4  -3    0.12    0.10
  -4   4  -3    0.06    0.09
   4  -4   3    0.25    0.07
   4  -4   3    0.31    0.09
   4  -4   3    0.26    0.11
   4  -4   3    0.29    0.08
  -5   4  -3    3.82    0.33
  -5   4  -3    3.58    0.40
  -5   4  -3    4.09    0.39
  -5   4  -3    3.66    0.36
  -5   4  -3    3.93    0.37
   5  -4   3    3.48    0.30
   5  -4   3    2.97    0.34
   5  -4   3    3.84    0.33
   5  -4   3    3.84    0.39
   5  -4   3    3.82    0.34
  -6   4  -3    3.05    0.39
  -6   4  -3    2.40    0.39
  -6   4  -3    3.37    0.38
  -6   4  -3    2.99    0.29
  -6   4  -3    2.99    0.37
   6  -4   3    3.02    0.30
   6  -4   3    2.54    0.34
   6  -4   3    2.73    0.26
   6  -4   3    2.97    0.29
  -7   4  -3    1.80    0.34
  -7   4  -3    2.35    0.34
  -7   4  -3    2.19    0.33
  -7   4  -3    2.78    0.43
   7  -4   3    2.43    0.35
   7  -4   3    2.41    0.34
   7  -4   3    1.77    0.26
   7  -4   3    2.10    0.27
   7  -4   3    2.52    0.30
  -8   4  -3    1.82    0.36
  -8   4  -3    2.06    0.36
  -8   4  -3    1.37    0.32
  -8   4  -3    1.74    0.32
   8  -4   3    1.27    0.25
   8  -4   3    1.73    0.26
   8  -4   3    1.30    0.29
   8  -4   3    1.61    0.24
   8  -4   3    1.85    0.32
  -9   4  -3    2.98    0.54
  -9   4  -3    4.73    0.57
  -9   4  -3    4.87    0.55
   9  -4   3    3.42    0.39
   9  -4   3    2.62    0.38
   9  -4   3    2.95    0.48
   8   3  -3    0.02    0.22
   8   3  -3    0.09    0.18
   8   3  -3   -0.28    0.16
   8   3  -3    0.06    0.17
  -8  -3   3    0.25    0.19
  -8  -3   3   -0.29    0.20
  -8  -3   3   -0.06    0.17
   7   3  -3    0.40    0.18
   7   3  -3    0.04    0.15
   7   3  -3    0.04    0.14
  -7  -3   3    0.27    0.20
  -7  -3   3    0.48    0.21
  -7  -3   3    0.49    0.18
  -7  -3   3    0.13    0.16
   6   3  -3    2.86    0.35
   6   3  -3    2.17    0.36
   6   3  -3    2.65    0.34
   6   3  -3    2.51    0.40
  -6  -3   3    2.20    0.37
  -6  -3   3    2.70    0.40
  -6  -3   3    3.58    0.33
  -6  -3   3    2.56    0.33
  -6  -3   3    2.63    0.43
  -6  -3   3    2.47    0.30
   5   3  -3    5.41    0.45
   5   3  -3    5.48    0.48
   5   3  -3    5.13    0.53
   5   3  -3    5.45    0.47
   5   3  -3    4.58    0.51
  -5  -3   3    4.70    0.52
  -5  -3   3    5.94    0.56
  -5  -3   3    5.40    0.43
  -5  -3   3    5.96    0.48
  -5  -3   3    5.97    0.47
  -5  -3   3    5.50    0.45
  -5  -3   3    5.47    0.53
   4   3  -3   10.18    0.86
   4   3  -3   10.69    0.78
   4   3  -3   10.99    0.79
   4   3  -3   11.36    0.76
   4   3  -3   10.11    0.86
   4   3  -3    9.93    0.74
   4   3  -3    9.62    0.84
   4   3  -3    8.60    0.94
  -4  -3   3   10.58    0.78
  -4  -3   3   10.53    0.86
  -4  -3   3   11.08    0.73
  -4  -3   3   11.14    0.79
  -4  -3   3    9.99    0.87
  -4  -3   3   11.37    0.76
  -4  -3   3    9.74    0.97
  -4  -3   3    9.04    0.86
  -4  -3   3   11.50    0.75
  -4  -3   3   10.39    0.85
   3   3  -3    8.70    0.74
   3   3  -3    8.53    0.67
   3   3  -3    9.81    0.65
   3   3  -3    8.55    0.72
   3   3  -3    9.46    0.63
   3   3  -3    9.18    0.67
   3   3  -3    8.10    0.71
   3   3  -3    7.99    0.82
   3   3  -3    8.82    0.63
   3   3  -3    7.59    0.69
  -3  -3   3    8.90    0.84
  -3  -3   3    9.28    0.67
  -3  -3   3    8.98    0.75
  -3  -3   3    8.65    0.71
  -3  -3   3    9.33    0.62
  -3  -3   3   10.19    0.65
  -3  -3   3    8.04    0.73
  -3  -3   3    9.56    0.63
  -3  -3   3    8.97    0.67
  -3  -3   3    9.10    0.72
   2   3  -3   14.98    1.18
   2   3  -3   16.96    1.06
   2   3  -3   14.93    1.16
   2   3  -3   16.81    1.25
   2   3  -3   16.88    1.09
   2   3  -3   14.55    1.20
  -2  -3   3   15.47    1.13
  -2  -3   3   15.96    1.18
  -2  -3   3   17.09    1.05
  -2  -3   3   16.70    1.09
  -2  -3   3   15.07    1.21
  -2  -3   3   14.94    1.24
  -2  -3   3   16.43    1.18
  -2  -3   3   18.11    1.06
  -2  -3   3   15.07    1.40
  -2  -3   3   15.09    1.12
   1   3  -3    2.60    0.23
   1   3  -3    2.33    0.21
   1   3  -3    2.78    0.23
   1   3  -3    2.41    0.23
   1   3  -3    2.90    0.28
   1   3  -3    2.84    0.23
  -1  -3   3    2.33    0.23
  -1  -3   3    2.79    0.20
  -1  -3   3    2.61    0.22
  -1  -3   3    2.95    0.24
  -1  -3   3    2.78    0.23
  -1  -3   3    2.36    0.23
  -1  -3   3    2.77    0.28
  -1  -3   3    2.60    0.24
  -1  -3   3    2.51    0.22
  -1  -3   3    2.54    0.31
   0   3  -3   14.62    1.17
   0   3  -3   16.01    1.10
   0   3  -3   14.82    1.11
   0   3  -3   15.99    1.12
   0   3  -3   15.50    0.99
   0   3  -3   15.33    1.03
   0  -3   3   14.10    1.07
   0  -3   3   14.69    1.03
   0  -3   3   15.69    1.05
   0  -3   3   14.62    1.17
   0  -3   3   13.85    1.31
   0  -3   3   15.10    1.12
   0  -3   3   15.85    0.97
  -1   3  -3   67.94    5.47
  -1   3  -3   83.76    5.32
  -1   3  -3   77.02    4.73
  -1   3  -3   70.08    4.88
  -1   3  -3   84.29    5.42
   1  -3   3   70.53    5.47
   1  -3   3   69.07    5.10
   1  -3   3   79.16    5.42
   1  -3   3   73.17    4.69
   1  -3   3   70.61    6.17
   1  -3   3   81.84    5.04
   1  -3   3   70.40    4.88
  -2   3  -3    2.25    0.23
  -2   3  -3    2.07    0.19
  -2   3  -3    2.48    0.20
  -2   3  -3    2.27    0.21
  -2   3  -3    1.88    0.19
  -2   3  -3    2.22    0.20
   2  -3   3    2.65    0.20
   2  -3   3    2.13    0.19
   2  -3   3    2.19    0.23
   2  -3   3    2.23    0.20
   2  -3   3    2.13    0.25
   2  -3   3    2.37    0.17
  -3   3  -3   29.26    2.28
  -3   3  -3   30.87    2.01
  -3   3  -3   30.11    2.26
  -3   3  -3   29.73    2.19
  -3   3  -3   33.07    2.30
  -3   3  -3   31.00    2.06
   3  -3   3   32.45    2.15
   3  -3   3   30.99    1.96
   3  -3   3   31.46    2.58
   3  -3   3   31.99    2.11
   3  -3   3   29.54    2.28
  -4   3  -3   42.31    3.22
  -4   3  -3   43.50    3.21
  -4   3  -3   41.59    3.12
  -4   3  -3   43.61    2.85
  -4   3  -3   43.76    2.90
  -4   3  -3   47.61    3.27
   4  -3   3   40.21    2.79
   4  -3   3   44.53    3.00
   4  -3   3   46.04    3.04
   4  -3   3   47.88    3.65
  -5   3  -3    7.47    0.66
  -5   3  -3    7.54    0.55
  -5   3  -3    6.88    0.62
  -5   3  -3    7.30    0.65
  -5   3  -3    7.44    0.57
  -5   3  -3    6.86    0.53
   5  -3   3    8.12    0.67
   5  -3   3    7.94    0.57
   5  -3   3    6.73    0.53
   5  -3   3    7.45    0.57
  -6   3  -3    0.31    0.15
  -6   3  -3    0.21    0.09
  -6   3  -3    0.29    0.13
  -6   3  -3    0.10    0.10
  -6   3  -3    0.22    0.13
  -6   3  -3    0.29    0.11
   6  -3   3    0.15    0.10
   6  -3   3    0.06    0.08
   6  -3   3    0.14    0.10
   6  -3   3    0.09    0.10
  -7   3  -3    4.25    0.50
  -7   3  -3    3.52    0.48
  -7   3  -3    3.92    0.37
  -7   3  -3    3.94    0.53
  -7   3  -3    3.99    0.44
   7  -3   3    4.29    0.37
   7  -3   3    3.62    0.42
   7  -3   3    3.31    0.35
   7  -3   3    3.96    0.37
  -8   3  -3    0.05    0.17
  -8   3  -3   -0.08    0.12
  -8   3  -3    0.03    0.17
  -8   3  -3   -0.13    0.20
   8  -3   3    0.29    0.12
   8  -3   3   -0.04    0.12
   8  -3   3    0.03    0.14
   8  -3   3   -0.05    0.16
   8  -3   3    0.11    0.16
  -9   3  -3    1.03    0.36
  -9   3  -3    0.70    0.25
  -9   3  -3    0.73    0.24
   9  -3   3    0.59    0.22
   9  -3   3    1.19    0.31
   9  -3   3    0.99    0.21
   8   2  -3    0.12    0.21
   8   2  -3   -0.17    0.16
   8   2  -3    0.09    0.16
  -8  -2   3   -0.13    0.21
  -8  -2   3    0.17    0.19
  -8  -2   3   -0.03    0.20
   7   2  -3   23.26    1.54
   7   2  -3   19.58    1.45
   7   2  -3   18.67    1.64
  -7  -2   3   22.60    1.48
  -7  -2   3   21.18    1.44
  -7  -2   3   20.15    1.67
  -7  -2   3   20.91    1.69
   6   2  -3    2.62    0.30
   6   2  -3    2.59    0.31
   6   2  -3    1.80    0.34
   6   2  -3    1.99    0.35
  -6  -2   3    2.49    0.31
  -6  -2   3    2.44    0.29
  -6  -2   3    1.93    0.35
  -6  -2   3    2.51    0.39
  -6  -2   3    3.13    0.30
  -6  -2   3    2.30    0.38
   5   2  -3    1.49    0.26
   5   2  -3    1.74    0.23
   5   2  -3    1.59    0.21
   5   2  -3    2.05    0.24
   5   2  -3    1.37    0.25
  -5  -2   3    1.74    0.29
  -5  -2   3    1.76    0.28
  -5  -2   3    1.83    0.22
  -5  -2   3    1.55    0.21
  -5  -2   3    1.65    0.22
  -5  -2   3    1.91    0.23
  -5  -2   3    2.18    0.32
   4   2  -3    5.27    0.54
   4   2  -3    5.38    0.50
   4   2  -3    6.08    0.43
   4   2  -3    5.94    0.44
   4   2  -3    5.10    0.50
   4   2  -3    5.91    0.45
  -4  -2   3    5.80    0.44
  -4  -2   3    5.00    0.50
  -4  -2   3    4.93    0.49
  -4  -2   3    6.04    0.43
  -4  -2   3    5.60    0.43
  -4  -2   3    5.98    0.45
  -4  -2   3    5.68    0.50
  -4  -2   3    5.16    0.50
  -4  -2   3    4.96    0.54
  -4  -2   3    5.48    0.42
   3   2  -3   19.10    1.51
   3   2  -3   16.84    1.69
   3   2  -3   21.25    1.31
   3   2  -3   19.37    1.39
   3   2  -3   20.08    1.38
   3   2  -3   18.25    1.45
  -3  -2   3   20.81    1.31
  -3  -2   3   20.34    1.40
  -3  -2   3   19.22    1.71
  -3  -2   3   20.59    1.52
  -3  -2   3   18.68    1.48
  -3  -2   3   20.29    1.47
  -3  -2   3   21.83    1.35
  -3  -2   3   20.25    1.30
  -3  -2   3   19.43    1.52
  -3  -2   3   21.96    1.39
   2   2  -3   76.33    5.51
   2   2  -3   71.90    5.19
   2   2  -3   82.93    4.87
   2   2  -3   75.01    5.63
   2   2  -3   75.30    5.39
  -2  -2   3   79.13    5.40
  -2  -2   3   76.20    5.20
  -2  -2   3   82.56    4.88
  -2  -2   3   67.62    5.26
  -2  -2   3   86.35    5.04
  -2  -2   3   76.00    5.64
  -2  -2   3   76.60    5.51
  -2  -2   3   73.87    6.37
  -2  -2   3   78.95    5.65
  -2  -2   3   82.43    4.87
   1   2  -3    0.05    0.03
   1   2  -3    0.12    0.05
   1   2  -3    0.09    0.04
   1   2  -3    0.06    0.04
   1   2  -3    0.07    0.04
  -1  -2   3    0.06    0.04
  -1  -2   3    0.04    0.03
  -1  -2   3    0.04    0.04
  -1  -2   3    0.06    0.03
  -1  -2   3    0.05    0.04
  -1  -2   3    0.06    0.04
  -1  -2   3    0.11    0.05
  -1  -2   3    0.06    0.04
  -1  -2   3    0.05    0.05
  -1  -2   3    0.03    0.06
   0   2  -3    0.77    0.10
   0   2  -3    0.86    0.10
   0   2  -3    0.85    0.08
   0   2  -3    0.76    0.09
   0   2  -3    0.71    0.07
   0  -2   3    0.77    0.07
   0  -2   3    0.90    0.10
   0  -2   3    0.80    0.14
   0  -2   3    0.80    0.10
   0  -2   3    0.71    0.12
   0  -2   3    0.76    0.08
   0  -2   3    0.80    0.10
  -1   2  -3   22.92    1.51
  -1   2  -3   20.89    1.34
  -1   2  -3   19.63    1.38
  -1   2  -3   20.28    1.52
   1  -2   3   19.37    1.38
   1  -2   3   20.70    1.44
   1  -2   3   21.91    1.42
   1  -2   3   20.93    1.75
   1  -2   3   22.05    1.51
   1  -2   3   19.76    1.55
  -2   2  -3  104.79    7.28
  -2   2  -3   96.65    6.96
  -2   2  -3   97.97    7.28
  -2   2  -3  101.69    6.28
  -2   2  -3   98.20    7.12
  -2   2  -3   96.26    6.51
  -2   2  -3   99.31    6.32
   2  -2   3  109.13    8.22
   2  -2   3  103.35    6.72
   2  -2   3  105.85    6.81
   2  -2   3   95.91    7.28
   2  -2   3   95.76    6.27
  -3   2  -3    2.19    0.18
  -3   2  -3    2.28    0.20
  -3   2  -3    2.27    0.19
  -3   2  -3    2.14    0.22
  -3   2  -3    2.24    0.19
  -3   2  -3    2.20    0.23
  -3   2  -3    1.87    0.23
   3  -2   3    2.10    0.18
   3  -2   3    2.45    0.20
   3  -2   3    2.56    0.23
   3  -2   3    2.01    0.20
   3  -2   3    2.30    0.19
  -4   2  -3    0.05    0.05
  -4   2  -3    0.02    0.07
  -4   2  -3   -0.02    0.07
  -4   2  -3    0.06    0.04
  -4   2  -3    0.02    0.07
  -4   2  -3   -0.06    0.06
   4  -2   3    0.02    0.04
   4  -2   3    0.01    0.06
   4  -2   3    0.04    0.04
   4  -2   3   -0.04    0.05
   4  -2   3    0.11    0.07
  -5   2  -3    6.00    0.56
  -5   2  -3    5.55    0.44
  -5   2  -3    5.32    0.51
  -5   2  -3    6.73    0.56
  -5   2  -3    5.40    0.46
  -5   2  -3    5.88    0.43
   5  -2   3    5.80    0.47
   5  -2   3    6.18    0.54
   5  -2   3    4.83    0.44
   5  -2   3    6.86    0.54
   5  -2   3    6.09    0.47
  -6   2  -3   13.09    1.10
  -6   2  -3   12.31    1.04
  -6   2  -3   13.87    1.11
  -6   2  -3   12.72    0.93
  -6   2  -3   12.58    0.91
   6  -2   3   12.81    0.91
   6  -2   3   13.42    0.96
   6  -2   3   13.38    0.97
   6  -2   3   13.39    1.09
  -7   2  -3    7.34    0.59
  -7   2  -3    6.94    0.69
  -7   2  -3    6.53    0.70
  -7   2  -3    6.14    0.64
  -7   2  -3    7.75    0.57
   7  -2   3    7.64    0.59
   7  -2   3    6.63    0.67
   7  -2   3    6.67    0.56
   7  -2   3    6.57    0.55
  -8   2  -3    0.47    0.20
  -8   2  -3    0.45    0.19
  -8   2  -3    0.70    0.23
  -8   2  -3    0.36    0.23
  -8   2  -3    0.85    0.22
   8  -2   3    0.54    0.17
   8  -2   3    0.47    0.17
   8  -2   3    0.35    0.18
   8  -2   3    0.84    0.24
   8  -2   3    0.48    0.15
  -9   2  -3    0.18    0.14
  -9   2  -3    0.12    0.17
  -9   2  -3    0.11    0.19
  -9   2  -3    0.22    0.27
   9  -2   3    0.37    0.19
   9  -2   3    0.10    0.20
   9  -2   3    0.12    0.13
   9   1  -3    0.63    0.23
   9   1  -3    1.01    0.31
  -9  -1   3    0.62    0.24
   8   1  -3    0.14    0.18
   8   1  -3    0.79    0.27
   8   1  -3    0.23    0.18
  -8  -1   3    0.53    0.18
  -8  -1   3    0.29    0.24
  -8  -1   3    0.40    0.16
  -8  -1   3    0.67    0.28
   7   1  -3    0.19    0.14
   7   1  -3    0.07    0.12
   7   1  -3   -0.03    0.17
   7   1  -3    0.25    0.14
  -7  -1   3    0.33    0.18
  -7  -1   3    0.17    0.13
  -7  -1   3    0.32    0.15
  -7  -1   3    0.31    0.16
  -7  -1   3    0.14    0.20
   6   1  -3    4.70    0.41
   6   1  -3    4.14    0.51
   6   1  -3    4.32    0.46
   6   1  -3    4.65    0.40
  -6  -1   3    4.57    0.40
  -6  -1   3    4.09    0.47
  -6  -1   3    4.56    0.40
  -6  -1   3    4.81    0.56
  -6  -1   3    4.42    0.48
  -6  -1   3    4.61    0.39
   5   1  -3    8.69    0.83
   5   1  -3    9.45    0.82
   5   1  -3   11.25    0.76
   5   1  -3   11.09    0.75
   5   1  -3    9.76    0.72
  -5  -1   3   10.50    0.86
  -5  -1   3   10.53    0.73
  -5  -1   3    9.09    0.83
  -5  -1   3    9.67    0.72
  -5  -1   3    9.00    0.85
  -5  -1   3    9.82    0.71
  -5  -1   3   10.65    0.75
   4   1  -3    0.07    0.06
   4   1  -3    0.00    0.05
   4   1  -3   -0.09    0.07
   4   1  -3    0.06    0.06
   4   1  -3    0.10    0.07
  -4  -1   3    0.03    0.04
  -4  -1   3    0.11    0.06
  -4  -1   3    0.01    0.06
  -4  -1   3    0.09    0.07
  -4  -1   3   -0.01    0.05
  -4  -1   3    0.05    0.06
  -4  -1   3   -0.02    0.05
  -4  -1   3    0.04    0.06
  -4  -1   3    0.11    0.10
  -4  -1   3    0.03    0.06
   3   1  -3   -0.03    0.05
   3   1  -3    0.14    0.07
   3   1  -3    0.06    0.04
   3   1  -3    0.04    0.05
   3   1  -3    0.04    0.04
  -3  -1   3    0.03    0.07
  -3  -1   3    0.05    0.05
  -3  -1   3    0.03    0.07
  -3  -1   3    0.05    0.06
  -3  -1   3    0.07    0.04
  -3  -1   3    0.01    0.04
  -3  -1   3    0.09    0.05
  -3  -1   3   -0.02    0.06
  -3  -1   3    0.09    0.05
  -3  -1   3    0.07    0.06
   2   1  -3    7.02    0.50
   2   1  -3    6.74    0.50
   2   1  -3    7.16    0.48
   2   1  -3    6.48    0.54
   2   1  -3    6.40    0.55
  -2  -1   3    7.10    0.55
  -2  -1   3    7.36    0.56
  -2  -1   3    6.93    0.49
  -2  -1   3    7.09    0.48
  -2  -1   3    6.94    0.50
  -2  -1   3    7.59    0.50
  -2  -1   3    6.18    0.56
  -2  -1   3    6.93    0.55
  -2  -1   3    7.28    0.48
  -2  -1   3    6.87    0.62
   1   1  -3   41.10    2.45
   1   1  -3   37.65    2.78
   1   1  -3   38.09    2.72
   1   1  -3   43.36    2.85
   1   1  -3   40.92    2.47
  -1  -1   3   38.69    2.78
  -1  -1   3   39.90    2.45
  -1  -1   3   35.09    2.65
  -1  -1   3   38.92    2.84
  -1  -1   3   39.68    2.85
  -1  -1   3   35.79    2.61
  -1  -1   3   40.42    2.47
  -1  -1   3   40.76    2.55
  -1  -1   3   36.29    3.22
  -1  -1   3   38.72    2.72
   0   1  -3    7.24    0.54
   0   1  -3    7.33    0.60
   0   1  -3    7.83    0.55
   0   1  -3    8.83    0.60
   0  -1   3    7.54    0.54
   0  -1   3    7.82    0.60
   0  -1   3    8.20    0.55
   0  -1   3    7.85    0.57
   0  -1   3    7.80    0.70
   0  -1   3    7.84    0.62
  -1   1  -3    1.99    0.18
  -1   1  -3    2.27    0.18
  -1   1  -3    2.47    0.18
  -1   1  -3    2.27    0.17
  -1   1  -3    2.21    0.17
  -1   1  -3    2.73    0.20
   1  -1   3    2.18    0.18
   1  -1   3    2.43    0.19
   1  -1   3    2.10    0.17
   1  -1   3    2.43    0.22
   1  -1   3    2.33    0.17
   1  -1   3    2.08    0.18
  -2   1  -3    1.39    0.14
  -2   1  -3    1.19    0.11
  -2   1  -3    1.14    0.13
  -2   1  -3    1.19    0.16
  -2   1  -3    1.26    0.12
  -2   1  -3    1.24    0.11
   2  -1   3    1.38    0.13
   2  -1   3    0.97    0.10
   2  -1   3    1.21    0.11
   2  -1   3    1.06    0.11
   2  -1   3    1.36    0.14
  -3   1  -3    2.30    0.20
  -3   1  -3    2.10    0.23
  -3   1  -3    2.53    0.26
  -3   1  -3    2.51    0.20
  -3   1  -3    2.34    0.24
  -3   1  -3    2.16    0.18
   3  -1   3    2.33    0.23
   3  -1   3    2.49    0.24
   3  -1   3    2.51    0.21
   3  -1   3    2.14    0.19
   3  -1   3    2.23    0.20
  -4   1  -3   16.36    1.04
  -4   1  -3   16.90    1.24
  -4   1  -3   15.23    1.22
  -4   1  -3   15.23    1.04
  -4   1  -3   14.39    1.17
  -4   1  -3   14.30    1.05
   4  -1   3   15.80    1.22
   4  -1   3   15.60    1.11
   4  -1   3   14.92    1.04
   4  -1   3   16.53    1.32
   4  -1   3   16.40    1.10
  -5   1  -3    1.63    0.21
  -5   1  -3    1.07    0.23
  -5   1  -3    1.89    0.27
  -5   1  -3    1.17    0.22
  -5   1  -3    1.74    0.20
   5  -1   3    1.35    0.18
   5  -1   3    1.57    0.20
   5  -1   3    1.65    0.19
   5  -1   3    1.47    0.24
   5  -1   3    1.50    0.19
  -6   1  -3   10.66    0.84
  -6   1  -3    8.15    0.78
  -6   1  -3    8.89    0.68
  -6   1  -3    8.50    0.67
  -6   1  -3    8.73    0.81
   6  -1   3    9.23    0.81
   6  -1   3    9.20    0.70
   6  -1   3    8.86    0.67
   6  -1   3    9.43    0.70
  -7   1  -3    0.19    0.14
  -7   1  -3    0.27    0.19
  -7   1  -3    0.08    0.12
  -7   1  -3    0.18    0.13
  -7   1  -3    0.10    0.17
   7  -1   3    0.03    0.09
   7  -1   3    0.09    0.13
   7  -1   3    0.15    0.16
   7  -1   3    0.26    0.14
  -8   1  -3    3.07    0.36
  -8   1  -3    3.03    0.50
  -8   1  -3    2.70    0.35
  -8   1  -3    2.40    0.43
   8  -1   3    2.65    0.34
   8  -1   3    2.61    0.35
   8  -1   3    2.66    0.34
  -9   1  -3    0.59    0.31
  -9   1  -3    0.39    0.22
  -9   1  -3    0.51    0.21
   9  -1   3   -0.05    0.21
   9  -1   3    0.11    0.13
   9  -1   3    0.27    0.19
   9   0  -3    0.43    0.20
   9   0  -3    0.27    0.20
   9   0  -3    0.54    0.27
  -9   0   3    0.47    0.18
  -9   0   3    0.89    0.33
  -9   0   3    0.70    0.31
   8   0  -3    0.59    0.23
   8   0  -3   -0.05    0.14
   8   0  -3    0.01    0.11
  -8   0   3    0.24    0.16
  -8   0   3    0.07    0.16
  -8   0   3    0.25    0.16
  -8   0   3   -0.03    0.21
   7   0  -3    2.35    0.31
   7   0  -3    2.50    0.39
   7   0  -3    3.20    0.32
   7   0  -3    2.33    0.37
  -7   0   3    2.35    0.41
  -7   0   3    2.46    0.33
  -7   0   3    2.70    0.33
  -7   0   3    2.00    0.40
  -7   0   3    3.14    0.44
   6   0  -3   14.83    1.03
   6   0  -3   16.54    1.07
   6   0  -3   14.51    1.17
  -6   0   3   14.21    1.22
  -6   0   3   13.73    1.03
  -6   0   3   13.42    1.01
  -6   0   3   15.08    1.19
  -6   0   3   14.48    1.20
  -6   0   3   14.76    1.03
   5   0  -3    6.36    0.49
   5   0  -3    5.74    0.56
   5   0  -3    7.73    0.52
   5   0  -3    6.86    0.50
  -5   0   3    7.02    0.61
  -5   0   3    5.90    0.49
  -5   0   3    6.35    0.60
  -5   0   3    6.62    0.50
  -5   0   3    6.49    0.58
  -5   0   3    6.18    0.49
   4   0  -3    2.53    0.27
   4   0  -3    2.85    0.25
   4   0  -3    2.97    0.29
   4   0  -3    3.03    0.23
   4   0  -3    3.35    0.25
  -4   0   3    2.78    0.25
  -4   0   3    3.05    0.25
  -4   0   3    2.91    0.28
  -4   0   3    2.76    0.30
  -4   0   3    2.91    0.26
  -4   0   3    2.64    0.29
  -4   0   3    2.80    0.25
  -4   0   3    2.80    0.31
   3   0  -3    0.35    0.06
   3   0  -3    0.33    0.09
   3   0  -3    0.33    0.07
   3   0  -3    0.35    0.06
  -3   0   3    0.41    0.08
  -3   0   3    0.34    0.10
  -3   0   3    0.37    0.07
  -3   0   3    0.36    0.10
  -3   0   3    0.40    0.09
  -3   0   3    0.33    0.07
  -3   0   3    0.47    0.08
  -3   0   3    0.48    0.08
   2   0  -3   37.93    2.72
   2   0  -3   40.33    2.45
   2   0  -3   42.68    2.61
  -2   0   3   38.52    2.53
  -2   0   3   38.07    2.46
  -2   0   3   37.96    2.72
  -2   0   3   38.93    2.45
  -2   0   3   38.14    2.85
  -2   0   3   36.93    3.18
  -2   0   3   37.90    2.78
   1   0  -3    0.09    0.03
   1   0  -3    0.14    0.04
   1   0  -3    0.17    0.03
   1   0  -3    0.08    0.04
  -1   0   3    0.05    0.04
  -1   0   3    0.12    0.04
  -1   0   3    0.06    0.04
  -1   0   3    0.11    0.04
  -1   0   3    0.13    0.04
  -1   0   3    0.19    0.04
  -1   0   3    0.19    0.04
   0   0  -3    7.40    0.52
   0   0  -3    7.03    0.53
   0   0  -3    6.89    0.53
   0   0  -3    7.15    0.47
   0   0   3    7.23    0.54
   0   0   3    7.31    0.47
   0   0   3    6.62    0.53
   0   0   3    7.79    0.61
  -1   0  -3    0.65    0.07
  -1   0  -3    0.62    0.08
  -1   0  -3    0.54    0.07
  -1   0  -3    0.61    0.09
  -1   0  -3    0.56    0.07
   1   0   3    0.44    0.07
   1   0   3    0.73    0.07
   1   0   3    0.83    0.09
   1   0   3    0.64    0.08
  -2   0  -3    0.12    0.04
  -2   0  -3    0.08    0.04
  -2   0  -3    0.08    0.04
  -2   0  -3    0.15    0.04
  -2   0  -3    0.21    0.07
  -2   0  -3    0.10    0.05
   2   0   3    0.08    0.04
   2   0   3    0.03    0.04
   2   0   3    0.28    0.06
   2   0   3    0.24    0.07
  -3   0  -3   43.96    3.35
  -3   0  -3   48.04    3.21
  -3   0  -3   52.17    3.08
  -3   0  -3   42.04    3.01
  -3   0  -3   46.77    3.01
  -3   0  -3   49.92    3.51
  -3   0  -3   46.32    3.43
   3   0   3   48.79    3.50
   3   0   3   53.50    3.91
   3   0   3   43.85    3.01
   3   0   3   43.73    3.21
   3   0   3   49.53    3.25
  -4   0  -3    3.05    0.31
  -4   0  -3    2.79    0.24
  -4   0  -3    2.27    0.23
  -4   0  -3    2.73    0.25
  -4   0  -3    2.54    0.20
  -4   0  -3    2.70    0.30
  -4   0  -3    2.78    0.34
   4   0   3    2.84    0.30
   4   0   3    2.60    0.25
   4   0   3    3.25    0.29
   4   0   3    2.66    0.24
   4   0   3    2.52    0.24
  -5   0  -3   -0.06    0.07
  -5   0  -3   -0.06    0.09
  -5   0  -3   -0.06    0.07
  -5   0  -3    0.06    0.07
  -5   0  -3   -0.01    0.08
  -5   0  -3   -0.02    0.05
   5   0   3   -0.04    0.09
   5   0   3    0.03    0.05
   5   0   3   -0.05    0.10
   5   0   3   -0.09    0.10
   5   0   3    0.04    0.07
  -6   0  -3    2.93    0.30
  -6   0  -3    3.66    0.45
  -6   0  -3    3.18    0.30
  -6   0  -3    2.85    0.43
  -6   0  -3    2.53    0.40
   6   0   3    3.06    0.42
   6   0   3    3.07    0.32
   6   0   3    3.50    0.32
   6   0   3    3.08    0.30
  -7   0  -3    2.60    0.42
  -7   0  -3    1.83    0.28
  -7   0  -3    2.53    0.43
  -7   0  -3    2.11    0.37
  -7   0  -3    2.38    0.29
   7   0   3    2.89    0.33
   7   0   3    2.17    0.29
   7   0   3    2.10    0.36
   7   0   3    2.04    0.29
  -8   0  -3    0.01    0.11
  -8   0  -3    0.27    0.25
  -8   0  -3    0.33    0.23
   8   0   3    0.30    0.14
   8   0   3   -0.01    0.17
   8   0   3    0.15    0.16
  -9   0  -3   -0.18    0.21
  -9   0  -3   -0.03    0.12
  -9   0  -3   -0.10    0.22
   9   0   3   -0.05    0.20
   9   0   3    0.03    0.13
   9   0   3   -0.21    0.16
   9  -1  -3    0.67    0.21
   9  -1  -3    0.76    0.27
   9  -1  -3    0.48    0.21
  -9   1   3    0.94    0.33
  -9   1   3    0.30    0.22
  -9   1   3    0.79    0.29
   8  -1  -3    7.03    0.58
   8  -1  -3    7.40    0.69
   8  -1  -3    6.88    0.60
  -8   1   3    6.39    0.69
  -8   1   3    6.61    0.59
  -8   1   3    6.36    0.73
   7  -1  -3    0.16    0.16
   7  -1  -3   -0.04    0.11
   7  -1  -3   -0.10    0.10
  -7   1   3   -0.05    0.07
  -7   1   3   -0.10    0.14
  -7   1   3   -0.12    0.15
  -7   1   3    0.01    0.10
  -7   1   3    0.02    0.12
  -7   1   3   -0.05    0.08
   6  -1  -3   -0.04    0.08
   6  -1  -3    0.06    0.09
   6  -1  -3    0.09    0.14
  -6   1   3    0.29    0.16
  -6   1   3    0.03    0.15
  -6   1   3    0.04    0.10
  -6   1   3    0.04    0.10
  -6   1   3   -0.10    0.09
  -6   1   3    0.14    0.09
   5  -1  -3    1.84    0.23
   5  -1  -3    2.25    0.22
   5  -1  -3    2.65    0.20
   5  -1  -3    1.87    0.27
  -5   1   3    2.15    0.21
  -5   1   3    2.42    0.26
  -5   1   3    1.69    0.28
  -5   1   3    2.59    0.24
  -5   1   3    1.81    0.29
  -5   1   3    1.89    0.30
   4  -1  -3   10.51    0.72
   4  -1  -3    9.61    0.69
   4  -1  -3    8.72    0.78
   4  -1  -3   10.78    0.71
  -4   1   3    9.35    0.82
  -4   1   3   10.07    0.80
  -4   1   3    9.23    0.70
  -4   1   3   11.94    0.78
  -4   1   3    9.94    0.70
  -4   1   3    9.00    0.80
   3  -1  -3  115.20    7.17
   3  -1  -3  107.77    6.65
   3  -1  -3  115.81    7.10
   3  -1  -3  101.03    7.37
  -3   1   3   98.92    6.67
  -3   1   3  105.33    7.68
  -3   1   3  105.40    6.87
  -3   1   3  100.73    7.54
  -3   1   3  102.50    7.38
  -3   1   3  106.15    7.72
   2  -1  -3    3.19    0.23
   2  -1  -3    3.23    0.26
   2  -1  -3    3.04    0.23
  -2   1   3    2.91    0.23
  -2   1   3    3.17    0.26
  -2   1   3    3.06    0.27
  -2   1   3    3.35    0.26
  -2   1   3    3.34    0.28
  -2   1   3    2.93    0.23
   1  -1  -3    0.03    0.03
   1  -1  -3    0.07    0.03
   1  -1  -3    0.07    0.04
   1  -1  -3    0.06    0.02
  -1   1   3    0.19    0.05
  -1   1   3    0.01    0.03
  -1   1   3    0.26    0.05
  -1   1   3    0.10    0.04
  -1   1   3    0.07    0.03
  -1   1   3    0.07    0.03
   0  -1  -3   17.69    1.15
   0  -1  -3   16.24    1.10
   0  -1  -3   17.89    1.17
   0  -1  -3   15.64    1.12
   0  -1  -3   15.14    1.04
   0   1   3   16.15    1.35
   0   1   3   16.38    1.20
   0   1   3   15.44    1.20
   0   1   3   15.23    1.11
  -1  -1  -3  142.26    9.13
  -1  -1  -3  140.59    9.35
  -1  -1  -3  144.70    8.44
  -1  -1  -3  140.37    9.54
  -1  -1  -3  125.85    9.02
   1   1   3  128.00    9.76
   1   1   3  127.16   11.02
   1   1   3  134.18    9.77
   1   1   3  132.19    9.13
  -2  -1  -3    2.36    0.22
  -2  -1  -3    2.25    0.18
  -2  -1  -3    1.99    0.21
  -2  -1  -3    1.92    0.18
  -2  -1  -3    1.95    0.20
  -2  -1  -3    2.38    0.18
  -2  -1  -3    1.72    0.15
   2   1   3    2.23    0.22
   2   1   3    2.26    0.21
   2   1   3    1.71    0.17
   2   1   3    2.06    0.18
   2   1   3    2.15    0.18
  -3  -1  -3   10.51    0.73
  -3  -1  -3   10.38    0.87
  -3  -1  -3   12.38    0.90
  -3  -1  -3   10.63    0.80
  -3  -1  -3   10.70    0.85
  -3  -1  -3   11.38    0.76
   3   1   3   12.31    0.81
   3   1   3   10.28    0.80
   3   1   3   11.59    0.88
   3   1   3   10.79    0.83
   3   1   3   11.25    0.96
  -4  -1  -3   10.17    0.79
  -4  -1  -3    8.66    0.75
  -4  -1  -3    9.03    0.65
  -4  -1  -3    8.60    0.63
  -4  -1  -3    8.08    0.75
  -4  -1  -3    9.24    0.69
   4   1   3    9.98    0.69
   4   1   3    9.57    0.82
   4   1   3    9.18    0.69
   4   1   3    8.58    0.65
   4   1   3    9.98    0.77
  -5  -1  -3    1.57    0.21
  -5  -1  -3    1.40    0.21
  -5  -1  -3    1.61    0.27
  -5  -1  -3    1.60    0.20
  -5  -1  -3    1.34    0.27
  -5  -1  -3    1.42    0.27
   5   1   3    1.71    0.22
   5   1   3    1.51    0.26
   5   1   3    1.65    0.25
   5   1   3    1.62    0.22
   5   1   3    1.93    0.23
  -6  -1  -3   12.07    0.87
  -6  -1  -3   10.57    0.95
  -6  -1  -3   11.09    0.83
  -6  -1  -3   11.32    0.98
  -6  -1  -3   12.16    1.00
  -6  -1  -3   10.27    0.79
   6   1   3   10.97    0.97
   6   1   3   11.12    0.86
   6   1   3   12.60    0.88
   6   1   3   10.75    0.83
  -7  -1  -3    1.22    0.31
  -7  -1  -3    1.11    0.21
  -7  -1  -3    0.71    0.27
  -7  -1  -3    0.76    0.25
   7   1   3    1.15    0.28
   7   1   3    0.76    0.19
   7   1   3    1.33    0.24
   7   1   3    0.77    0.19
  -8  -1  -3    0.22    0.20
  -8  -1  -3    0.17    0.19
  -8  -1  -3    0.09    0.17
   8   1   3    0.17    0.18
   8   1   3    0.22    0.18
   8   1   3    0.19    0.20
   9  -2  -3    4.77    0.61
   9  -2  -3    3.27    0.43
   9  -2  -3    3.35    0.44
  -9   2   3    4.77    0.62
  -9   2   3    4.57    0.52
  -9   2   3    3.99    0.62
   8  -2  -3    0.48    0.21
   8  -2  -3   -0.17    0.11
   8  -2  -3    0.24    0.17
  -8   2   3    0.02    0.14
  -8   2   3   -0.01    0.14
  -8   2   3    0.26    0.21
   7  -2  -3    1.79    0.31
   7  -2  -3    1.52    0.23
   7  -2  -3    1.60    0.24
  -7   2   3    2.47    0.37
  -7   2   3    1.74    0.33
  -7   2   3    1.67    0.26
  -7   2   3    1.58    0.32
  -7   2   3    2.17    0.26
   6  -2  -3   -0.06    0.11
   6  -2  -3    0.37    0.10
   6  -2  -3    0.05    0.07
  -6   2   3    0.14    0.09
  -6   2   3    0.10    0.13
  -6   2   3    0.08    0.12
  -6   2   3    0.01    0.11
  -6   2   3    0.04    0.11
   5  -2  -3    5.26    0.39
   5  -2  -3    5.01    0.38
   5  -2  -3    4.24    0.44
   5  -2  -3    5.19    0.37
  -5   2   3    3.81    0.45
  -5   2   3    4.79    0.38
  -5   2   3    5.75    0.40
  -5   2   3    4.53    0.44
  -5   2   3    4.24    0.39
  -5   2   3    4.05    0.46
   4  -2  -3   24.99    1.85
   4  -2  -3   26.62    1.76
   4  -2  -3   28.49    1.76
   4  -2  -3   25.60    1.65
  -4   2   3   25.82    1.70
  -4   2   3   25.00    1.85
  -4   2   3   24.26    1.67
  -4   2   3   23.89    1.93
  -4   2   3   24.44    1.90
   3  -2  -3    0.77    0.12
   3  -2  -3    0.71    0.10
   3  -2  -3    0.63    0.09
   3  -2  -3    0.68    0.08
  -3   2   3    0.67    0.12
  -3   2   3    0.89    0.11
  -3   2   3    0.61    0.09
  -3   2   3    0.85    0.14
  -3   2   3    0.80    0.11
  -3   2   3    0.55    0.12
   2  -2  -3    9.59    0.65
   2  -2  -3    9.32    0.68
   2  -2  -3    9.43    0.65
   2  -2  -3    9.05    0.61
  -2   2   3    8.82    0.78
  -2   2   3   10.65    0.73
  -2   2   3    8.76    0.62
  -2   2   3    9.40    0.71
  -2   2   3    8.78    0.64
  -2   2   3    9.58    0.70
   1  -2  -3    1.63    0.13
   1  -2  -3    1.61    0.13
   1  -2  -3    1.36    0.12
   1  -2  -3    1.54    0.13
   1  -2  -3    1.51    0.13
  -1   2   3    1.33    0.12
  -1   2   3    1.55    0.15
  -1   2   3    1.39    0.15
  -1   2   3    1.55    0.12
  -1   2   3    1.20    0.15
  -1   2   3    1.38    0.12
   0  -2  -3   91.85    5.80
   0  -2  -3   90.36    6.28
   0  -2  -3  102.60    6.42
   0  -2  -3  102.82    6.54
   0  -2  -3   96.28    6.20
   0   2   3   86.60    6.72
   0   2   3   93.36    6.00
   0   2   3   85.17    6.28
   0   2   3   90.81    6.72
   0   2   3   86.24    7.58
  -1  -2  -3    0.92    0.12
  -1  -2  -3    0.89    0.12
  -1  -2  -3    0.96    0.10
  -1  -2  -3    1.08    0.10
  -1  -2  -3    1.15    0.13
   1   2   3    0.98    0.12
   1   2   3    0.98    0.09
   1   2   3    0.94    0.12
   1   2   3    0.93    0.13
   1   2   3    0.73    0.14
  -2  -2  -3    1.24    0.17
  -2  -2  -3    1.35    0.10
  -2  -2  -3    1.23    0.17
  -2  -2  -3    1.24    0.18
  -2  -2  -3    1.13    0.15
  -2  -2  -3    1.13    0.14
  -2  -2  -3    1.32    0.16
   2   2   3    1.09    0.14
   2   2   3    1.12    0.18
   2   2   3    1.07    0.15
   2   2   3    1.15    0.14
   2   2   3    1.23    0.16
   2   2   3    1.45    0.11
  -3  -2  -3    4.43    0.34
  -3  -2  -3    4.72    0.38
  -3  -2  -3    4.48    0.45
  -3  -2  -3    4.87    0.44
  -3  -2  -3    3.88    0.42
  -3  -2  -3    5.60    0.40
  -3  -2  -3    5.66    0.41
   3   2   3    4.66    0.47
   3   2   3    4.20    0.43
   3   2   3    5.54    0.35
   3   2   3    4.85    0.41
   3   2   3    4.90    0.39
   3   2   3    5.44    0.40
  -4  -2  -3    1.18    0.17
  -4  -2  -3    1.35    0.18
  -4  -2  -3    1.22    0.21
  -4  -2  -3    0.98    0.16
  -4  -2  -3    1.14    0.14
  -4  -2  -3    0.95    0.20
  -4  -2  -3    1.16    0.21
   4   2   3    1.27    0.20
   4   2   3    1.45    0.19
   4   2   3    1.13    0.16
   4   2   3    1.17    0.20
  -5  -2  -3    1.33    0.21
  -5  -2  -3    1.32    0.26
  -5  -2  -3    1.00    0.19
  -5  -2  -3    1.28    0.25
  -5  -2  -3    1.68    0.29
   5   2   3    1.67    0.28
   5   2   3    1.39    0.22
   5   2   3    1.42    0.22
   5   2   3    1.75    0.23
   5   2   3    1.13    0.24
  -6  -2  -3    3.04    0.45
  -6  -2  -3    3.26    0.38
  -6  -2  -3    3.29    0.39
  -6  -2  -3    3.61    0.47
  -6  -2  -3    2.72    0.43
   6   2   3    4.00    0.38
   6   2   3    3.77    0.47
   6   2   3    3.00    0.37
  -7  -2  -3    1.32    0.33
  -7  -2  -3    1.05    0.23
  -7  -2  -3    1.27    0.25
  -7  -2  -3    0.90    0.27
   7   2   3    1.16    0.24
   7   2   3    1.18    0.24
   7   2   3    1.26    0.27
  -8  -2  -3    0.02    0.16
  -8  -2  -3    0.00    0.20
  -8  -2  -3    0.02    0.13
   8   2   3    0.20    0.16
   8   2   3    0.06    0.18
   8   2   3   -0.38    0.18
   9  -3  -3   -0.19    0.20
   9  -3  -3    0.01    0.15
   9  -3  -3   -0.04    0.16
  -9   3   3   -0.30    0.16
  -9   3   3    0.17    0.25
  -9   3   3   -0.14    0.25
   8  -3  -3    8.48    0.77
   8  -3  -3    7.62    0.65
   8  -3  -3    9.60    0.70
  -8   3   3    9.32    0.68
  -8   3   3    7.04    0.78
  -8   3   3    8.23    0.80
  -8   3   3    8.07    0.71
  -8   3   3    8.65    0.85
   7  -3  -3   27.05    2.07
   7  -3  -3   26.98    1.94
   7  -3  -3   27.03    1.84
  -7   3   3   29.56    1.89
  -7   3   3   28.76    2.10
  -7   3   3   28.13    2.15
  -7   3   3   27.90    1.88
  -7   3   3   25.60    2.16
   6  -3  -3    1.17    0.17
   6  -3  -3    0.96    0.16
   6  -3  -3    1.15    0.21
  -6   3   3    1.20    0.24
  -6   3   3    1.31    0.23
  -6   3   3    0.98    0.24
  -6   3   3    1.03    0.17
  -6   3   3    1.15    0.21
   5  -3  -3    4.08    0.36
   5  -3  -3    4.30    0.34
   5  -3  -3    4.08    0.40
   5  -3  -3    4.28    0.35
  -5   3   3    4.18    0.43
  -5   3   3    4.49    0.42
  -5   3   3    4.27    0.35
  -5   3   3    3.98    0.37
  -5   3   3    4.71    0.42
  -5   3   3    4.31    0.36
   4  -3  -3    4.11    0.31
   4  -3  -3    3.90    0.31
   4  -3  -3    3.46    0.34
   4  -3  -3    3.94    0.32
  -4   3   3    3.44    0.37
  -4   3   3    4.85    0.35
  -4   3   3    3.80    0.31
  -4   3   3    3.26    0.36
  -4   3   3    3.83    0.33
  -4   3   3    4.00    0.35
   3  -3  -3   63.96    3.88
   3  -3  -3   60.16    4.29
   3  -3  -3   64.53    4.15
   3  -3  -3   62.19    4.19
  -3   3   3   61.52    3.91
  -3   3   3   58.41    4.02
  -3   3   3   58.14    5.03
  -3   3   3   62.01    4.48
  -3   3   3   60.52    4.40
  -3   3   3   63.66    4.51
   2  -3  -3  137.69    8.58
   2  -3  -3  118.43    8.39
   2  -3  -3  129.32    8.30
   2  -3  -3  127.15   10.14
   2  -3  -3  132.33    7.76
   2  -3  -3  115.45    8.76
  -2   3   3  123.25    8.76
  -2   3   3  113.29   10.13
  -2   3   3  136.57    8.99
  -2   3   3  122.20    7.78
  -2   3   3  115.08    8.98
  -2   3   3  116.14    8.03
   1  -3  -3    6.87    0.52
   1  -3  -3    7.25    0.51
   1  -3  -3    6.64    0.48
   1  -3  -3    6.97    0.64
   1  -3  -3    7.24    0.52
  -1   3   3    6.51    0.63
  -1   3   3    6.71    0.55
  -1   3   3    7.41    0.47
  -1   3   3    6.74    0.56
  -1   3   3    7.30    0.50
   0  -3  -3    0.23    0.06
   0  -3  -3    0.17    0.05
   0  -3  -3    0.10    0.06
   0  -3  -3    0.21    0.06
   0  -3  -3    0.22    0.09
   0   3   3    0.16    0.06
   0   3   3    0.14    0.06
   0   3   3    0.15    0.06
   0   3   3    0.14    0.07
  -1  -3  -3   31.83    2.31
  -1  -3  -3   31.97    2.26
  -1  -3  -3   33.63    2.24
  -1  -3  -3   34.47    2.09
  -1  -3  -3   35.15    2.76
  -1  -3  -3   29.13    2.34
   1   3   3   31.93    2.41
   1   3   3   37.23    2.15
   1   3   3   32.13    2.42
   1   3   3   31.01    2.26
   1   3   3   30.94    2.74
  -2  -3  -3   14.32    0.96
  -2  -3  -3   15.54    0.92
  -2  -3  -3   12.56    1.07
  -2  -3  -3   14.12    1.04
  -2  -3  -3   16.09    1.29
  -2  -3  -3   13.83    1.03
  -2  -3  -3   13.76    1.08
   2   3   3   13.95    1.04
   2   3   3   15.98    0.97
   2   3   3   14.33    1.11
   2   3   3   14.00    1.11
   2   3   3   13.47    1.26
  -3  -3  -3    0.30    0.11
  -3  -3  -3    0.39    0.11
  -3  -3  -3    0.44    0.11
  -3  -3  -3    0.29    0.08
  -3  -3  -3    0.26    0.09
  -3  -3  -3    0.27    0.06
  -3  -3  -3    0.46    0.14
   3   3   3    0.45    0.12
   3   3   3    0.19    0.10
   3   3   3    0.45    0.11
   3   3   3    0.18    0.09
   3   3   3    0.34    0.11
  -4  -3  -3    0.45    0.13
  -4  -3  -3    0.44    0.14
  -4  -3  -3    0.71    0.14
  -4  -3  -3    0.51    0.14
  -4  -3  -3    0.75    0.20
  -4  -3  -3    0.44    0.16
   4   3   3    0.55    0.17
   4   3   3    0.46    0.13
   4   3   3    0.78    0.14
   4   3   3    0.66    0.18
  -5  -3  -3   -0.13    0.06
  -5  -3  -3   -0.29    0.11
  -5  -3  -3   -0.01    0.11
  -5  -3  -3    0.05    0.09
  -5  -3  -3   -0.14    0.12
   5   3   3    0.12    0.11
   5   3   3   -0.09    0.08
   5   3   3   -0.06    0.12
   5   3   3   -0.05    0.07
   5   3   3    0.00    0.13
  -6  -3  -3    4.32    0.58
  -6  -3  -3    5.33    0.59
  -6  -3  -3    5.31    0.48
  -6  -3  -3    5.02    0.48
  -6  -3  -3    5.15    0.63
   6   3   3    5.17    0.56
   6   3   3    5.24    0.48
   6   3   3    5.55    0.50
   6   3   3    5.08    0.49
  -7  -3  -3    1.50    0.27
  -7  -3  -3    1.26    0.27
  -7  -3  -3    1.68    0.36
  -7  -3  -3    0.91    0.27
   7   3   3    1.98    0.32
   7   3   3    1.92    0.32
   7   3   3    1.54    0.28
  -8  -3  -3    0.05    0.14
  -8  -3  -3   -0.05    0.18
  -8  -3  -3   -0.04    0.20
  -8  -3  -3   -0.18    0.18
   8   3   3    0.07    0.20
   8   3   3   -0.33    0.20
   8   3   3    0.13    0.15
   9  -4  -3    0.97    0.28
   9  -4  -3    0.83    0.21
   9  -4  -3    0.80    0.23
  -9   4   3    0.70    0.33
  -9   4   3    0.77    0.28
  -9   4   3    0.89    0.28
   8  -4  -3    1.82    0.28
   8  -4  -3    1.98    0.28
   8  -4  -3    2.00    0.35
  -8   4   3    1.90    0.36
  -8   4   3    2.16    0.35
  -8   4   3    1.84    0.37
  -8   4   3    2.61    0.31
  -8   4   3    1.93    0.39
   7  -4  -3    0.02    0.12
   7  -4  -3    0.33    0.14
   7  -4  -3    0.08    0.09
  -7   4   3    0.10    0.12
  -7   4   3    0.19    0.17
  -7   4   3    0.08    0.15
  -7   4   3    0.35    0.14
  -7   4   3    0.15    0.15
   6  -4  -3    4.92    0.44
   6  -4  -3    5.14    0.41
   6  -4  -3    5.04    0.47
  -6   4   3    5.87    0.48
  -6   4   3    5.18    0.43
  -6   4   3    5.92    0.50
  -6   4   3    4.69    0.50
  -6   4   3    4.20    0.50
   5  -4  -3   -0.05    0.07
   5  -4  -3    0.14    0.07
   5  -4  -3    0.10    0.06
   5  -4  -3    0.07    0.08
  -5   4   3   -0.02    0.08
  -5   4   3    0.13    0.10
  -5   4   3   -0.02    0.08
  -5   4   3   -0.08    0.06
  -5   4   3   -0.08    0.08
  -5   4   3    0.03    0.09
   4  -4  -3    2.41    0.21
   4  -4  -3    2.19    0.22
   4  -4  -3    2.52    0.22
   4  -4  -3    2.47    0.24
  -4   4   3    2.58    0.25
  -4   4   3    2.34    0.26
  -4   4   3    2.50    0.26
  -4   4   3    2.23    0.24
  -4   4   3    2.49    0.25
  -4   4   3    2.58    0.24
   3  -4  -3   27.54    1.88
   3  -4  -3   26.65    1.90
   3  -4  -3   27.44    2.29
   3  -4  -3   28.61    1.94
   3  -4  -3   27.43    1.76
  -3   4   3   27.41    1.78
  -3   4   3   26.83    1.84
  -3   4   3   28.10    2.05
  -3   4   3   27.59    2.05
  -3   4   3   27.54    1.99
  -3   4   3   25.68    2.28
   2  -4  -3    0.12    0.05
   2  -4  -3    0.22    0.07
   2  -4  -3    0.25    0.05
   2  -4  -3    0.27    0.07
   2  -4  -3    0.15    0.06
   2  -4  -3    0.25    0.10
  -2   4   3    0.00    0.07
  -2   4   3    0.13    0.06
  -2   4   3    0.17    0.08
  -2   4   3    0.10    0.06
  -2   4   3    0.19    0.08
  -2   4   3    0.22    0.05
   1  -4  -3    3.91    0.31
   1  -4  -3    4.00    0.33
   1  -4  -3    3.56    0.31
   1  -4  -3    4.12    0.42
   1  -4  -3    4.50    0.33
  -1   4   3    3.41    0.34
  -1   4   3    4.17    0.33
  -1   4   3    3.88    0.37
  -1   4   3    4.16    0.29
  -1   4   3    3.80    0.41
   0  -4  -3    4.83    0.37
   0  -4  -3    4.37    0.34
   0  -4  -3    4.66    0.48
   0  -4  -3    4.49    0.38
   0  -4  -3    5.03    0.38
   0   4   3    4.30    0.38
   0   4   3    4.41    0.41
   0   4   3    4.11    0.46
   0   4   3    4.89    0.36
  -1  -4  -3    2.45    0.24
  -1  -4  -3    2.40    0.22
  -1  -4  -3    1.83    0.20
  -1  -4  -3    2.26    0.23
  -1  -4  -3    2.44    0.35
  -1  -4  -3    2.76    0.25
   1   4   3    2.45    0.24
   1   4   3    2.56    0.27
   1   4   3    2.78    0.32
   1   4   3    2.52    0.22
   1   4   3    2.23    0.24
  -2  -4  -3   13.66    0.98
  -2  -4  -3   12.48    0.90
  -2  -4  -3   14.19    1.23
  -2  -4  -3   12.27    1.01
  -2  -4  -3   12.86    0.97
   2   4   3   13.23    1.06
   2   4   3   14.12    0.92
   2   4   3   12.75    0.97
   2   4   3   13.23    1.04
   2   4   3   13.62    1.21
  -3  -4  -3    0.58    0.13
  -3  -4  -3    0.24    0.10
  -3  -4  -3    0.69    0.18
  -3  -4  -3    0.63    0.15
  -3  -4  -3    0.48    0.11
   3   4   3    0.58    0.15
   3   4   3    0.72    0.19
   3   4   3    0.61    0.14
   3   4   3    0.54    0.13
   3   4   3    0.58    0.14
  -4  -4  -3    2.84    0.41
  -4  -4  -3    2.74    0.33
  -4  -4  -3    3.19    0.34
  -4  -4  -3    3.82    0.33
  -4  -4  -3    2.64    0.36
   4   4   3    3.45    0.38
   4   4   3    3.73    0.33
   4   4   3    2.98    0.36
   4   4   3    3.00    0.39
  -5  -4  -3    1.38    0.28
  -5  -4  -3    1.17    0.23
  -5  -4  -3    1.02    0.22
  -5  -4  -3    1.24    0.22
  -5  -4  -3    1.38    0.25
   5   4   3    1.43    0.27
   5   4   3    0.98    0.21
   5   4   3    1.08    0.23
   5   4   3    1.19    0.27
  -6  -4  -3   -0.09    0.13
  -6  -4  -3    0.39    0.25
  -6  -4  -3   -0.12    0.15
   6   4   3    0.09    0.16
   6   4   3   -0.12    0.15
   6   4   3    0.03    0.15
  -7  -4  -3    0.00    0.21
  -7  -4  -3    0.00    0.16
  -7  -4  -3    0.05    0.19
   7   4   3    0.18    0.20
   7   4   3    0.01    0.16
   7   4   3   -0.04    0.17
   9  -5  -3    1.37    0.27
   9  -5  -3    1.04    0.24
   9  -5  -3    0.96    0.28
  -9   5   3    1.10    0.26
  -9   5   3    1.80    0.36
  -9   5   3    0.40    0.26
  -9   5   3    0.93    0.34
   8  -5  -3    0.03    0.10
   8  -5  -3    0.20    0.12
   8  -5  -3   -0.10    0.12
  -8   5   3    0.02    0.20
  -8   5   3    0.06    0.14
  -8   5   3    0.09    0.16
  -8   5   3   -0.20    0.17
  -8   5   3   -0.07    0.16
   7  -5  -3   11.45    0.91
   7  -5  -3   11.28    0.80
   7  -5  -3   10.90    0.84
  -7   5   3   10.60    0.96
  -7   5   3   10.94    0.91
  -7   5   3   10.89    0.87
  -7   5   3    9.36    0.94
  -7   5   3   11.89    0.84
   6  -5  -3    8.48    0.71
   6  -5  -3    8.80    0.67
   6  -5  -3    9.66    0.77
  -6   5   3    8.92    0.80
  -6   5   3   10.22    0.75
  -6   5   3    9.57    0.72
  -6   5   3   10.83    0.79
  -6   5   3    8.55    0.81
   5  -5  -3    7.97    0.63
   5  -5  -3    7.43    0.56
   5  -5  -3    7.36    0.60
   5  -5  -3    7.59    0.60
  -5   5   3    8.27    0.66
  -5   5   3    7.25    0.68
  -5   5   3    8.15    0.62
  -5   5   3    8.31    0.62
  -5   5   3    7.95    0.67
   4  -5  -3    2.78    0.26
   4  -5  -3    2.54    0.25
   4  -5  -3    2.78    0.24
   4  -5  -3    2.90    0.26
   4  -5  -3    2.96    0.31
  -4   5   3    2.37    0.27
  -4   5   3    2.44    0.28
  -4   5   3    2.56    0.29
  -4   5   3    2.55    0.29
  -4   5   3    2.68    0.29
  -4   5   3    1.97    0.28
   3  -5  -3   -0.04    0.07
   3  -5  -3    0.00    0.05
   3  -5  -3    0.03    0.05
   3  -5  -3   -0.02    0.06
   3  -5  -3    0.06    0.06
  -3   5   3    0.03    0.08
  -3   5   3    0.00    0.06
  -3   5   3   -0.04    0.06
  -3   5   3   -0.05    0.05
  -3   5   3   -0.01    0.07
  -3   5   3   -0.05    0.08
   2  -5  -3   23.00    1.78
   2  -5  -3   24.56    2.16
   2  -5  -3   23.23    1.77
   2  -5  -3   26.03    1.75
   2  -5  -3   25.02    1.64
  -2   5   3   26.96    1.89
  -2   5   3   26.68    1.64
  -2   5   3   27.45    1.72
  -2   5   3   24.53    1.92
  -2   5   3   24.58    2.15
   1  -5  -3    0.69    0.11
   1  -5  -3    0.62    0.11
   1  -5  -3    0.67    0.13
   1  -5  -3    0.69    0.17
   1  -5  -3    0.62    0.12
  -1   5   3    0.79    0.16
  -1   5   3    0.76    0.10
  -1   5   3    0.56    0.11
  -1   5   3    0.67    0.17
  -1   5   3    0.63    0.13
   0  -5  -3    4.29    0.35
   0  -5  -3    4.23    0.35
   0  -5  -3    3.80    0.32
   0  -5  -3    3.94    0.36
   0  -5  -3    3.96    0.46
   0   5   3    3.94    0.34
   0   5   3    4.10    0.36
   0   5   3    4.29    0.29
   0   5   3    3.87    0.40
   0   5   3    3.67    0.45
  -1  -5  -3    0.67    0.14
  -1  -5  -3    1.13    0.25
  -1  -5  -3    0.71    0.14
  -1  -5  -3    0.78    0.13
  -1  -5  -3    0.75    0.15
   1   5   3    0.75    0.13
   1   5   3    0.77    0.14
   1   5   3    0.61    0.19
   1   5   3    0.69    0.15
   1   5   3    0.71    0.16
  -2  -5  -3    0.34    0.11
  -2  -5  -3    0.36    0.12
  -2  -5  -3    0.17    0.17
  -2  -5  -3    0.33    0.13
  -2  -5  -3    0.32    0.13
   2   5   3    0.54    0.11
   2   5   3    0.32    0.17
   2   5   3    0.10    0.11
   2   5   3    0.04    0.10
   2   5   3    0.51    0.13
  -3  -5  -3   13.32    1.01
  -3  -5  -3   12.79    0.94
  -3  -5  -3   13.40    1.01
  -3  -5  -3   12.21    1.06
  -3  -5  -3   14.96    1.30
   3   5   3   13.07    1.07
   3   5   3   13.58    1.01
   3   5   3   13.35    1.25
   3   5   3   12.73    1.08
  -4  -5  -3   20.84    1.39
  -4  -5  -3   17.55    1.36
  -4  -5  -3   18.37    1.46
  -4  -5  -3   17.80    1.28
   4   5   3   16.31    1.35
   4   5   3   18.75    1.68
   4   5   3   19.61    1.38
   4   5   3   18.29    1.47
  -5  -5  -3    1.53    0.34
  -5  -5  -3    1.87    0.29
  -5  -5  -3    1.91    0.29
  -5  -5  -3    1.69    0.29
   5   5   3    2.15    0.38
   5   5   3    1.56    0.30
   5   5   3    1.85    0.30
   5   5   3    1.77    0.28
  -6  -5  -3    0.09    0.13
  -6  -5  -3   -0.19    0.18
  -6  -5  -3    0.06    0.18
   6   5   3    0.25    0.18
   6   5   3   -0.07    0.12
   6   5   3    0.25    0.19
   9  -6  -3    3.23    0.41
   9  -6  -3    3.48    0.43
   9  -6  -3    3.22    0.47
  -9   6   3    4.46    0.57
  -9   6   3    3.61    0.51
  -9   6   3    3.09    0.55
  -9   6   3    3.74    0.45
   8  -6  -3    3.72    0.44
   8  -6  -3    3.38    0.44
   8  -6  -3    4.02    0.39
  -8   6   3    4.16    0.57
  -8   6   3    3.84    0.45
  -8   6   3    4.09    0.51
  -8   6   3    4.31    0.52
  -8   6   3    3.08    0.49
   7  -6  -3    0.17    0.10
   7  -6  -3    0.03    0.11
   7  -6  -3    0.02    0.09
  -7   6   3   -0.05    0.12
  -7   6   3   -0.05    0.12
  -7   6   3   -0.16    0.14
  -7   6   3   -0.07    0.14
  -7   6   3    0.18    0.13
   6  -6  -3    0.87    0.18
   6  -6  -3    0.85    0.18
   6  -6  -3    1.05    0.17
  -6   6   3    1.05    0.24
  -6   6   3    0.88    0.21
  -6   6   3    0.72    0.20
  -6   6   3    0.88    0.20
   5  -6  -3   26.62    1.94
   5  -6  -3   27.97    1.92
   5  -6  -3   28.53    1.80
   5  -6  -3   28.91    1.97
  -5   6   3   28.22    1.90
  -5   6   3   29.33    1.86
  -5   6   3   24.53    2.08
  -5   6   3   27.26    2.08
  -5   6   3   24.92    2.03
   4  -6  -3   11.20    1.04
   4  -6  -3   11.22    0.79
   4  -6  -3   12.02    0.86
   4  -6  -3   10.58    0.86
   4  -6  -3   11.55    0.86
  -4   6   3   10.97    1.03
  -4   6   3   11.96    0.83
  -4   6   3   11.63    0.86
  -4   6   3   11.44    0.94
  -4   6   3   11.05    0.91
   3  -6  -3   22.85    1.66
   3  -6  -3   23.51    1.69
   3  -6  -3   23.59    1.55
   3  -6  -3   23.12    2.05
   3  -6  -3   21.23    1.68
  -3   6   3   25.49    1.65
  -3   6   3   25.65    1.58
  -3   6   3   25.59    1.79
  -3   6   3   22.27    2.04
  -3   6   3   23.71    1.83
   2  -6  -3    0.46    0.13
   2  -6  -3    0.47    0.12
   2  -6  -3    0.48    0.18
   2  -6  -3    0.78    0.11
   2  -6  -3    0.59    0.12
  -2   6   3    0.39    0.15
  -2   6   3    0.48    0.12
  -2   6   3    0.66    0.12
  -2   6   3    0.42    0.13
  -2   6   3    0.24    0.15
   1  -6  -3    1.19    0.19
   1  -6  -3    1.20    0.16
   1  -6  -3    0.90    0.16
   1  -6  -3    1.25    0.18
   1  -6  -3    1.33    0.27
  -1   6   3    1.03    0.23
  -1   6   3    1.05    0.18
  -1   6   3    1.23    0.14
  -1   6   3    1.03    0.17
  -1   6   3    0.84    0.20
   0  -6  -3   14.02    1.01
   0  -6  -3   13.72    1.00
   0  -6  -3   12.96    1.01
   0  -6  -3   13.49    0.93
   0  -6  -3   13.24    1.26
   0   6   3   14.04    0.97
   0   6   3   13.38    1.06
   0   6   3   13.51    1.11
   0   6   3   12.31    1.24
  -1  -6  -3   13.69    1.02
  -1  -6  -3   14.42    1.30
  -1  -6  -3   11.94    1.02
  -1  -6  -3   13.19    0.93
  -1  -6  -3   12.46    0.99
   1   6   3   13.97    1.06
   1   6   3   14.63    0.97
   1   6   3   12.75    1.01
   1   6   3   13.47    1.26
   1   6   3   13.54    1.11
  -2  -6  -3    0.16    0.11
  -2  -6  -3    0.10    0.10
  -2  -6  -3   -0.03    0.10
  -2  -6  -3    0.03    0.18
  -2  -6  -3   -0.02    0.11
   2   6   3    0.08    0.08
   2   6   3    0.04    0.11
   2   6   3    0.15    0.11
   2   6   3   -0.09    0.13
  -3  -6  -3    0.45    0.15
  -3  -6  -3    0.23    0.13
  -3  -6  -3    0.13    0.14
  -3  -6  -3    0.51    0.27
  -3  -6  -3    0.37    0.17
   3   6   3    0.60    0.18
   3   6   3    0.08    0.13
   3   6   3    0.25    0.20
   3   6   3    0.00    0.13
  -4  -6  -3    0.16    0.17
  -4  -6  -3    0.09    0.14
  -4  -6  -3    0.30    0.15
  -4  -6  -3    0.33    0.17
   4   6   3    0.31    0.21
   4   6   3    0.26    0.16
   4   6   3    0.31    0.17
   4   6   3    0.43    0.15
  -5  -6  -3    0.03    0.12
  -5  -6  -3    0.16    0.16
  -5  -6  -3    0.55    0.26
  -5  -6  -3    0.47    0.21
   5   6   3    0.45    0.17
   5   6   3    0.37    0.24
   5   6   3    0.39    0.20
  -6  -6  -3    0.62    0.26
  -6  -6  -3    1.01    0.29
  -6  -6  -3    0.43    0.28
  -6  -6  -3    0.45    0.20
   6   6   3    0.48    0.22
   6   6   3    1.41    0.30
   6   6   3    0.50    0.24
   9  -7  -3    5.46    0.56
   9  -7  -3    5.30    0.52
  -9   7   3    5.26    0.59
  -9   7   3    5.22    0.65
   8  -7  -3    0.90    0.21
   8  -7  -3    0.79    0.21
  -8   7   3    0.70    0.24
  -8   7   3    0.43    0.26
   7  -7  -3   -0.09    0.13
   7  -7  -3   -0.21    0.11
  -7   7   3    0.07    0.18
  -7   7   3    0.06    0.10
  -7   7   3    0.09    0.20
   6  -7  -3    4.80    0.39
   6  -7  -3    4.67    0.43
  -6   7   3    5.10    0.49
  -6   7   3    3.69    0.45
  -6   7   3    4.70    0.45
   5  -7  -3    8.91    0.68
   5  -7  -3    8.16    0.68
   5  -7  -3    8.35    0.63
  -5   7   3    8.49    0.75
  -5   7   3    7.16    0.71
  -5   7   3    9.49    0.69
  -5   7   3    8.24    0.68
   4  -7  -3    0.08    0.11
   4  -7  -3    0.14    0.09
   4  -7  -3    0.17    0.13
   4  -7  -3    0.40    0.16
  -4   7   3    0.39    0.16
  -4   7   3    0.16    0.11
  -4   7   3    0.11    0.12
  -4   7   3    0.25    0.16
  -4   7   3    0.32    0.14
   3  -7  -3   17.89    1.24
   3  -7  -3   19.03    1.36
   3  -7  -3   18.43    1.66
   3  -7  -3   18.68    1.33
  -3   7   3   16.14    1.63
  -3   7   3   19.12    1.25
  -3   7   3   17.83    1.32
  -3   7   3   19.44    1.42
  -3   7   3   18.45    1.48
   2  -7  -3    4.62    0.44
   2  -7  -3    4.46    0.40
   2  -7  -3    5.04    0.44
   2  -7  -3    5.22    0.59
  -2   7   3    4.84    0.50
  -2   7   3    5.32    0.58
  -2   7   3    4.73    0.44
  -2   7   3    4.97    0.45
   1  -7  -3    0.90    0.17
   1  -7  -3    0.96    0.28
   1  -7  -3    0.89    0.19
   1  -7  -3    1.13    0.18
  -1   7   3    0.72    0.16
  -1   7   3    1.03    0.19
  -1   7   3    0.87    0.27
  -1   7   3    0.91    0.22
   0  -7  -3    3.59    0.41
   0  -7  -3    3.54    0.54
   0  -7  -3    3.45    0.32
   0  -7  -3    3.24    0.35
   0   7   3    3.06    0.49
   0   7   3    3.16    0.36
   0   7   3    3.12    0.43
   0   7   3    3.39    0.35
  -1  -7  -3   12.32    1.17
  -1  -7  -3   11.25    0.83
  -1  -7  -3   12.07    0.91
  -1  -7  -3   11.44    0.92
   1   7   3   11.70    0.86
   1   7   3   11.39    1.01
   1   7   3   12.14    0.94
   1   7   3   10.83    1.12
   1   7   3   10.25    0.90
  -2  -7  -3    1.26    0.25
  -2  -7  -3    0.98    0.20
  -2  -7  -3    0.90    0.33
  -2  -7  -3    1.15    0.22
   2   7   3    0.68    0.23
   2   7   3    0.85    0.20
   2   7   3    0.74    0.19
  -3  -7  -3    0.12    0.14
  -3  -7  -3    0.31    0.15
  -3  -7  -3    0.32    0.27
  -3  -7  -3    0.17    0.19
   3   7   3    0.36    0.18
   3   7   3    0.06    0.16
   3   7   3    0.37    0.14
   3   7   3    0.24    0.21
  -4  -7  -3   -0.33    0.15
  -4  -7  -3    0.08    0.14
  -4  -7  -3    0.13    0.14
   4   7   3   -0.14    0.20
   4   7   3    0.14    0.13
   4   7   3    0.10    0.16
  -5  -7  -3    0.09    0.19
  -5  -7  -3    0.23    0.18
  -5  -7  -3   -0.06    0.18
   5   7   3    0.15    0.18
   5   7   3    0.39    0.22
   5   7   3    0.32    0.26
   9  -8  -3    0.80    0.24
  -9   8   3    0.72    0.29
  -9   8   3    1.07    0.31
   8  -8  -3   11.06    0.95
   8  -8  -3   12.03    0.89
  -8   8   3   12.41    0.99
  -8   8   3   11.83    0.98
   7  -8  -3    2.89    0.34
  -7   8   3    1.99    0.35
  -7   8   3    2.81    0.43
  -7   8   3    3.08    0.44
   6  -8  -3    0.37    0.13
   6  -8  -3    0.20    0.16
  -6   8   3   -0.17    0.17
  -6   8   3    0.19    0.14
  -6   8   3    0.25    0.19
  -6   8   3    0.32    0.22
   5  -8  -3   -0.01    0.12
   5  -8  -3   -0.01    0.11
   5  -8  -3    0.04    0.09
  -5   8   3   -0.10    0.12
  -5   8   3    0.13    0.17
  -5   8   3    0.05    0.10
  -5   8   3   -0.07    0.16
   4  -8  -3   13.97    1.05
   4  -8  -3   13.22    1.06
   4  -8  -3   13.65    1.30
   4  -8  -3   12.43    0.96
  -4   8   3   14.55    1.00
  -4   8   3   13.21    1.28
  -4   8   3   15.00    1.18
  -4   8   3   13.21    1.05
  -4   8   3   14.52    1.11
   3  -8  -3    7.26    0.60
   3  -8  -3    7.96    0.67
   3  -8  -3    7.63    0.64
   3  -8  -3    8.28    0.83
  -3   8   3    8.07    0.67
  -3   8   3    7.56    0.81
  -3   8   3    7.94    0.66
  -3   8   3    7.82    0.74
   2  -8  -3   11.54    0.91
   2  -8  -3   12.08    0.89
   2  -8  -3   11.49    1.14
   2  -8  -3   11.08    0.81
  -2   8   3   11.88    1.01
  -2   8   3    9.64    1.10
  -2   8   3   11.21    0.88
  -2   8   3   11.29    0.92
   1  -8  -3   -0.02    0.09
   1  -8  -3   -0.09    0.14
   1  -8  -3   -0.03    0.09
   1  -8  -3    0.27    0.14
  -1   8   3    0.08    0.12
  -1   8   3   -0.01    0.09
  -1   8   3   -0.03    0.10
  -1   8   3   -0.08    0.12
   0  -8  -3   -0.12    0.10
   0  -8  -3   -0.12    0.14
   0  -8  -3   -0.24    0.10
   0  -8  -3   -0.16    0.11
   0   8   3    0.03    0.10
   0   8   3   -0.08    0.10
   0   8   3    0.00    0.14
   0   8   3   -0.10    0.10
  -1  -8  -3    1.17    0.26
  -1  -8  -3    1.49    0.27
  -1  -8  -3    1.23    0.22
  -1  -8  -3    1.27    0.39
   1   8   3    1.13    0.22
   1   8   3    1.12    0.32
   1   8   3    0.85    0.21
   1   8   3    0.83    0.24
  -2  -8  -3    3.07    0.42
  -2  -8  -3    2.94    0.41
  -2  -8  -3    2.49    0.52
  -2  -8  -3    2.78    0.34
   2   8   3    2.58    0.37
   2   8   3    2.59    0.39
   2   8   3    2.97    0.46
   2   8   3    2.46    0.48
  -3  -8  -3    0.81    0.34
  -3  -8  -3    0.54    0.19
  -3  -8  -3    0.64    0.25
  -3  -8  -3    0.30    0.17
   3   8   3    0.32    0.20
   3   8   3    0.75    0.25
   3   8   3    0.72    0.25
  -4  -8  -3    0.28    0.19
  -4  -8  -3    0.15    0.21
  -4  -8  -3    0.19    0.23
   4   8   3    0.49    0.29
   4   8   3    0.61    0.23
   4   8   3    0.24    0.18
   8  -9  -3    0.32    0.22
   8  -9  -3   -0.14    0.17
  -8   9   3    0.21    0.27
  -8   9   3    0.06    0.23
   7  -9  -3   -0.02    0.17
   7  -9  -3    0.27    0.16
  -7   9   3    0.00    0.21
  -7   9   3   -0.41    0.20
   6  -9  -3    2.70    0.36
   6  -9  -3    2.51    0.34
  -6   9   3    3.25    0.46
  -6   9   3    3.00    0.42
  -6   9   3    2.29    0.40
   5  -9  -3    0.64    0.22
   5  -9  -3    0.44    0.17
   5  -9  -3    0.77    0.19
  -5   9   3    0.59    0.27
  -5   9   3    0.48    0.20
   4  -9  -3   -0.15    0.13
   4  -9  -3    0.07    0.18
   4  -9  -3   -0.06    0.11
   4  -9  -3    0.03    0.14
  -4   9   3   -0.09    0.12
  -4   9   3    0.06    0.16
  -4   9   3    0.00    0.17
   3  -9  -3    0.48    0.27
   3  -9  -3    0.85    0.21
   3  -9  -3    0.54    0.21
   3  -9  -3    0.70    0.18
  -3   9   3    0.65    0.19
  -3   9   3    0.44    0.20
  -3   9   3    0.59    0.26
   2  -9  -3    1.35    0.29
   2  -9  -3    1.64    0.27
   2  -9  -3    1.37    0.23
   2  -9  -3    1.45    0.36
  -2   9   3    1.57    0.28
  -2   9   3    1.40    0.35
  -2   9   3    1.50    0.33
   1  -9  -3    5.12    0.51
   1  -9  -3    4.69    0.44
   1  -9  -3    5.39    0.54
  -1   9   3    4.10    0.59
  -1   9   3    5.38    0.51
  -1   9   3    5.74    0.69
   0  -9  -3    0.67    0.22
   0  -9  -3    0.56    0.33
   0  -9  -3    0.52    0.24
   0  -9  -3    0.54    0.17
   0   9   3    0.61    0.21
   0   9   3    0.51    0.20
   0   9   3    0.66    0.29
   0   9   3    0.62    0.22
  -1  -9  -3   -0.03    0.12
  -1  -9  -3    0.13    0.15
  -1  -9  -3    0.04    0.22
  -1  -9  -3   -0.11    0.18
   1   9   3   -0.02    0.16
   1   9   3    0.24    0.17
   1   9   3    0.04    0.16
  -2  -9  -3    1.39    0.34
  -2  -9  -3    1.64    0.51
  -2  -9  -3    1.45    0.26
  -2  -9  -3    1.27    0.31
   2   9   3    1.17    0.33
   2   9   3    1.09    0.29
   2   9   3    1.40    0.41
  -3  -9  -3    2.67    0.40
  -3  -9  -3    3.19    0.48
  -3  -9  -3    3.91    0.53
   3   9   3    2.92    0.59
   3   9   3    4.34    0.53
   8 -10  -3   -0.08    0.12
   8 -10  -3    0.11    0.21
  -8  10   3    0.01    0.25
  -8  10   3   -0.02    0.22
   7 -10  -3    0.81    0.22
   7 -10  -3    1.22    0.30
  -7  10   3    1.48    0.35
  -7  10   3    0.58    0.31
   6 -10  -3    0.61    0.19
   6 -10  -3    0.39    0.19
  -6  10   3    0.44    0.24
  -6  10   3    0.39    0.29
   5 -10  -3    2.51    0.36
   5 -10  -3    2.26    0.32
   5 -10  -3    2.54    0.39
  -5  10   3    2.22    0.41
  -5  10   3    2.51    0.46
   4 -10  -3    9.81    0.84
   4 -10  -3    9.23    1.02
   4 -10  -3    8.03    0.72
   4 -10  -3    9.70    0.82
  -4  10   3    9.93    1.01
  -4  10   3   10.17    0.83
  -4  10   3    9.02    0.89
   3 -10  -3    2.54    0.40
   3 -10  -3    3.43    0.42
   3 -10  -3    2.28    0.33
  -3  10   3    2.14    0.36
  -3  10   3    2.75    0.50
  -3  10   3    2.45    0.44
   2 -10  -3   -0.16    0.11
   2 -10  -3    0.07    0.21
   2 -10  -3    0.10    0.23
   2 -10  -3    0.15    0.16
  -2  10   3   -0.05    0.17
  -2  10   3    0.41    0.23
  -2  10   3    0.20    0.17
   1 -10  -3    0.32    0.35
   1 -10  -3    0.27    0.16
   1 -10  -3    0.08    0.14
   1 -10  -3    0.16    0.23
  -1  10   3    0.29    0.19
  -1  10   3    0.07    0.23
  -1  10   3    0.70    0.28
   0 -10  -3    1.45    0.29
   0 -10  -3    1.31    0.49
   0 -10  -3    1.57    0.27
   0 -10  -3    1.68    0.36
   0  10   3    1.38    0.41
   0  10   3    1.37    0.34
   0  10   3    2.03    0.36
  -1 -10  -3    0.16    0.17
  -1 -10  -3    0.34    0.27
  -1 -10  -3    0.34    0.18
  -1 -10  -3    0.27    0.28
   1  10   3    0.34    0.19
   1  10   3    0.74    0.24
   1  10   3    0.40    0.25
  -2 -10  -3   -0.18    0.22
  -2 -10  -3    0.40    0.19
  -2 -10  -3   -0.10    0.13
   2  10   3    0.00    0.21
   2  10   3    0.34    0.26
   2  10   3    0.30    0.30
   6 -11  -3    1.23    0.28
   6 -11  -3    1.57    0.33
  -6  11   3    1.20    0.40
  -6  11   3    1.15    0.38
   5 -11  -3    1.67    0.34
   5 -11  -3    1.60    0.36
  -5  11   3    1.28    0.38
  -5  11   3    1.03    0.33
   4 -11  -3    2.50    0.53
   4 -11  -3    1.70    0.36
   4 -11  -3    1.93    0.37
  -4  11   3    1.06    0.32
  -4  11   3    1.60    0.41
   3 -11  -3    1.08    0.32
   3 -11  -3    0.48    0.26
   3 -11  -3    1.27    0.45
  -3  11   3    0.84    0.26
  -3  11   3    1.68    0.41
  -3  11   3    0.58    0.26
   2 -11  -3    0.05    0.23
   2 -11  -3   -0.02    0.15
   2 -11  -3    0.15    0.29
  -2  11   3    0.04    0.16
  -2  11   3    0.04    0.18
  -2  11   3   -0.22    0.15
   1 -11  -3    1.09    0.32
   1 -11  -3    2.00    0.38
   1 -11  -3    1.70    0.56
  -1  11   3    1.52    0.31
  -1  11   3    1.02    0.38
  -1  11   3    1.01    0.36
   0 -11  -3    2.53    0.65
   0 -11  -3    1.80    0.37
   0 -11  -3    1.74    0.37
   0  11   3    1.81    0.35
   0  11   3    1.24    0.35
   0  11   3    1.95    0.50
   0  11  -4    0.06    0.21
   0  11  -4    0.14    0.19
   0  11  -4    0.28    0.20
   0 -11   4    0.64    0.29
   0 -11   4    0.08    0.15
   0 -11   4    0.53    0.30
  -1  11  -4    1.80    0.45
  -1  11  -4    1.55    0.40
  -1  11  -4    1.48    0.31
   1 -11   4    1.84    0.55
   1 -11   4    1.80    0.40
   1 -11   4    1.40    0.32
  -2  11  -4   -0.15    0.20
  -2  11  -4   -0.14    0.17
  -2  11  -4    0.35    0.26
   2 -11   4   -0.13    0.29
   2 -11   4   -0.20    0.17
   2 -11   4    0.19    0.25
  -3  11  -4    0.16    0.20
  -3  11  -4    0.15    0.25
  -3  11  -4    0.21    0.23
   3 -11   4    0.54    0.38
   3 -11   4    0.17    0.26
   3 -11   4    0.48    0.22
  -4  11  -4    0.27    0.25
  -4  11  -4    0.25    0.18
  -4  11  -4    0.37    0.23
   4 -11   4    0.29    0.20
   4 -11   4    0.37    0.29
   4 -11   4   -0.17    0.17
  -5  11  -4   -0.05    0.19
  -5  11  -4    0.15    0.19
  -5  11  -4    0.16    0.19
   5 -11   4    0.79    0.25
   5 -11   4    0.18    0.23
  -6  11  -4    1.23    0.29
  -6  11  -4    0.65    0.27
   6 -11   4    1.42    0.31
   6 -11   4    1.31    0.34
   2  10  -4    0.00    0.15
   2  10  -4    0.10    0.13
   2  10  -4   -0.03    0.21
  -2 -10   4    0.28    0.29
  -2 -10   4   -0.27    0.26
  -2 -10   4   -0.13    0.17
  -2 -10   4    0.08    0.19
   1  10  -4    1.04    0.27
   1  10  -4    1.14    0.37
   1  10  -4    1.19    0.35
  -1 -10   4    1.76    0.47
  -1 -10   4    1.21    0.26
  -1 -10   4    1.79    0.44
  -1 -10   4    1.25    0.32
   0  10  -4    0.27    0.19
   0  10  -4    0.12    0.22
   0  10  -4    0.20    0.17
   0 -10   4    0.69    0.36
   0 -10   4    0.21    0.17
   0 -10   4    0.00    0.16
   0 -10   4    0.10    0.26
  -1  10  -4    0.34    0.19
  -1  10  -4    0.85    0.31
  -1  10  -4    0.26    0.23
   1 -10   4    0.33    0.25
   1 -10   4    0.55    0.31
   1 -10   4    0.29    0.20
   1 -10   4    0.32    0.34
  -2  10  -4    0.97    0.32
  -2  10  -4    1.44    0.37
  -2  10  -4    0.49    0.23
   2 -10   4    1.39    0.32
   2 -10   4    1.46    0.38
   2 -10   4    1.34    0.28
   2 -10   4    1.30    0.42
  -3  10  -4    0.17    0.15
  -3  10  -4    0.20    0.21
  -3  10  -4   -0.32    0.14
   3 -10   4    0.00    0.26
   3 -10   4   -0.13    0.15
   3 -10   4    0.40    0.20
  -4  10  -4    5.27    0.56
  -4  10  -4    6.16    0.72
  -4  10  -4    5.13    0.53
  -4  10  -4    5.43    0.71
   4 -10   4    6.34    0.58
   4 -10   4    6.17    0.86
   4 -10   4    6.05    0.61
  -5  10  -4    0.03    0.14
  -5  10  -4    0.18    0.18
  -5  10  -4    0.06    0.16
   5 -10   4    0.09    0.17
   5 -10   4    0.03    0.19
  -6  10  -4    0.02    0.14
  -6  10  -4    0.05    0.18
   6 -10   4   -0.16    0.14
   6 -10   4   -0.10    0.18
  -7  10  -4   -0.14    0.19
  -7  10  -4    0.00    0.19
   7 -10   4    0.02    0.17
   7 -10   4    0.28    0.21
   3   9  -4    0.42    0.21
   3   9  -4    0.49    0.25
   3   9  -4    0.29    0.25
  -3  -9   4    0.05    0.21
  -3  -9   4    0.16    0.24
  -3  -9   4    0.04    0.19
   2   9  -4   -0.03    0.13
   2   9  -4    0.06    0.13
   2   9  -4    0.12    0.21
  -2  -9   4    0.12    0.20
  -2  -9   4   -0.27    0.12
  -2  -9   4   -0.21    0.14
  -2  -9   4   -0.47    0.22
   1   9  -4    0.00    0.11
   1   9  -4   -0.06    0.13
   1   9  -4   -0.05    0.18
  -1  -9   4    0.19    0.27
  -1  -9   4    0.19    0.16
  -1  -9   4   -0.01    0.13
  -1  -9   4   -0.35    0.17
   0   9  -4    1.66    0.30
   0   9  -4    1.77    0.38
   0   9  -4    1.58    0.39
   0  -9   4    2.27    0.47
   0  -9   4    1.85    0.41
   0  -9   4    2.07    0.33
   0  -9   4    1.75    0.29
  -1   9  -4    1.49    0.28
  -1   9  -4    1.80    0.42
  -1   9  -4    1.45    0.34
   1  -9   4    1.24    0.32
   1  -9   4    2.25    0.32
   1  -9   4    1.75    0.33
   1  -9   4    2.28    0.49
  -2   9  -4    0.22    0.13
  -2   9  -4    0.10    0.18
  -2   9  -4    0.30    0.22
  -2   9  -4    0.30    0.13
   2  -9   4    0.31    0.22
   2  -9   4    0.15    0.15
   2  -9   4   -0.05    0.19
   2  -9   4    0.03    0.17
  -3   9  -4   -0.06    0.14
  -3   9  -4    0.18    0.15
  -3   9  -4   -0.01    0.12
   3  -9   4    0.24    0.19
   3  -9   4    0.10    0.11
   3  -9   4    0.18    0.17
   3  -9   4    0.15    0.24
  -4   9  -4    0.10    0.16
  -4   9  -4    0.24    0.18
  -4   9  -4    0.11    0.14
   4  -9   4    0.03    0.16
   4  -9   4    0.26    0.19
   4  -9   4   -0.11    0.13
  -5   9  -4    3.15    0.46
  -5   9  -4    3.15    0.42
  -5   9  -4    2.70    0.39
   5  -9   4    3.65    0.47
   5  -9   4    4.21    0.61
   5  -9   4    3.56    0.37
  -6   9  -4    0.61    0.23
  -6   9  -4    0.57    0.23
   6  -9   4    0.65    0.22
   6  -9   4    0.48    0.17
  -7   9  -4    0.21    0.23
  -7   9  -4    0.04    0.19
   7  -9   4    0.39    0.20
   7  -9   4    0.35    0.19
  -8   9  -4   -0.58    0.18
  -8   9  -4    0.02    0.23
   8  -9   4    0.04    0.18
   8  -9   4    0.06    0.12
   4   8  -4    1.02    0.34
   4   8  -4    1.78    0.41
   4   8  -4    1.20    0.27
   4   8  -4    1.12    0.26
  -4  -8   4    1.35    0.43
  -4  -8   4    1.53    0.32
   3   8  -4    0.39    0.17
   3   8  -4    0.40    0.24
   3   8  -4    0.23    0.20
  -3  -8   4    0.40    0.25
  -3  -8   4    0.62    0.32
  -3  -8   4   -0.06    0.14
  -3  -8   4   -0.07    0.19
   2   8  -4    1.09    0.34
   2   8  -4    1.19    0.32
   2   8  -4    0.94    0.22
  -2  -8   4    1.24    0.27
  -2  -8   4    1.05    0.23
  -2  -8   4    1.75    0.43
  -2  -8   4    0.87    0.31
   1   8  -4    0.06    0.15
   1   8  -4    0.26    0.20
   1   8  -4    0.29    0.14
  -1  -8   4    0.14    0.20
  -1  -8   4    0.11    0.13
  -1  -8   4    0.25    0.17
  -1  -8   4    0.38    0.25
   0   8  -4    3.63    0.52
   0   8  -4    3.83    0.44
   0   8  -4    4.44    0.38
   0   8  -4    3.47    0.58
   0  -8   4    3.82    0.62
   0  -8   4    4.36    0.57
   0  -8   4    3.94    0.42
   0  -8   4    4.11    0.39
  -1   8  -4    3.14    0.39
  -1   8  -4    3.26    0.54
  -1   8  -4    4.00    0.34
  -1   8  -4    3.55    0.51
   1  -8   4    4.02    0.38
   1  -8   4    3.48    0.56
   1  -8   4    3.52    0.50
   1  -8   4    3.44    0.38
  -2   8  -4   -0.02    0.10
  -2   8  -4   -0.07    0.08
  -2   8  -4   -0.05    0.11
   2  -8   4   -0.18    0.17
   2  -8   4   -0.03    0.10
   2  -8   4    0.02    0.12
   2  -8   4    0.04    0.10
  -3   8  -4    1.04    0.20
  -3   8  -4    0.68    0.21
  -3   8  -4    1.40    0.24
   3  -8   4    1.12    0.23
   3  -8   4    0.94    0.26
   3  -8   4    0.83    0.26
   3  -8   4    1.02    0.21
  -4   8  -4    0.80    0.19
  -4   8  -4    0.74    0.20
  -4   8  -4    0.51    0.18
   4  -8   4    0.74    0.20
   4  -8   4    0.96    0.22
   4  -8   4    0.85    0.27
   4  -8   4    0.80    0.17
  -5   8  -4    8.78    0.76
  -5   8  -4    9.42    0.75
  -5   8  -4    9.11    0.83
   5  -8   4    9.35    0.79
   5  -8   4   10.48    0.78
   5  -8   4    9.93    0.97
  -6   8  -4    0.12    0.17
  -6   8  -4    0.41    0.19
   6  -8   4   -0.08    0.15
   6  -8   4    0.10    0.15
  -7   8  -4   -0.04    0.19
  -7   8  -4   -0.14    0.15
   7  -8   4    0.10    0.15
   7  -8   4    0.00    0.10
  -8   8  -4    0.11    0.21
  -8   8  -4    0.19    0.19
   8  -8   4    0.46    0.21
   8  -8   4    0.09    0.19
  -9   8  -4    0.12    0.19
   9  -8   4    0.11    0.19
   5   7  -4   -0.11    0.14
   4   7  -4    4.25    0.47
   4   7  -4    4.76    0.49
   4   7  -4    4.00    0.64
   4   7  -4    4.07    0.58
  -4  -7   4    5.78    0.68
  -4  -7   4    5.17    0.49
  -4  -7   4    5.83    0.62
  -4  -7   4    4.54    0.49
   3   7  -4    0.23    0.14
   3   7  -4    0.04    0.17
   3   7  -4    0.29    0.14
   3   7  -4   -0.01    0.17
  -3  -7   4    0.04    0.12
  -3  -7   4    0.09    0.13
  -3  -7   4    0.16    0.15
  -3  -7   4    0.00    0.19
  -3  -7   4    0.12    0.22
   2   7  -4    0.22    0.12
   2   7  -4    0.26    0.18
   2   7  -4    0.29    0.20
  -2  -7   4    0.46    0.16
  -2  -7   4    0.36    0.17
  -2  -7   4    0.26    0.21
  -2  -7   4    0.16    0.14
  -2  -7   4    0.49    0.24
   1   7  -4    0.88    0.25
   1   7  -4    0.60    0.13
   1   7  -4    0.49    0.15
   1   7  -4    0.64    0.20
  -1  -7   4    0.64    0.21
  -1  -7   4    0.69    0.16
  -1  -7   4    0.49    0.15
  -1  -7   4    0.62    0.19
  -1  -7   4    0.55    0.23
   0   7  -4    0.00    0.09
   0   7  -4   -0.11    0.08
   0   7  -4   -0.06    0.10
   0  -7   4    0.08    0.10
   0  -7   4    0.03    0.10
   0  -7   4   -0.02    0.11
   0  -7   4   -0.20    0.12
  -1   7  -4    3.61    0.36
  -1   7  -4    3.76    0.33
  -1   7  -4    3.41    0.46
   1  -7   4    3.44    0.55
   1  -7   4    3.98    0.35
   1  -7   4    3.46    0.39
   1  -7   4    3.92    0.49
  -2   7  -4    3.63    0.42
  -2   7  -4    4.04    0.35
  -2   7  -4    3.99    0.38
   2  -7   4    4.39    0.38
   2  -7   4    3.75    0.38
   2  -7   4    3.44    0.46
   2  -7   4    3.73    0.55
  -3   7  -4    5.04    0.52
  -3   7  -4    5.68    0.45
  -3   7  -4    5.28    0.47
   3  -7   4    5.05    0.60
   3  -7   4    4.78    0.52
   3  -7   4    5.36    0.50
   3  -7   4    6.20    0.47
  -4   7  -4    2.53    0.31
  -4   7  -4    2.41    0.31
  -4   7  -4    2.49    0.35
   4  -7   4    3.19    0.45
   4  -7   4    2.45    0.32
   4  -7   4    2.66    0.30
   4  -7   4    1.99    0.33
  -5   7  -4    2.14    0.31
  -5   7  -4    2.11    0.31
   5  -7   4    2.68    0.33
   5  -7   4    2.52    0.40
   5  -7   4    2.51    0.31
  -6   7  -4    1.35    0.25
  -6   7  -4    1.63    0.28
  -6   7  -4    1.55    0.29
   6  -7   4    1.48    0.27
   6  -7   4    1.76    0.26
  -7   7  -4    2.65    0.37
  -7   7  -4    2.71    0.39
  -7   7  -4    2.64    0.42
   7  -7   4    2.42    0.33
   7  -7   4    2.65    0.36
  -8   7  -4    0.72    0.29
  -8   7  -4    0.26    0.23
   8  -7   4    0.63    0.20
   8  -7   4    0.69    0.18
  -9   7  -4    1.73    0.41
  -9   7  -4    0.89    0.28
   9  -7   4    1.08    0.24
   5   6  -4    0.58    0.19
   5   6  -4    0.79    0.21
  -5  -6   4    0.39    0.17
  -5  -6   4    0.39    0.21
   4   6  -4    0.12    0.16
   4   6  -4    0.16    0.10
   4   6  -4    0.04    0.15
   4   6  -4    0.01    0.13
   4   6  -4   -0.11    0.10
  -4  -6   4   -0.26    0.08
  -4  -6   4   -0.26    0.13
  -4  -6   4    0.16    0.22
  -4  -6   4   -0.03    0.10
   3   6  -4    1.09    0.27
   3   6  -4    1.14    0.21
   3   6  -4    1.01    0.21
   3   6  -4    1.14    0.27
  -3  -6   4    0.87    0.26
  -3  -6   4    1.05    0.20
  -3  -6   4    1.40    0.34
  -3  -6   4    1.13    0.23
  -3  -6   4    1.19    0.20
  -3  -6   4    1.24    0.22
   2   6  -4    0.83    0.23
   2   6  -4    0.63    0.14
   2   6  -4    0.34    0.20
   2   6  -4    0.43    0.14
  -2  -6   4    0.68    0.16
  -2  -6   4    0.80    0.18
  -2  -6   4    0.43    0.13
  -2  -6   4    0.51    0.15
  -2  -6   4    0.69    0.14
  -2  -6   4    0.61    0.22
  -2  -6   4    0.99    0.25
   1   6  -4   20.07    1.36
   1   6  -4   18.67    1.54
   1   6  -4   20.40    1.29
  -1  -6   4   20.36    1.27
  -1  -6   4   19.40    1.36
  -1  -6   4   19.51    1.56
  -1  -6   4   18.03    1.40
  -1  -6   4   17.93    1.74
  -1  -6   4   18.16    1.37
   0   6  -4    4.97    0.51
   0   6  -4    5.05    0.43
   0   6  -4    4.88    0.39
   0  -6   4    5.78    0.38
   0  -6   4    4.44    0.51
   0  -6   4    4.91    0.43
   0  -6   4    4.85    0.43
   0  -6   4    5.40    0.46
   0  -6   4    5.17    0.58
  -1   6  -4    0.09    0.08
  -1   6  -4    0.12    0.09
  -1   6  -4    0.02    0.06
   1  -6   4    0.02    0.07
   1  -6   4    0.01    0.04
   1  -6   4    0.08    0.14
   1  -6   4   -0.03    0.10
   1  -6   4    0.09    0.10
  -2   6  -4    3.60    0.33
  -2   6  -4    3.37    0.40
  -2   6  -4    3.96    0.33
  -2   6  -4    3.79    0.35
   2  -6   4    4.46    0.35
   2  -6   4    3.66    0.36
   2  -6   4    3.36    0.45
   2  -6   4    3.32    0.40
   2  -6   4    4.43    0.29
  -3   6  -4    8.24    0.66
  -3   6  -4    7.65    0.63
  -3   6  -4    7.89    0.71
  -3   6  -4    8.32    0.62
   3  -6   4    8.33    0.56
   3  -6   4    7.66    0.71
   3  -6   4    8.73    0.67
   3  -6   4    8.27    0.82
   3  -6   4    8.69    0.64
  -4   6  -4   10.51    0.78
  -4   6  -4   10.19    0.76
  -4   6  -4    9.85    0.82
  -4   6  -4    9.80    0.85
   4  -6   4   10.13    0.86
   4  -6   4    9.58    0.96
   4  -6   4   10.63    0.69
   4  -6   4   10.37    0.77
   4  -6   4   10.47    0.80
  -5   6  -4   12.25    0.91
  -5   6  -4   11.83    1.01
  -5   6  -4   12.45    0.92
   5  -6   4   13.77    0.85
   5  -6   4   11.57    1.14
   5  -6   4   11.85    0.92
   5  -6   4   12.68    0.95
  -6   6  -4    6.80    0.60
  -6   6  -4    8.15    0.61
  -6   6  -4    7.24    0.68
   6  -6   4    7.06    0.53
   6  -6   4    6.37    0.57
   6  -6   4    7.42    0.61
  -7   6  -4    0.06    0.15
  -7   6  -4    0.06    0.17
  -7   6  -4    0.05    0.18
   7  -6   4    0.22    0.14
   7  -6   4    0.11    0.11
   7  -6   4    0.34    0.15
  -8   6  -4    2.72    0.47
  -8   6  -4    2.80    0.41
   8  -6   4    2.77    0.36
   8  -6   4    2.36    0.30
   8  -6   4    2.63    0.35
  -9   6  -4    8.42    0.81
  -9   6  -4    6.81    0.66
   9  -6   4    6.89    0.57
   9  -6   4    5.84    0.59
   6   5  -4    1.04    0.24
   6   5  -4    1.31    0.31
   6   5  -4    1.17    0.23
  -6  -5   4    1.53    0.34
  -6  -5   4    0.93    0.23
   5   5  -4    1.42    0.28
   5   5  -4    1.29    0.27
   5   5  -4    1.44    0.26
   5   5  -4    1.78    0.31
   5   5  -4    1.92    0.27
   5   5  -4    1.83    0.28
  -5  -5   4    1.82    0.32
  -5  -5   4    1.22    0.26
  -5  -5   4    1.33    0.25
  -5  -5   4    1.49    0.25
  -5  -5   4    1.88    0.26
   4   5  -4    0.16    0.12
   4   5  -4    0.18    0.09
   4   5  -4    0.23    0.12
   4   5  -4    0.23    0.16
   4   5  -4    0.23    0.13
   4   5  -4    0.45    0.16
   4   5  -4    0.21    0.13
   4   5  -4    0.30    0.16
   4   5  -4    0.30    0.14
   4   5  -4    0.39    0.13
  -4  -5   4    0.30    0.20
  -4  -5   4    0.47    0.18
  -4  -5   4    0.33    0.16
  -4  -5   4    0.16    0.13
  -4  -5   4    0.35    0.11
  -4  -5   4    0.31    0.13
  -4  -5   4    0.39    0.14
  -4  -5   4    0.31    0.14
  -4  -5   4    0.33    0.14
  -4  -5   4    0.20    0.12
   3   5  -4    1.90    0.25
   3   5  -4    1.30    0.28
   3   5  -4    1.68    0.24
   3   5  -4    2.04    0.23
   3   5  -4    1.85    0.26
   3   5  -4    1.58    0.23
   3   5  -4    1.79    0.33
   3   5  -4    1.61    0.21
   3   5  -4    1.52    0.23
  -3  -5   4    1.80    0.35
  -3  -5   4    1.62    0.30
  -3  -5   4    1.86    0.23
  -3  -5   4    1.71    0.24
  -3  -5   4    1.62    0.25
  -3  -5   4    1.89    0.24
  -3  -5   4    1.62    0.23
  -3  -5   4    1.47    0.25
  -3  -5   4    1.70    0.24
  -3  -5   4    1.39    0.20
   2   5  -4   11.31    0.82
   2   5  -4   11.18    0.90
   2   5  -4   12.13    0.91
   2   5  -4   11.89    0.93
   2   5  -4   11.82    1.11
   2   5  -4   12.30    1.01
   2   5  -4   11.95    0.86
  -2  -5   4   11.95    1.01
  -2  -5   4   13.02    0.82
  -2  -5   4   11.65    0.90
  -2  -5   4   11.00    0.93
  -2  -5   4   11.45    0.87
  -2  -5   4   11.77    0.91
  -2  -5   4   11.61    1.13
  -2  -5   4   12.06    0.86
  -2  -5   4   10.74    0.81
  -2  -5   4   12.80    0.91
   1   5  -4    2.39    0.24
   1   5  -4    2.45    0.23
   1   5  -4    2.05    0.32
   1   5  -4    2.89    0.24
   1   5  -4    2.29    0.23
   1   5  -4    2.77    0.24
  -1  -5   4    2.42    0.23
  -1  -5   4    2.38    0.24
  -1  -5   4    2.23    0.21
  -1  -5   4    2.42    0.33
  -1  -5   4    2.62    0.26
  -1  -5   4    2.65    0.40
  -1  -5   4    2.27    0.23
  -1  -5   4    2.66    0.23
  -1  -5   4    2.37    0.24
   0   5  -4    7.17    0.51
   0   5  -4    6.86    0.54
   0   5  -4    7.30    0.51
   0   5  -4    7.23    0.54
   0   5  -4    7.44    0.55
   0   5  -4    6.67    0.63
   0  -5   4    6.40    0.53
   0  -5   4    7.44    0.48
   0  -5   4    7.04    0.54
   0  -5   4    7.17    0.56
   0  -5   4    6.42    0.70
   0  -5   4    6.56    0.63
  -1   5  -4    1.93    0.16
  -1   5  -4    1.73    0.26
  -1   5  -4    2.09    0.17
  -1   5  -4    1.51    0.21
  -1   5  -4    1.86    0.18
  -1   5  -4    1.92    0.18
   1  -5   4    1.90    0.24
   1  -5   4    2.00    0.20
   1  -5   4    1.90    0.31
   1  -5   4    1.61    0.26
   1  -5   4    2.14    0.16
  -2   5  -4   15.12    1.13
  -2   5  -4   17.61    1.14
  -2   5  -4   13.61    1.20
  -2   5  -4   15.17    1.03
  -2   5  -4   15.23    1.08
   2  -5   4   15.76    0.99
   2  -5   4   13.82    1.36
   2  -5   4   14.27    1.21
   2  -5   4   14.71    1.12
   2  -5   4   16.43    1.09
  -3   5  -4   22.51    1.61
  -3   5  -4   23.67    1.56
  -3   5  -4   27.45    1.76
  -3   5  -4   23.40    1.74
  -3   5  -4   21.04    1.79
   3  -5   4   24.48    1.65
   3  -5   4   24.35    1.51
   3  -5   4   22.24    1.80
   3  -5   4   23.83    1.68
   3  -5   4   22.30    2.03
  -4   5  -4   11.74    0.85
  -4   5  -4   12.13    0.84
  -4   5  -4   11.34    0.92
  -4   5  -4   10.82    0.86
  -4   5  -4   10.60    0.92
  -4   5  -4   13.77    0.93
   4  -5   4   11.27    0.93
   4  -5   4   11.41    1.06
   4  -5   4   11.95    0.88
   4  -5   4   11.40    0.77
   4  -5   4   11.71    0.86
  -5   5  -4    0.27    0.11
  -5   5  -4    0.46    0.14
  -5   5  -4    0.24    0.14
  -5   5  -4    0.54    0.14
  -5   5  -4    0.19    0.10
   5  -5   4    0.40    0.14
   5  -5   4    0.35    0.12
   5  -5   4    0.27    0.09
   5  -5   4    0.32    0.10
   5  -5   4    0.12    0.09
  -6   5  -4    0.33    0.17
  -6   5  -4    0.31    0.12
  -6   5  -4    0.31    0.15
  -6   5  -4    0.26    0.13
  -6   5  -4    0.22    0.15
   6  -5   4    0.31    0.12
   6  -5   4    0.20    0.10
   6  -5   4    0.29    0.10
   6  -5   4    0.34    0.13
  -7   5  -4    4.43    0.58
  -7   5  -4    3.91    0.45
  -7   5  -4    4.32    0.50
  -7   5  -4    5.02    0.52
   7  -5   4    4.40    0.39
   7  -5   4    4.76    0.43
   7  -5   4    4.28    0.45
   7  -5   4    4.60    0.43
   7  -5   4    4.63    0.48
  -8   5  -4    4.25    0.52
  -8   5  -4    4.52    0.53
  -8   5  -4    4.29    0.56
  -8   5  -4    3.68    0.57
   8  -5   4    3.99    0.39
   8  -5   4    4.52    0.42
   8  -5   4    3.93    0.40
   8  -5   4    3.69    0.50
  -9   5  -4    0.63    0.30
  -9   5  -4    0.25    0.24
  -9   5  -4    1.14    0.32
   9  -5   4    0.70    0.23
   9  -5   4    0.52    0.19
   7   4  -4    0.31    0.19
   7   4  -4    0.06    0.14
   7   4  -4    0.01    0.17
  -7  -4   4   -0.10    0.19
  -7  -4   4   -0.26    0.13
  -7  -4   4   -0.11    0.17
   6   4  -4    0.32    0.16
   6   4  -4    0.31    0.16
   6   4  -4    0.17    0.16
   6   4  -4   -0.19    0.12
   6   4  -4    0.17    0.19
  -6  -4   4    0.15    0.16
  -6  -4   4   -0.06    0.13
  -6  -4   4    0.08    0.14
  -6  -4   4    0.14    0.18
  -6  -4   4    0.01    0.13
   5   4  -4    0.14    0.13
   5   4  -4    0.07    0.11
   5   4  -4    0.23    0.13
   5   4  -4    0.17    0.16
   5   4  -4    0.34    0.13
   5   4  -4    0.10    0.11
   5   4  -4    0.20    0.13
  -5  -4   4    0.22    0.13
  -5  -4   4    0.06    0.17
  -5  -4   4    0.40    0.15
  -5  -4   4    0.29    0.15
  -5  -4   4    0.14    0.10
  -5  -4   4    0.27    0.12
  -5  -4   4    0.46    0.17
   4   4  -4   32.35    3.14
   4   4  -4   37.35    2.59
   4   4  -4   39.75    2.58
   4   4  -4   37.21    2.41
   4   4  -4   38.10    2.49
   4   4  -4   35.66    2.78
   4   4  -4   37.64    2.82
   4   4  -4   36.53    2.68
   4   4  -4   35.04    2.72
   4   4  -4   38.98    2.41
  -4  -4   4   35.02    3.17
  -4  -4   4   39.10    2.42
  -4  -4   4   33.86    2.79
  -4  -4   4   36.99    2.82
  -4  -4   4   38.60    2.73
  -4  -4   4   37.10    2.60
  -4  -4   4   35.26    2.40
  -4  -4   4   40.65    2.57
  -4  -4   4   38.61    2.49
  -4  -4   4   36.72    2.70
   3   4  -4    1.27    0.19
   3   4  -4    1.07    0.19
   3   4  -4    1.30    0.20
   3   4  -4    1.29    0.18
   3   4  -4    1.26    0.23
   3   4  -4    1.26    0.20
   3   4  -4    1.58    0.20
   3   4  -4    1.17    0.25
   3   4  -4    1.38    0.19
   3   4  -4    1.10    0.17
  -3  -4   4    1.35    0.21
  -3  -4   4    1.41    0.28
  -3  -4   4    1.31    0.20
  -3  -4   4    1.38    0.18
  -3  -4   4    1.44    0.21
  -3  -4   4    1.47    0.20
  -3  -4   4    1.17    0.21
  -3  -4   4    1.45    0.19
  -3  -4   4    1.31    0.25
  -3  -4   4    1.22    0.18
   2   4  -4    2.47    0.23
   2   4  -4    2.59    0.26
   2   4  -4    2.52    0.25
   2   4  -4    2.26    0.32
   2   4  -4    2.65    0.25
   2   4  -4    2.60    0.26
  -2  -4   4    2.61    0.25
  -2  -4   4    2.75    0.30
  -2  -4   4    2.71    0.26
  -2  -4   4    2.79    0.27
  -2  -4   4    2.72    0.39
  -2  -4   4    2.47    0.26
  -2  -4   4    2.53    0.24
  -2  -4   4    2.92    0.26
  -2  -4   4    2.82    0.23
  -2  -4   4    2.34    0.23
   1   4  -4    0.60    0.10
   1   4  -4    0.46    0.09
   1   4  -4    0.51    0.10
   1   4  -4    0.55    0.10
   1   4  -4    0.43    0.14
   1   4  -4    0.40    0.08
  -1  -4   4    0.58    0.11
  -1  -4   4    0.43    0.09
  -1  -4   4    0.66    0.10
  -1  -4   4    0.45    0.09
  -1  -4   4    0.54    0.15
  -1  -4   4    0.55    0.09
  -1  -4   4    0.47    0.09
  -1  -4   4    0.45    0.14
  -1  -4   4    0.52    0.10
  -1  -4   4    0.55    0.12
   0   4  -4   68.82    4.97
   0   4  -4   72.11    4.75
   0   4  -4   65.87    4.87
   0   4  -4   64.62    5.04
   0   4  -4   73.67    4.35
   0   4  -4   67.91    4.49
   0   4  -4   72.09    4.98
   0  -4   4   64.61    5.04
   0  -4   4   74.72    4.75
   0  -4   4   72.06    4.30
   0  -4   4   66.24    4.49
   0  -4   4   62.92    5.69
   0  -4   4   63.10    4.69
   0  -4   4   69.46    4.62
  -1   4  -4   11.54    0.89
  -1   4  -4   12.96    0.94
  -1   4  -4   13.85    0.95
  -1   4  -4   12.08    1.01
  -1   4  -4   14.59    0.94
  -1   4  -4   12.75    0.86
   1  -4   4   13.90    0.83
   1  -4   4   11.63    1.14
   1  -4   4   11.40    1.01
   1  -4   4   11.86    0.90
   1  -4   4   12.52    0.94
   1  -4   4   12.35    0.94
   1  -4   4   13.59    0.91
  -2   4  -4    0.31    0.10
  -2   4  -4    0.30    0.09
  -2   4  -4    0.23    0.07
  -2   4  -4    0.26    0.05
  -2   4  -4    0.22    0.07
   2  -4   4    0.31    0.05
   2  -4   4    0.24    0.07
   2  -4   4    0.26    0.04
   2  -4   4    0.12    0.07
   2  -4   4    0.24    0.10
   2  -4   4    0.25    0.10
  -3   4  -4   68.73    4.97
  -3   4  -4   70.58    4.68
  -3   4  -4   70.55    4.54
  -3   4  -4   78.82    5.21
  -3   4  -4   67.51    5.22
  -3   4  -4   70.07    5.11
   3  -4   4   68.62    5.90
   3  -4   4   74.26    4.82
   3  -4   4   73.54    4.89
   3  -4   4   74.67    4.48
   3  -4   4   68.05    5.23
  -4   4  -4   56.13    4.34
  -4   4  -4   56.27    4.16
  -4   4  -4   58.02    4.28
  -4   4  -4   63.33    4.36
  -4   4  -4   60.43    3.90
  -4   4  -4   57.38    3.80
   4  -4   4   62.35    4.02
   4  -4   4   58.16    4.34
   4  -4   4   57.70    3.74
   4  -4   4   60.44    4.91
   4  -4   4   61.84    4.08
  -5   4  -4   34.13    2.68
  -5   4  -4   38.51    2.42
  -5   4  -4   35.92    2.38
  -5   4  -4   33.65    2.59
  -5   4  -4   40.30    2.73
   5  -4   4   36.92    3.03
   5  -4   4   33.41    2.31
   5  -4   4   37.68    2.53
   5  -4   4   35.24    2.49
  -6   4  -4    3.20    0.31
  -6   4  -4    3.93    0.40
  -6   4  -4    3.28    0.39
  -6   4  -4    3.24    0.44
  -6   4  -4    3.59    0.34
   6  -4   4    2.89    0.31
   6  -4   4    2.85    0.29
   6  -4   4    3.23    0.37
   6  -4   4    3.16    0.32
  -7   4  -4    0.62    0.19
  -7   4  -4    0.50    0.17
  -7   4  -4    0.53    0.23
  -7   4  -4    0.50    0.20
   7  -4   4    0.37    0.14
   7  -4   4    0.61    0.19
   7  -4   4    0.61    0.19
   7  -4   4    0.46    0.15
   7  -4   4    0.41    0.14
  -8   4  -4    0.17    0.23
  -8   4  -4    0.08    0.17
  -8   4  -4    0.08    0.15
  -8   4  -4   -0.09    0.15
   8  -4   4    0.28    0.13
   8  -4   4    0.16    0.17
   8  -4   4    0.01    0.13
   8  -4   4   -0.03    0.12
   8  -4   4    0.05    0.13
  -9   4  -4    8.58    0.91
  -9   4  -4    9.16    0.80
  -9   4  -4    9.41    0.87
   9  -4   4    9.29    0.77
   9  -4   4    9.18    0.73
   9  -4   4    8.28    0.84
   8   3  -4    0.21    0.23
   8   3  -4    0.34    0.19
   8   3  -4    0.26    0.21
  -8  -3   4    0.34    0.20
  -8  -3   4    0.10    0.24
  -8  -3   4   -0.09    0.22
   7   3  -4    0.93    0.22
   7   3  -4    1.45    0.33
   7   3  -4    1.21    0.30
   7   3  -4    0.82    0.23
  -7  -3   4    1.27    0.33
  -7  -3   4    0.87    0.24
  -7  -3   4    1.13    0.23
  -7  -3   4    1.27    0.31
   6   3  -4    0.61    0.17
   6   3  -4    0.48    0.23
   6   3  -4    0.16    0.13
   6   3  -4    0.43    0.17
   6   3  -4    0.19    0.17
  -6  -3   4    0.45    0.14
  -6  -3   4    0.58    0.23
  -6  -3   4    0.27    0.15
  -6  -3   4    0.54    0.21
  -6  -3   4    0.50    0.15
  -6  -3   4    0.13    0.18
   5   3  -4    0.17    0.13
   5   3  -4    0.00    0.09
   5   3  -4    0.09    0.10
   5   3  -4    0.13    0.09
   5   3  -4    0.40    0.15
   5   3  -4    0.09    0.11
  -5  -3   4    0.16    0.10
  -5  -3   4    0.03    0.14
  -5  -3   4    0.00    0.11
  -5  -3   4    0.10    0.09
  -5  -3   4    0.11    0.09
  -5  -3   4    0.07    0.10
  -5  -3   4    0.31    0.13
  -5  -3   4    0.11    0.13
   4   3  -4   12.88    1.09
   4   3  -4   14.14    1.11
   4   3  -4   15.57    0.96
   4   3  -4   14.03    1.01
   4   3  -4   14.37    1.01
   4   3  -4   13.44    1.07
   4   3  -4   12.00    1.07
   4   3  -4   11.99    1.22
  -4  -3   4   15.53    0.96
  -4  -3   4   14.04    0.97
  -4  -3   4   13.96    1.09
  -4  -3   4   14.18    1.12
  -4  -3   4   13.33    0.94
  -4  -3   4   13.26    1.25
  -4  -3   4   13.01    1.10
  -4  -3   4   13.50    1.09
  -4  -3   4   13.70    1.01
  -4  -3   4   14.63    1.00
   3   3  -4    4.29    0.35
   3   3  -4    3.85    0.44
   3   3  -4    4.09    0.39
   3   3  -4    4.53    0.35
   3   3  -4    4.86    0.35
   3   3  -4    4.21    0.39
   3   3  -4    4.31    0.35
   3   3  -4    4.01    0.38
   3   3  -4    4.07    0.35
  -3  -3   4    3.47    0.45
  -3  -3   4    4.35    0.34
  -3  -3   4    4.15    0.36
  -3  -3   4    4.15    0.40
  -3  -3   4    4.31    0.40
  -3  -3   4    3.96    0.34
  -3  -3   4    4.58    0.39
  -3  -3   4    4.24    0.35
  -3  -3   4    4.16    0.41
  -3  -3   4    4.66    0.34
   2   3  -4    5.75    0.40
   2   3  -4    5.03    0.42
   2   3  -4    5.68    0.41
   2   3  -4    4.90    0.45
   2   3  -4    5.38    0.45
   2   3  -4    5.20    0.45
  -2  -3   4    5.97    0.50
  -2  -3   4    6.01    0.46
  -2  -3   4    5.54    0.46
  -2  -3   4    5.09    0.43
  -2  -3   4    5.14    0.40
  -2  -3   4    5.49    0.55
  -2  -3   4    6.03    0.40
  -2  -3   4    5.23    0.42
  -2  -3   4    5.84    0.47
  -2  -3   4    5.99    0.43
   1   3  -4   37.45    2.93
   1   3  -4   42.31    2.88
   1   3  -4   39.60    2.56
   1   3  -4   41.74    2.81
   1   3  -4   41.43    2.65
  -1  -3   4   41.86    2.65
  -1  -3   4   37.06    2.93
  -1  -3   4   37.25    2.97
  -1  -3   4   43.74    2.88
  -1  -3   4   37.00    3.36
  -1  -3   4   41.51    2.81
  -1  -3   4   38.33    2.76
  -1  -3   4   43.90    2.54
  -1  -3   4   38.64    2.72
  -1  -3   4   39.57    2.56
   0   3  -4    6.19    0.50
   0   3  -4    7.01    0.48
   0   3  -4    6.92    0.51
   0   3  -4    6.91    0.50
   0   3  -4    6.56    0.49
   0   3  -4    7.29    0.47
   0  -3   4    7.09    0.44
   0  -3   4    6.87    0.48
   0  -3   4    6.52    0.49
   0  -3   4    5.70    0.55
   0  -3   4    6.41    0.50
   0  -3   4    6.08    0.62
  -1   3  -4    7.85    0.53
  -1   3  -4    7.06    0.55
  -1   3  -4    8.64    0.59
   1  -3   4    7.64    0.56
   1  -3   4    7.43    0.71
   1  -3   4    8.49    0.56
   1  -3   4    7.39    0.63
   1  -3   4    7.12    0.57
  -2   3  -4   14.26    1.09
  -2   3  -4   14.11    1.05
  -2   3  -4   15.07    1.09
  -2   3  -4   14.01    1.00
  -2   3  -4   14.19    1.12
  -2   3  -4   14.85    0.98
   2  -3   4   15.78    1.09
   2  -3   4   15.14    1.02
   2  -3   4   14.60    1.27
   2  -3   4   13.94    1.12
   2  -3   4   14.91    0.94
   2  -3   4   15.20    1.05
  -3   3  -4   19.03    1.52
  -3   3  -4   18.70    1.45
  -3   3  -4   20.27    1.51
  -3   3  -4   23.32    1.53
  -3   3  -4   20.74    1.35
  -3   3  -4   19.97    1.37
   3  -3   4   19.81    1.30
   3  -3   4   19.31    1.52
   3  -3   4   21.18    1.43
   3  -3   4   20.13    1.40
   3  -3   4   21.22    1.72
  -4   3  -4    5.23    0.44
  -4   3  -4    4.10    0.38
  -4   3  -4    4.46    0.39
  -4   3  -4    4.64    0.35
  -4   3  -4    4.77    0.45
  -4   3  -4    4.43    0.41
  -4   3  -4    4.85    0.38
   4  -3   4    4.36    0.35
   4  -3   4    5.11    0.46
   4  -3   4    5.10    0.43
   4  -3   4    4.72    0.39
   4  -3   4    5.35    0.40
   4  -3   4    5.11    0.39
  -5   3  -4    7.69    0.67
  -5   3  -4    8.10    0.59
  -5   3  -4    8.44    0.71
  -5   3  -4    7.85    0.72
  -5   3  -4    8.01    0.62
  -5   3  -4    7.92    0.59
   5  -3   4    7.35    0.62
   5  -3   4    9.33    0.74
   5  -3   4    8.36    0.70
   5  -3   4    8.82    0.63
   5  -3   4    7.82    0.58
  -6   3  -4    0.46    0.17
  -6   3  -4    0.40    0.13
  -6   3  -4    0.44    0.17
  -6   3  -4    0.46    0.16
  -6   3  -4    0.28    0.15
   6  -3   4    0.42    0.16
   6  -3   4    0.39    0.12
   6  -3   4    0.35    0.12
   6  -3   4    0.36    0.11
  -7   3  -4    1.10    0.24
  -7   3  -4    1.57    0.31
  -7   3  -4    1.32    0.25
  -7   3  -4    1.08    0.21
  -7   3  -4    1.19    0.30
   7  -3   4    1.06    0.20
   7  -3   4    1.17    0.21
   7  -3   4    0.89    0.24
   7  -3   4    1.22    0.20
  -8   3  -4   -0.01    0.11
  -8   3  -4    0.24    0.20
  -8   3  -4   -0.12    0.13
  -8   3  -4    0.43    0.22
  -8   3  -4    0.05    0.13
   8  -3   4    0.24    0.20
   8  -3   4   -0.09    0.10
   8  -3   4    0.16    0.12
   8  -3   4    0.24    0.12
   8  -3   4    0.27    0.16
  -9   3  -4    0.60    0.24
  -9   3  -4    0.49    0.25
  -9   3  -4    0.55    0.30
   9  -3   4    0.61    0.22
   9  -3   4    0.51    0.21
   9  -3   4    0.40    0.21
   8   2  -4    0.30    0.18
   8   2  -4   -0.12    0.09
   8   2  -4   -0.06    0.15
   8   2  -4    0.20    0.18
  -8  -2   4    0.07    0.21
  -8  -2   4    0.22    0.16
  -8  -2   4   -0.05    0.11
  -8  -2   4   -0.08    0.15
   7   2  -4   19.69    1.65
   7   2  -4   24.12    1.54
   7   2  -4   20.60    1.45
  -7  -2   4   19.58    1.66
  -7  -2   4   20.92    1.46
  -7  -2   4   20.76    1.68
  -7  -2   4   19.77    1.43
   6   2  -4    1.35    0.24
   6   2  -4    1.35    0.28
   6   2  -4    1.52    0.23
   6   2  -4    1.16    0.26
  -6  -2   4    1.21    0.23
  -6  -2   4    1.60    0.23
  -6  -2   4    1.37    0.29
  -6  -2   4    1.50    0.22
  -6  -2   4    1.49    0.30
  -6  -2   4    1.31    0.29
   5   2  -4    0.58    0.17
   5   2  -4    0.72    0.19
   5   2  -4    0.89    0.16
   5   2  -4    0.94    0.16
   5   2  -4    0.74    0.14
  -5  -2   4    0.64    0.14
  -5  -2   4    0.66    0.19
  -5  -2   4    0.96    0.15
  -5  -2   4    0.94    0.16
  -5  -2   4    0.67    0.19
  -5  -2   4    0.66    0.14
  -5  -2   4    0.88    0.20
  -5  -2   4    0.71    0.16
   4   2  -4   18.45    1.44
   4   2  -4   19.26    1.36
   4   2  -4   20.45    1.36
   4   2  -4   21.19    1.29
   4   2  -4   17.36    1.48
   4   2  -4   17.09    1.65
  -4  -2   4   20.40    1.36
  -4  -2   4   21.77    1.36
  -4  -2   4   19.76    1.32
  -4  -2   4   18.86    1.47
  -4  -2   4   19.83    1.29
  -4  -2   4   17.96    1.66
  -4  -2   4   20.09    1.46
  -4  -2   4   17.01    1.49
  -4  -2   4   19.92    1.49
  -4  -2   4   18.61    1.28
   3   2  -4   37.71    2.46
   3   2  -4   34.38    2.48
   3   2  -4   33.37    2.57
   3   2  -4   34.11    2.62
   3   2  -4   39.82    2.31
   3   2  -4   33.67    2.67
  -3  -2   4   39.63    2.31
  -3  -2   4   32.65    2.68
  -3  -2   4   36.72    2.69
  -3  -2   4   36.08    2.63
  -3  -2   4   33.94    3.02
  -3  -2   4   36.14    2.48
  -3  -2   4   36.56    2.31
  -3  -2   4   36.31    2.45
  -3  -2   4   38.60    2.39
  -3  -2   4   36.76    2.58
   2   2  -4    0.28    0.06
   2   2  -4    0.36    0.09
   2   2  -4    0.39    0.09
   2   2  -4    0.35    0.08
   2   2  -4    0.42    0.07
  -2  -2   4    0.40    0.08
  -2  -2   4    0.31    0.09
  -2  -2   4    0.61    0.10
  -2  -2   4    0.29    0.06
  -2  -2   4    0.23    0.09
  -2  -2   4    0.28    0.10
  -2  -2   4    0.26    0.08
  -2  -2   4    0.36    0.08
  -2  -2   4    0.37    0.07
  -2  -2   4    0.28    0.09
   1   2  -4    2.27    0.20
   1   2  -4    2.18    0.19
   1   2  -4    2.33    0.19
   1   2  -4    2.23    0.17
  -1  -2   4    2.31    0.17
  -1  -2   4    2.09    0.22
  -1  -2   4    1.92    0.19
  -1  -2   4    2.28    0.20
  -1  -2   4    1.94    0.25
  -1  -2   4    2.46    0.20
  -1  -2   4    2.27    0.19
  -1  -2   4    1.97    0.19
  -1  -2   4    2.18    0.20
  -1  -2   4    2.17    0.18
   0   2  -4    0.90    0.07
   0   2  -4    0.74    0.10
   0   2  -4    0.84    0.08
   0   2  -4    0.74    0.10
   0   2  -4    0.91    0.10
   0  -2   4    0.77    0.07
   0  -2   4    0.55    0.12
   0  -2   4    0.84    0.10
   0  -2   4    0.92    0.10
   0  -2   4    0.79    0.12
   0  -2   4    0.66    0.07
   0  -2   4    0.84    0.10
  -1   2  -4    6.56    0.45
  -1   2  -4    6.65    0.48
  -1   2  -4    6.01    0.44
  -1   2  -4    6.28    0.43
   1  -2   4    5.95    0.49
   1  -2   4    5.70    0.46
   1  -2   4    5.66    0.46
   1  -2   4    6.61    0.44
   1  -2   4    6.50    0.56
   1  -2   4    6.16    0.44
   1  -2   4    5.87    0.45
  -2   2  -4    2.98    0.23
  -2   2  -4    2.94    0.25
  -2   2  -4    3.01    0.21
  -2   2  -4    2.74    0.23
  -2   2  -4    3.00    0.26
  -2   2  -4    2.90    0.24
   2  -2   4    3.21    0.30
   2  -2   4    2.76    0.21
   2  -2   4    3.14    0.23
   2  -2   4    2.43    0.24
   2  -2   4    2.91    0.25
   2  -2   4    3.12    0.24
  -3   2  -4    0.80    0.13
  -3   2  -4    0.77    0.11
  -3   2  -4    0.83    0.10
  -3   2  -4    0.91    0.11
  -3   2  -4    0.74    0.14
  -3   2  -4    0.53    0.11
  -3   2  -4    0.79    0.13
   3  -2   4    0.80    0.11
   3  -2   4    0.86    0.10
   3  -2   4    0.74    0.10
   3  -2   4    0.99    0.13
   3  -2   4    1.01    0.14
   3  -2   4    0.91    0.10
  -4   2  -4    4.39    0.41
  -4   2  -4    4.35    0.33
  -4   2  -4    4.03    0.39
  -4   2  -4    4.78    0.36
  -4   2  -4    4.10    0.33
  -4   2  -4    4.71    0.43
   4  -2   4    4.66    0.42
   4  -2   4    4.68    0.41
   4  -2   4    4.10    0.33
   4  -2   4    4.75    0.36
   4  -2   4    4.12    0.36
  -5   2  -4   22.62    1.73
  -5   2  -4   22.97    1.56
  -5   2  -4   22.25    1.53
  -5   2  -4   24.48    1.56
  -5   2  -4   26.86    1.83
  -5   2  -4   22.69    1.79
   5  -2   4   24.45    1.64
   5  -2   4   23.95    1.80
   5  -2   4   22.92    1.65
   5  -2   4   20.90    1.52
  -6   2  -4    9.88    0.72
  -6   2  -4   10.56    0.85
  -6   2  -4    8.98    0.80
  -6   2  -4    8.86    0.84
  -6   2  -4    8.93    0.68
   6  -2   4    9.01    0.69
   6  -2   4    9.36    0.73
   6  -2   4   10.86    0.84
   6  -2   4    9.21    0.72
  -7   2  -4    1.81    0.35
  -7   2  -4    1.67    0.25
  -7   2  -4    2.10    0.34
  -7   2  -4    1.96    0.28
  -7   2  -4    1.94    0.34
   7  -2   4    1.59    0.23
   7  -2   4    1.97    0.32
   7  -2   4    1.69    0.24
   7  -2   4    1.72    0.24
  -8   2  -4    0.01    0.15
  -8   2  -4    0.08    0.19
  -8   2  -4   -0.11    0.13
  -8   2  -4    0.20    0.22
   8  -2   4    0.02    0.12
   8  -2   4    0.12    0.15
   8  -2   4    0.03    0.12
  -9   2  -4    0.32    0.19
  -9   2  -4    0.28    0.25
  -9   2  -4    0.54    0.22
  -9   2  -4    0.41    0.29
   9  -2   4    0.45    0.20
   9  -2   4    0.09    0.22
   9  -2   4    0.42    0.17
   8   1  -4    1.21    0.34
   8   1  -4    1.85    0.29
   8   1  -4    1.36    0.28
  -8  -1   4    1.47    0.27
  -8  -1   4    1.79    0.37
  -8  -1   4    1.81    0.31
  -8  -1   4    1.66    0.38
   7   1  -4    0.15    0.14
   7   1  -4    0.37    0.20
   7   1  -4    0.08    0.13
   7   1  -4    0.12    0.11
  -7  -1   4    0.25    0.18
  -7  -1   4    0.37    0.15
  -7  -1   4    0.32    0.19
  -7  -1   4    0.11    0.11
  -7  -1   4    0.59    0.24
   6   1  -4    0.84    0.17
   6   1  -4    1.04    0.19
   6   1  -4    0.96    0.23
   6   1  -4    0.74    0.21
  -6  -1   4    1.02    0.26
  -6  -1   4    0.71    0.21
  -6  -1   4    0.87    0.16
  -6  -1   4    0.77    0.16
  -6  -1   4    0.67    0.20
  -6  -1   4    0.64    0.18
   5   1  -4    1.51    0.18
   5   1  -4    1.55    0.20
   5   1  -4    1.46    0.24
   5   1  -4    1.76    0.22
  -5  -1   4    1.71    0.28
  -5  -1   4    1.44    0.26
  -5  -1   4    1.66    0.21
  -5  -1   4    1.70    0.27
  -5  -1   4    1.52    0.22
  -5  -1   4    1.61    0.21
   4   1  -4    1.64    0.24
   4   1  -4    2.07    0.19
   4   1  -4    1.89    0.21
   4   1  -4    1.93    0.18
   4   1  -4    1.56    0.21
  -4  -1   4    2.07    0.27
  -4  -1   4    1.92    0.27
  -4  -1   4    1.96    0.21
  -4  -1   4    1.72    0.22
  -4  -1   4    1.95    0.18
  -4  -1   4    2.01    0.18
  -4  -1   4    1.47    0.24
  -4  -1   4    1.85    0.21
  -4  -1   4    1.85    0.21
   3   1  -4    0.25    0.06
   3   1  -4    0.19    0.08
   3   1  -4    0.06    0.04
   3   1  -4    0.14    0.08
   3   1  -4    0.15    0.06
  -3  -1   4    0.13    0.08
  -3  -1   4    0.20    0.09
  -3  -1   4    0.17    0.07
  -3  -1   4    0.08    0.06
  -3  -1   4    0.14    0.09
  -3  -1   4    0.23    0.06
  -3  -1   4    0.09    0.06
  -3  -1   4    0.21    0.08
  -3  -1   4    0.25    0.06
  -3  -1   4    0.23    0.06
   2   1  -4    2.69    0.21
   2   1  -4    3.34    0.21
   2   1  -4    2.65    0.25
   2   1  -4    2.74    0.24
  -2  -1   4    2.59    0.25
  -2  -1   4    2.86    0.25
  -2  -1   4    2.34    0.21
  -2  -1   4    2.80    0.25
  -2  -1   4    3.17    0.21
  -2  -1   4    2.58    0.20
  -2  -1   4    2.69    0.27
  -2  -1   4    2.15    0.21
  -2  -1   4    2.67    0.25
  -2  -1   4    2.32    0.21
   1   1  -4   37.39    2.32
   1   1  -4   35.93    2.61
   1   1  -4   37.13    2.55
   1   1  -4   38.41    2.29
  -1  -1   4   36.00    2.60
  -1  -1   4   32.50    2.48
  -1  -1   4   36.84    2.67
  -1  -1   4   37.22    2.29
  -1  -1   4   36.51    2.31
  -1  -1   4   38.32    2.55
  -1  -1   4   35.87    2.66
  -1  -1   4   36.56    2.39
  -1  -1   4   35.24    3.01
   0   1  -4    0.17    0.04
   0   1  -4    0.11    0.04
   0   1  -4    0.18    0.05
   0   1  -4    0.16    0.03
   0  -1   4    0.10    0.02
   0  -1   4    0.10    0.04
   0  -1   4    0.11    0.04
   0  -1   4    0.13    0.05
   0  -1   4    0.14    0.04
   0  -1   4    0.08    0.06
  -1   1  -4    4.16    0.30
  -1   1  -4    4.11    0.28
  -1   1  -4    3.39    0.30
  -1   1  -4    4.13    0.28
  -1   1  -4    4.31    0.32
   1  -1   4    3.96    0.28
   1  -1   4    3.94    0.29
   1  -1   4    4.20    0.36
   1  -1   4    3.44    0.30
   1  -1   4    3.82    0.28
   1  -1   4    4.33    0.32
  -2   1  -4    0.19    0.06
  -2   1  -4    0.15    0.05
  -2   1  -4    0.18    0.06
  -2   1  -4    0.12    0.04
  -2   1  -4    0.15    0.04
  -2   1  -4    0.16    0.06
   2  -1   4    0.16    0.04
   2  -1   4   -0.02    0.04
   2  -1   4    0.18    0.05
   2  -1   4    0.13    0.05
   2  -1   4    0.09    0.06
   2  -1   4    0.18    0.05
  -3   1  -4   12.89    0.90
  -3   1  -4   13.38    1.04
  -3   1  -4   14.16    1.05
  -3   1  -4   12.93    0.89
  -3   1  -4   13.11    0.89
  -3   1  -4   12.97    1.00
   3  -1   4   13.90    0.96
   3  -1   4   15.59    1.15
   3  -1   4   12.29    0.88
   3  -1   4   13.09    0.94
   3  -1   4   14.14    1.04
  -4   1  -4   16.13    1.32
  -4   1  -4   16.52    1.15
  -4   1  -4   17.98    1.14
  -4   1  -4   16.27    1.13
  -4   1  -4   18.77    1.35
  -4   1  -4   16.74    1.29
   4  -1   4   17.37    1.22
   4  -1   4   18.57    1.34
   4  -1   4   14.98    1.13
   4  -1   4   16.89    1.20
   4  -1   4   18.35    1.45
  -5   1  -4    1.94    0.23
  -5   1  -4    2.03    0.30
  -5   1  -4    2.04    0.29
  -5   1  -4    2.18    0.24
  -5   1  -4    2.27    0.33
   5  -1   4    1.91    0.22
   5  -1   4    1.66    0.22
   5  -1   4    2.03    0.21
   5  -1   4    2.17    0.23
   5  -1   4    1.96    0.28
  -6   1  -4    3.46    0.44
  -6   1  -4    3.39    0.44
  -6   1  -4    3.20    0.32
  -6   1  -4    3.16    0.35
  -6   1  -4    3.43    0.47
   6  -1   4    3.70    0.41
   6  -1   4    3.52    0.33
   6  -1   4    3.53    0.34
   6  -1   4    3.02    0.32
  -7   1  -4   -0.11    0.16
  -7   1  -4    0.04    0.16
  -7   1  -4    0.05    0.13
  -7   1  -4    0.11    0.18
  -7   1  -4    0.05    0.12
   7  -1   4    0.12    0.12
   7  -1   4    0.06    0.10
   7  -1   4    0.17    0.14
   7  -1   4    0.24    0.19
  -8   1  -4    2.44    0.35
  -8   1  -4    2.96    0.37
  -8   1  -4    3.25    0.49
  -8   1  -4    2.92    0.49
   8  -1   4    3.26    0.38
   8  -1   4    2.37    0.34
   8  -1   4    2.98    0.37
  -9   1  -4    1.67    0.44
  -9   1  -4    1.47    0.27
  -9   1  -4    1.53    0.36
   9  -1   4    1.48    0.29
   9  -1   4    1.27    0.33
   9  -1   4    1.13    0.28
   9   0  -4    1.62    0.33
   9   0  -4    1.82    0.41
   9   0  -4    1.59    0.29
  -9   0   4    1.30    0.27
  -9   0   4    2.00    0.46
  -9   0   4    1.82    0.41
   8   0  -4    0.66    0.20
   8   0  -4    0.80    0.28
   8   0  -4    0.46    0.21
  -8   0   4    0.97    0.31
  -8   0   4    0.54    0.18
  -8   0   4    0.61    0.27
  -8   0   4    0.75    0.21
   7   0  -4    8.88    0.88
   7   0  -4   11.20    0.79
   7   0  -4   10.51    0.76
   7   0  -4    9.28    0.86
  -7   0   4    9.57    0.89
  -7   0   4   11.12    0.94
  -7   0   4    9.50    0.76
  -7   0   4   11.14    0.78
  -7   0   4    8.78    0.91
   6   0  -4   21.59    1.38
   6   0  -4   17.98    1.48
   6   0  -4   19.57    1.32
  -6   0   4   19.31    1.53
  -6   0   4   17.42    1.54
  -6   0   4   19.16    1.31
  -6   0   4   19.11    1.32
  -6   0   4   18.00    1.33
  -6   0   4   20.85    1.52
   5   0  -4    0.82    0.19
   5   0  -4    0.65    0.14
   5   0  -4    1.06    0.13
   5   0  -4    1.11    0.15
  -5   0   4    1.24    0.17
  -5   0   4    1.12    0.23
  -5   0   4    0.94    0.21
  -5   0   4    1.15    0.22
  -5   0   4    1.16    0.18
  -5   0   4    1.36    0.17
   4   0  -4   15.35    1.15
   4   0  -4   15.07    1.06
   4   0  -4   15.66    1.02
   4   0  -4   17.26    1.07
   4   0  -4   13.09    1.28
  -4   0   4   15.28    1.19
  -4   0   4   14.68    1.02
  -4   0   4   15.46    1.05
  -4   0   4   17.26    1.17
  -4   0   4   15.94    1.03
  -4   0   4   13.49    1.28
  -4   0   4   15.13    1.20
  -4   0   4   15.86    1.16
   3   0  -4    6.51    0.43
   3   0  -4    5.49    0.48
   3   0  -4    5.91    0.42
   3   0  -4    6.15    0.42
  -3   0   4    5.72    0.43
  -3   0   4    5.66    0.42
  -3   0   4    5.29    0.52
  -3   0   4    5.62    0.42
  -3   0   4    6.83    0.48
  -3   0   4    6.32    0.49
  -3   0   4    5.62    0.50
  -3   0   4    6.02    0.50
   2   0  -4  196.37   11.90
   2   0  -4  184.36   11.13
   2   0  -4  164.98   12.61
   2   0  -4  171.94   12.34
  -2   0   4  170.36   11.18
  -2   0   4  170.67   12.61
  -2   0   4  170.82   11.53
  -2   0   4  176.34   12.91
  -2   0   4  174.76   14.55
  -2   0   4  204.71   12.91
  -2   0   4  175.62   12.34
   1   0  -4    0.13    0.04
   1   0  -4    0.16    0.03
   1   0  -4    0.14    0.05
  -1   0   4    0.16    0.05
  -1   0   4    0.16    0.04
  -1   0   4    0.09    0.05
  -1   0   4    0.11    0.04
  -1   0   4    0.11    0.04
  -1   0   4    0.14    0.04
   0   0  -4    0.02    0.03
   0   0  -4    0.05    0.03
   0   0  -4    0.05    0.02
   0   0  -4    0.04    0.03
   0   0  -4    0.03    0.03
   0   0   4    0.10    0.03
   0   0   4   -0.03    0.04
   0   0   4    0.09    0.03
   0   0   4    0.03    0.03
   0   0   4    0.07    0.03
   0   0   4    0.00    0.05
  -1   0  -4    1.46    0.13
  -1   0  -4    1.24    0.10
  -1   0  -4    1.14    0.10
  -1   0  -4    1.27    0.10
  -1   0  -4    1.49    0.13
   1   0   4    1.18    0.12
   1   0   4    0.95    0.11
   1   0   4    1.21    0.11
   1   0   4    0.94    0.10
   1   0   4    1.44    0.14
  -2   0  -4    2.66    0.22
  -2   0  -4    2.87    0.22
  -2   0  -4    2.67    0.22
  -2   0  -4    2.86    0.26
  -2   0  -4    2.87    0.26
  -2   0  -4    2.93    0.25
   2   0   4    3.01    0.23
   2   0   4    2.83    0.23
   2   0   4    3.31    0.28
   2   0   4    2.46    0.22
   2   0   4    2.89    0.25
  -3   0  -4    1.89    0.21
  -3   0  -4    1.49    0.21
  -3   0  -4    1.36    0.21
  -3   0  -4    1.62    0.16
  -3   0  -4    1.71    0.16
  -3   0  -4    1.63    0.16
   3   0   4    1.84    0.17
   3   0   4    1.41    0.16
   3   0   4    2.18    0.22
   3   0   4    1.86    0.20
  -4   0  -4    0.24    0.11
  -4   0  -4    0.22    0.09
  -4   0  -4    0.17    0.10
  -4   0  -4    0.11    0.07
  -4   0  -4    0.15    0.06
  -4   0  -4    0.16    0.08
   4   0   4    0.20    0.10
   4   0   4    0.28    0.09
   4   0   4    0.28    0.09
   4   0   4    0.21    0.07
   4   0   4    0.24    0.08
  -5   0  -4    0.79    0.14
  -5   0  -4    0.69    0.19
  -5   0  -4    0.62    0.16
  -5   0  -4    0.62    0.14
  -5   0  -4    0.77    0.14
  -5   0  -4    0.99    0.23
   5   0   4    0.63    0.12
   5   0   4    0.59    0.14
   5   0   4    0.67    0.16
   5   0   4    0.75    0.19
   5   0   4    0.77    0.14
  -6   0  -4    0.06    0.10
  -6   0  -4   -0.02    0.11
  -6   0  -4    0.10    0.10
  -6   0  -4    0.22    0.13
  -6   0  -4   -0.13    0.08
   6   0   4    0.09    0.08
   6   0   4    0.02    0.13
   6   0   4    0.07    0.10
   6   0   4    0.26    0.11
  -7   0  -4    1.77    0.25
  -7   0  -4    1.93    0.38
  -7   0  -4    1.85    0.36
  -7   0  -4    2.41    0.40
  -7   0  -4    1.55    0.25
   7   0   4    2.01    0.29
   7   0   4    1.86    0.28
   7   0   4    1.90    0.27
   7   0   4    1.95    0.35
  -8   0  -4    0.16    0.17
  -8   0  -4    0.08    0.14
  -8   0  -4    0.20    0.23
   8   0   4   -0.31    0.15
   8   0   4    0.11    0.17
   8   0   4    0.31    0.16
  -9   0  -4   -0.29    0.14
  -9   0  -4    0.12    0.28
  -9   0  -4   -0.36    0.19
   9   0   4   -0.13    0.15
   9   0   4   -0.29    0.16
   9  -1  -4    2.88    0.42
   9  -1  -4    3.46    0.54
   9  -1  -4    3.23    0.41
  -9   1   4    3.23    0.56
  -9   1   4    3.65    0.46
  -9   1   4    3.96    0.61
   8  -1  -4    1.90    0.29
   8  -1  -4    1.75    0.31
   8  -1  -4    2.20    0.40
  -8   1   4    3.00    0.37
  -8   1   4    2.40    0.43
  -8   1   4    2.08    0.40
   7  -1  -4    1.32    0.21
   7  -1  -4    1.43    0.23
   7  -1  -4    0.94    0.23
  -7   1   4    1.11    0.22
  -7   1   4    0.80    0.26
  -7   1   4    1.39    0.27
  -7   1   4    1.10    0.29
  -7   1   4    1.13    0.20
   6  -1  -4    0.20    0.12
   6  -1  -4    0.04    0.09
   6  -1  -4    0.12    0.09
  -6   1   4   -0.01    0.10
  -6   1   4   -0.04    0.12
  -6   1   4   -0.07    0.09
  -6   1   4    0.06    0.08
  -6   1   4   -0.02    0.09
   5  -1  -4    4.82    0.36
   5  -1  -4    4.94    0.38
   5  -1  -4    4.30    0.44
   5  -1  -4    4.62    0.38
  -5   1   4    4.62    0.37
  -5   1   4    4.36    0.45
  -5   1   4    4.71    0.46
  -5   1   4    4.09    0.45
  -5   1   4    4.20    0.38
  -5   1   4    5.04    0.40
   4  -1  -4    6.78    0.50
   4  -1  -4    7.44    0.49
   4  -1  -4    7.03    0.57
   4  -1  -4    7.08    0.51
  -4   1   4    6.58    0.59
  -4   1   4    6.26    0.57
  -4   1   4    6.62    0.50
  -4   1   4    6.50    0.59
  -4   1   4    6.11    0.50
  -4   1   4    7.90    0.56
   3  -1  -4   22.11    1.37
   3  -1  -4   23.15    1.45
   3  -1  -4   20.87    1.53
  -3   1   4   21.24    1.41
  -3   1   4   21.76    1.53
  -3   1   4   19.98    1.56
  -3   1   4   20.78    1.57
  -3   1   4   19.93    1.37
  -3   1   4   20.06    1.60
   2  -1  -4   -0.01    0.04
   2  -1  -4   -0.02    0.02
   2  -1  -4    0.00    0.03
   2  -1  -4    0.05    0.03
  -2   1   4   -0.05    0.03
  -2   1   4    0.01    0.02
  -2   1   4    0.06    0.05
  -2   1   4    0.01    0.03
  -2   1   4    0.02    0.04
  -2   1   4    0.03    0.03
  -2   1   4   -0.01    0.03
   1  -1  -4    0.27    0.04
   1  -1  -4    0.35    0.05
   1  -1  -4    0.39    0.06
   1  -1  -4    0.29    0.05
  -1   1   4    0.58    0.08
  -1   1   4    0.41    0.07
  -1   1   4    0.20    0.05
  -1   1   4    0.33    0.05
  -1   1   4    0.35    0.06
  -1   1   4    0.24    0.05
   0  -1  -4   11.02    0.75
   0  -1  -4   10.53    0.72
   0  -1  -4   10.06    0.67
   0  -1  -4   10.34    0.72
   0  -1  -4   11.02    0.76
   0   1   4   10.51    0.69
   0   1   4    9.01    0.72
   0   1   4   10.04    0.78
   0   1   4   10.73    0.88
   0   1   4   10.95    0.78
  -1  -1  -4  116.69    7.90
  -1  -1  -4  117.34    7.74
  -1  -1  -4  104.48    7.46
  -1  -1  -4  115.30    6.98
  -1  -1  -4  121.16    7.56
   1   1   4  111.52    8.09
   1   1   4  113.79    9.12
   1   1   4  112.22    8.07
   1   1   4  108.18    7.55
   1   1   4   95.49    7.46
  -2  -1  -4    0.11    0.06
  -2  -1  -4    0.20    0.05
  -2  -1  -4    0.15    0.07
  -2  -1  -4    0.13    0.05
  -2  -1  -4    0.10    0.07
  -2  -1  -4    0.17    0.04
   2   1   4    0.17    0.05
   2   1   4    0.13    0.06
   2   1   4    0.10    0.05
   2   1   4    0.22    0.07
   2   1   4    0.19    0.05
  -3  -1  -4    0.03    0.05
  -3  -1  -4   -0.02    0.07
  -3  -1  -4   -0.02    0.04
  -3  -1  -4   -0.05    0.04
  -3  -1  -4    0.00    0.06
  -3  -1  -4   -0.03    0.04
   3   1   4    0.03    0.05
   3   1   4    0.05    0.06
   3   1   4    0.09    0.08
   3   1   4    0.00    0.05
   3   1   4    0.01    0.04
  -4  -1  -4   10.81    0.82
  -4  -1  -4   12.10    1.00
  -4  -1  -4   11.77    0.89
  -4  -1  -4   12.90    0.85
  -4  -1  -4   12.20    0.99
  -4  -1  -4   11.32    0.96
   4   1   4   13.99    0.90
   4   1   4   11.58    0.89
   4   1   4   12.57    0.99
   4   1   4   13.50    1.08
  -5  -1  -4    0.16    0.10
  -5  -1  -4    0.15    0.09
  -5  -1  -4    0.02    0.12
  -5  -1  -4    0.00    0.11
  -5  -1  -4    0.08    0.10
  -5  -1  -4    0.33    0.15
   5   1   4    0.16    0.14
   5   1   4    0.20    0.10
   5   1   4    0.27    0.10
   5   1   4   -0.09    0.11
   5   1   4    0.25    0.11
  -6  -1  -4    1.99    0.35
  -6  -1  -4    1.83    0.34
  -6  -1  -4    1.99    0.28
  -6  -1  -4    2.34    0.37
  -6  -1  -4    1.83    0.26
   6   1   4    2.29    0.36
   6   1   4    2.13    0.28
   6   1   4    2.18    0.28
   6   1   4    2.45    0.29
  -7  -1  -4    0.20    0.12
  -7  -1  -4    0.44    0.24
  -7  -1  -4    0.38    0.22
   7   1   4    0.41    0.17
   7   1   4    0.75    0.17
   7   1   4    0.27    0.18
  -8  -1  -4    0.25    0.20
  -8  -1  -4    0.12    0.22
  -8  -1  -4    0.43    0.21
   8   1   4    0.05    0.20
   8   1   4    0.29    0.19
   8   1   4    0.51    0.22
   9  -2  -4    0.82    0.31
   9  -2  -4    0.25    0.20
   9  -2  -4    0.89    0.22
  -9   2   4    0.44    0.21
  -9   2   4    0.18    0.26
  -9   2   4    0.29    0.29
   8  -2  -4    3.61    0.39
   8  -2  -4    3.05    0.47
   8  -2  -4    3.82    0.42
  -8   2   4    3.35    0.50
  -8   2   4    3.96    0.44
  -8   2   4    3.30    0.52
   7  -2  -4    1.38    0.21
   7  -2  -4    1.97    0.32
   7  -2  -4    1.29    0.23
  -7   2   4    1.74    0.33
  -7   2   4    1.43    0.31
  -7   2   4    1.74    0.27
  -7   2   4    1.73    0.24
  -7   2   4    1.68    0.32
   6  -2  -4    0.08    0.09
   6  -2  -4    0.08    0.09
   6  -2  -4    0.17    0.13
  -6   2   4    0.11    0.14
  -6   2   4    0.09    0.12
  -6   2   4    0.23    0.16
  -6   2   4    0.10    0.10
  -6   2   4    0.07    0.09
   5  -2  -4    2.89    0.26
   5  -2  -4    3.26    0.26
   5  -2  -4    2.78    0.31
  -5   2   4    2.81    0.32
  -5   2   4    2.69    0.34
  -5   2   4    2.65    0.36
  -5   2   4    2.93    0.26
  -5   2   4    2.72    0.26
  -5   2   4    2.56    0.27
   4  -2  -4    1.44    0.15
   4  -2  -4    1.65    0.13
   4  -2  -4    1.08    0.18
   4  -2  -4    1.30    0.16
  -4   2   4    1.44    0.21
  -4   2   4    1.61    0.19
  -4   2   4    1.42    0.22
  -4   2   4    1.44    0.17
  -4   2   4    1.35    0.16
  -4   2   4    1.46    0.20
   3  -2  -4   15.53    1.02
   3  -2  -4   15.20    1.01
   3  -2  -4   14.19    0.96
   3  -2  -4   13.73    1.07
  -3   2   4   14.05    0.97
  -3   2   4   12.92    1.12
  -3   2   4   13.87    1.10
  -3   2   4   14.51    0.99
  -3   2   4   16.61    1.10
  -3   2   4   14.78    1.08
   2  -2  -4    0.62    0.09
   2  -2  -4    0.62    0.10
   2  -2  -4    0.62    0.08
   2  -2  -4    0.64    0.08
  -2   2   4    0.63    0.09
  -2   2   4    0.70    0.11
  -2   2   4    0.63    0.09
  -2   2   4    0.50    0.09
  -2   2   4    0.49    0.08
  -2   2   4    0.73    0.10
   1  -2  -4   31.13    2.18
   1  -2  -4   34.64    2.21
   1  -2  -4   29.73    2.12
   1  -2  -4   32.98    1.97
   1  -2  -4   31.75    2.09
  -1   2   4   27.48    2.11
  -1   2   4   32.66    2.21
  -1   2   4   29.27    2.27
  -1   2   4   29.23    2.56
  -1   2   4   29.15    2.03
  -1   2   4   32.18    1.96
  -1   2   4   31.97    2.28
   0  -2  -4   68.67    4.42
   0  -2  -4   73.27    4.73
   0  -2  -4   67.85    4.78
   0  -2  -4   80.96    4.99
   0  -2  -4   80.69    4.90
   0   2   4   70.62    5.12
   0   2   4   63.46    4.78
   0   2   4   67.33    4.56
   0   2   4   66.02    5.78
   0   2   4   65.81    5.12
  -1  -2  -4   13.02    0.94
  -1  -2  -4   13.59    0.85
  -1  -2  -4   13.08    0.90
  -1  -2  -4   12.90    0.94
  -1  -2  -4   12.73    0.90
   1   2   4   13.19    0.84
   1   2   4   11.83    1.09
   1   2   4   11.62    0.90
   1   2   4   12.82    0.97
   1   2   4   12.44    0.97
  -2  -2  -4   15.61    0.99
  -2  -2  -4   13.92    1.10
  -2  -2  -4   13.73    0.94
  -2  -2  -4   14.79    1.11
  -2  -2  -4   15.30    1.05
  -2  -2  -4   15.95    1.06
   2   2   4   14.81    1.12
   2   2   4   14.61    1.05
   2   2   4   13.81    1.05
   2   2   4   15.86    1.14
   2   2   4   14.99    1.28
  -3  -2  -4    2.78    0.25
  -3  -2  -4    2.71    0.30
  -3  -2  -4    2.41    0.25
  -3  -2  -4    3.16    0.27
  -3  -2  -4    2.81    0.22
  -3  -2  -4    2.70    0.29
  -3  -2  -4    2.97    0.31
   3   2   4    2.75    0.26
   3   2   4    2.81    0.26
   3   2   4    3.19    0.33
   3   2   4    2.86    0.29
   3   2   4    3.19    0.27
  -4  -2  -4    0.47    0.14
  -4  -2  -4    0.53    0.11
  -4  -2  -4    0.61    0.10
  -4  -2  -4    0.53    0.15
  -4  -2  -4    0.56    0.15
  -4  -2  -4    0.37    0.10
   4   2   4    0.48    0.15
   4   2   4    0.66    0.13
   4   2   4    0.48    0.11
   4   2   4    0.45    0.13
  -5  -2  -4    0.10    0.13
  -5  -2  -4    0.10    0.14
  -5  -2  -4    0.00    0.09
  -5  -2  -4    0.08    0.10
  -5  -2  -4    0.02    0.13
   5   2   4   -0.17    0.12
   5   2   4    0.02    0.15
   5   2   4    0.20    0.11
   5   2   4   -0.11    0.10
   5   2   4    0.08    0.10
  -6  -2  -4    0.34    0.13
  -6  -2  -4    0.41    0.19
  -6  -2  -4    0.55    0.23
  -6  -2  -4    0.40    0.14
  -6  -2  -4    0.66    0.20
   6   2   4    0.33    0.15
   6   2   4    0.76    0.20
   6   2   4    0.40    0.14
   6   2   4    0.35    0.13
  -7  -2  -4    1.15    0.25
  -7  -2  -4    1.22    0.30
  -7  -2  -4    1.97    0.30
  -7  -2  -4    1.51    0.35
   7   2   4    1.08    0.23
   7   2   4    1.37    0.27
   7   2   4    1.37    0.28
  -8  -2  -4   -0.19    0.16
  -8  -2  -4   -0.04    0.15
  -8  -2  -4    0.08    0.22
   8   2   4   -0.19    0.20
   8   2   4   -0.22    0.16
   8   2   4    0.00    0.16
   9  -3  -4    0.03    0.18
   9  -3  -4    0.18    0.17
   9  -3  -4    0.31    0.19
  -9   3   4    0.45    0.29
  -9   3   4    0.60    0.31
  -9   3   4    0.35    0.24
   8  -3  -4    4.84    0.45
   8  -3  -4    4.49    0.58
   8  -3  -4    4.47    0.45
  -8   3   4    4.77    0.60
  -8   3   4    5.09    0.45
  -8   3   4    4.09    0.61
  -8   3   4    5.57    0.51
   7  -3  -4   21.00    1.64
   7  -3  -4   21.67    1.45
   7  -3  -4   21.85    1.53
  -7   3   4   22.58    1.49
  -7   3   4   20.35    1.48
  -7   3   4   19.41    1.71
  -7   3   4   20.86    1.70
  -7   3   4   22.37    1.67
   6  -3  -4    0.37    0.12
   6  -3  -4    0.50    0.17
   6  -3  -4    0.31    0.11
  -6   3   4    0.34    0.14
  -6   3   4    0.45    0.15
  -6   3   4    0.32    0.14
  -6   3   4    0.10    0.15
  -6   3   4    0.27    0.12
   5  -3  -4    0.03    0.06
   5  -3  -4    0.09    0.06
   5  -3  -4   -0.08    0.07
  -5   3   4   -0.07    0.08
  -5   3   4   -0.10    0.05
  -5   3   4   -0.21    0.07
  -5   3   4    0.04    0.09
  -5   3   4   -0.12    0.06
  -5   3   4   -0.07    0.06
   4  -3  -4    8.34    0.61
   4  -3  -4    9.25    0.64
   4  -3  -4    8.01    0.68
   4  -3  -4    8.94    0.65
  -4   3   4    8.25    0.63
  -4   3   4   10.10    0.70
  -4   3   4    8.52    0.72
  -4   3   4    9.61    0.70
  -4   3   4    8.34    0.73
  -4   3   4    8.74    0.64
   3  -3  -4  187.02   12.65
   3  -3  -4  187.39   12.95
   3  -3  -4  190.04   12.51
   3  -3  -4  190.69   11.70
  -3   3   4  191.42   13.54
  -3   3   4  178.28   11.75
  -3   3   4  185.99   13.24
  -3   3   4  187.62   15.26
  -3   3   4  195.02   13.57
  -3   3   4  177.38   12.11
   2  -3  -4    5.56    0.43
   2  -3  -4    5.79    0.43
   2  -3  -4    5.97    0.41
   2  -3  -4    5.53    0.44
   2  -3  -4    6.09    0.45
  -2   3   4    5.65    0.47
  -2   3   4    5.81    0.41
  -2   3   4    6.17    0.48
  -2   3   4    5.51    0.42
  -2   3   4    5.84    0.44
  -2   3   4    5.58    0.52
   1  -3  -4   19.97    1.33
   1  -3  -4   19.47    1.25
   1  -3  -4   18.68    1.38
   1  -3  -4   19.79    1.35
   1  -3  -4   19.45    1.39
  -1   3   4   21.22    1.24
  -1   3   4   19.29    1.29
  -1   3   4   18.86    1.64
  -1   3   4   19.18    1.46
  -1   3   4   17.44    1.44
   0  -3  -4    0.10    0.05
   0  -3  -4    0.04    0.04
   0  -3  -4    0.12    0.04
   0  -3  -4    0.13    0.05
   0  -3  -4    0.13    0.06
   0   3   4    0.10    0.07
   0   3   4    0.05    0.05
   0   3   4    0.06    0.05
   0   3   4    0.03    0.06
   0   3   4    0.05    0.05
  -1  -3  -4    4.91    0.38
  -1  -3  -4    4.79    0.40
  -1  -3  -4    4.64    0.38
  -1  -3  -4    4.29    0.38
  -1  -3  -4    4.90    0.36
   1   3   4    4.66    0.38
   1   3   4    5.26    0.35
   1   3   4    4.98    0.41
   1   3   4    4.96    0.42
   1   3   4    4.96    0.48
  -2  -3  -4  106.68    7.02
  -2  -3  -4   89.57    7.32
  -2  -3  -4  102.28    6.49
  -2  -3  -4  111.77    6.46
  -2  -3  -4  101.77    7.20
  -2  -3  -4   94.17    6.94
   2   3   4  106.28    7.51
   2   3   4  106.95    8.49
   2   3   4  107.01    7.51
   2   3   4  103.66    7.02
  -3  -3  -4    0.05    0.07
  -3  -3  -4    0.07    0.07
  -3  -3  -4    0.17    0.09
  -3  -3  -4    0.10    0.07
  -3  -3  -4    0.04    0.07
   3   3   4    0.13    0.07
   3   3   4   -0.04    0.08
   3   3   4    0.08    0.08
   3   3   4    0.12    0.07
   3   3   4    0.12    0.10
  -4  -3  -4    0.58    0.19
  -4  -3  -4    0.86    0.17
  -4  -3  -4    0.87    0.17
  -4  -3  -4    0.73    0.18
  -4  -3  -4    0.74    0.16
  -4  -3  -4    0.71    0.18
   4   3   4    0.72    0.15
   4   3   4    0.64    0.16
   4   3   4    0.63    0.15
   4   3   4    0.80    0.20
  -5  -3  -4    0.01    0.11
  -5  -3  -4    0.16    0.12
  -5  -3  -4    0.09    0.09
  -5  -3  -4    0.08    0.09
  -5  -3  -4    0.14    0.16
   5   3   4    0.04    0.09
   5   3   4   -0.03    0.13
   5   3   4   -0.01    0.12
   5   3   4    0.12    0.11
  -6  -3  -4    8.27    0.69
  -6  -3  -4    9.33    0.84
  -6  -3  -4    7.81    0.79
  -6  -3  -4    6.45    0.73
  -6  -3  -4    8.17    0.67
   6   3   4    9.61    0.70
   6   3   4    7.92    0.67
   6   3   4    7.75    0.69
   6   3   4    8.78    0.81
  -7  -3  -4    0.15    0.15
  -7  -3  -4    0.31    0.18
  -7  -3  -4   -0.01    0.21
  -7  -3  -4    0.09    0.17
   7   3   4   -0.31    0.17
   7   3   4    0.12    0.14
   7   3   4    0.20    0.17
   9  -4  -4   -0.10    0.19
   9  -4  -4   -0.15    0.14
   9  -4  -4    0.06    0.12
  -9   4   4   -0.12    0.21
  -9   4   4   -0.06    0.22
  -9   4   4   -0.07    0.19
   8  -4  -4   -0.17    0.11
   8  -4  -4    0.22    0.18
   8  -4  -4    0.14    0.11
  -8   4   4    0.00    0.17
  -8   4   4    0.06    0.17
  -8   4   4    0.13    0.10
  -8   4   4    0.11    0.16
   7  -4  -4    5.70    0.47
   7  -4  -4    4.43    0.42
   7  -4  -4    4.47    0.48
  -7   4   4    5.23    0.47
  -7   4   4    4.02    0.50
  -7   4   4    5.50    0.45
  -7   4   4    5.48    0.57
  -7   4   4    5.31    0.52
   6  -4  -4    1.30    0.22
   6  -4  -4    0.55    0.14
   6  -4  -4    1.02    0.17
  -6   4   4    0.69    0.21
  -6   4   4    0.83    0.20
  -6   4   4    1.11    0.18
  -6   4   4    1.14    0.21
  -6   4   4    1.13    0.22
   5  -4  -4    5.75    0.43
   5  -4  -4    5.49    0.48
   5  -4  -4    5.66    0.45
  -5   4   4    4.91    0.50
  -5   4   4    4.61    0.49
  -5   4   4    5.79    0.49
  -5   4   4    6.33    0.48
  -5   4   4    5.24    0.44
  -5   4   4    4.92    0.45
   4  -4  -4    4.58    0.38
   4  -4  -4    4.53    0.39
   4  -4  -4    4.73    0.36
   4  -4  -4    4.26    0.36
  -4   4   4    4.31    0.41
  -4   4   4    4.77    0.38
  -4   4   4    4.90    0.41
  -4   4   4    4.22    0.42
  -4   4   4    4.84    0.39
  -4   4   4    4.79    0.42
   3  -4  -4    6.42    0.48
   3  -4  -4    6.92    0.50
   3  -4  -4    6.35    0.48
   3  -4  -4    5.93    0.50
   3  -4  -4    6.33    0.46
  -3   4   4    5.77    0.58
  -3   4   4    6.49    0.49
  -3   4   4    6.14    0.51
  -3   4   4    6.48    0.48
  -3   4   4    6.56    0.54
  -3   4   4    6.96    0.54
   2  -4  -4   47.95    3.13
   2  -4  -4   48.07    2.93
   2  -4  -4   45.63    3.23
   2  -4  -4   45.69    3.28
   2  -4  -4   47.53    3.84
   2  -4  -4   44.88    3.17
  -2   4   4   48.42    3.28
  -2   4   4   44.94    3.04
  -2   4   4   43.96    3.40
  -2   4   4   47.11    2.94
  -2   4   4   41.40    3.82
  -2   4   4   47.98    3.40
   1  -4  -4   16.37    1.38
   1  -4  -4   16.90    1.14
   1  -4  -4   15.36    1.10
   1  -4  -4   15.46    1.04
   1  -4  -4   15.30    1.12
  -1   4   4   14.65    1.36
  -1   4   4   15.93    1.08
  -1   4   4   15.03    1.21
  -1   4   4   14.81    1.19
  -1   4   4   16.47    1.01
   0  -4  -4    0.58    0.11
   0  -4  -4    0.68    0.17
   0  -4  -4    0.73    0.12
   0  -4  -4    0.67    0.11
   0  -4  -4    0.59    0.08
   0  -4  -4    0.69    0.12
   0   4   4    0.76    0.11
   0   4   4    0.60    0.14
   0   4   4    0.51    0.11
   0   4   4    0.60    0.16
   0   4   4    0.55    0.11
  -1  -4  -4    0.06    0.05
  -1  -4  -4   -0.05    0.10
  -1  -4  -4    0.08    0.07
  -1  -4  -4   -0.07    0.05
  -1  -4  -4   -0.03    0.06
  -1  -4  -4   -0.03    0.06
   1   4   4    0.02    0.07
   1   4   4    0.03    0.07
   1   4   4   -0.02    0.06
   1   4   4   -0.06    0.05
   1   4   4   -0.09    0.08
  -2  -4  -4    1.94    0.24
  -2  -4  -4    2.41    0.24
  -2  -4  -4    2.26    0.24
  -2  -4  -4    1.87    0.22
  -2  -4  -4    2.70    0.28
   2   4   4    2.02    0.32
   2   4   4    2.04    0.26
   2   4   4    2.56    0.21
   2   4   4    2.33    0.26
   2   4   4    2.25    0.25
  -3  -4  -4    1.35    0.21
  -3  -4  -4    1.08    0.18
  -3  -4  -4    0.86    0.17
  -3  -4  -4    1.09    0.17
  -3  -4  -4    0.91    0.20
   3   4   4    1.41    0.21
   3   4   4    1.16    0.18
   3   4   4    1.40    0.22
   3   4   4    1.18    0.25
   3   4   4    0.99    0.19
  -4  -4  -4    5.25    0.44
  -4  -4  -4    3.35    0.41
  -4  -4  -4    4.02    0.46
  -4  -4  -4    4.66    0.43
  -4  -4  -4    4.72    0.41
   4   4   4    4.82    0.44
   4   4   4    4.62    0.47
   4   4   4    4.73    0.43
   4   4   4    4.72    0.51
  -5  -4  -4    0.06    0.15
  -5  -4  -4    0.42    0.16
  -5  -4  -4    0.65    0.19
  -5  -4  -4    0.01    0.10
  -5  -4  -4    0.14    0.16
   5   4   4    0.37    0.20
   5   4   4    0.48    0.18
   5   4   4    0.26    0.17
   5   4   4    0.51    0.19
  -6  -4  -4    4.98    0.49
  -6  -4  -4    4.00    0.61
  -6  -4  -4    5.29    0.53
   6   4   4    5.90    0.53
   6   4   4    5.34    0.54
   6   4   4    4.60    0.53
  -7  -4  -4   -0.04    0.19
  -7  -4  -4    0.12    0.19
  -7  -4  -4    0.02    0.17
   7   4   4   -0.10    0.10
   7   4   4   -0.40    0.18
   7   4   4   -0.24    0.15
   9  -5  -4   -0.14    0.15
   9  -5  -4    0.40    0.24
   9  -5  -4    0.29    0.19
  -9   5   4    0.19    0.16
  -9   5   4   -0.07    0.15
  -9   5   4   -0.16    0.23
  -9   5   4    0.31    0.24
   8  -5  -4    0.18    0.12
   8  -5  -4    0.38    0.13
   8  -5  -4    0.28    0.17
  -8   5   4    0.06    0.14
  -8   5   4    0.47    0.22
  -8   5   4   -0.02    0.19
  -8   5   4    0.29    0.16
   7  -5  -4   12.65    0.98
   7  -5  -4   13.57    1.05
   7  -5  -4   12.79    0.93
  -7   5   4   14.35    1.08
  -7   5   4   13.85    0.98
  -7   5   4   14.04    1.00
  -7   5   4   10.60    1.07
  -7   5   4   12.33    1.11
   6  -5  -4   18.71    1.29
   6  -5  -4   18.51    1.44
   6  -5  -4   19.46    1.39
  -6   5   4   20.41    1.37
  -6   5   4   20.48    1.37
  -6   5   4   18.25    1.50
  -6   5   4   21.78    1.48
  -6   5   4   16.86    1.52
   5  -5  -4    4.01    0.34
   5  -5  -4    3.88    0.35
   5  -5  -4    4.27    0.38
   5  -5  -4    4.25    0.37
  -5   5   4    3.54    0.39
  -5   5   4    4.19    0.37
  -5   5   4    3.28    0.40
  -5   5   4    4.54    0.40
  -5   5   4    4.59    0.41
   4  -5  -4   41.42    2.64
   4  -5  -4   41.67    2.82
   4  -5  -4   39.96    2.84
   4  -5  -4   43.49    2.91
  -4   5   4   39.42    3.41
  -4   5   4   39.54    3.06
  -4   5   4   42.78    3.06
  -4   5   4   42.41    2.68
  -4   5   4   40.92    2.75
  -4   5   4   39.62    2.97
   3  -5  -4   15.18    1.11
   3  -5  -4   15.67    1.10
   3  -5  -4   16.23    1.36
   3  -5  -4   14.37    1.13
   3  -5  -4   15.43    1.03
   3  -5  -4   15.67    1.12
  -3   5   4   15.24    1.09
  -3   5   4   14.75    1.34
  -3   5   4   15.59    1.13
  -3   5   4   15.79    1.19
  -3   5   4   15.65    1.04
  -3   5   4   15.07    1.21
   2  -5  -4   68.41    4.58
   2  -5  -4   74.36    6.01
   2  -5  -4   74.81    4.90
   2  -5  -4   70.98    4.96
   2  -5  -4   69.08    5.05
  -2   5   4   73.42    5.30
  -2   5   4   69.02    6.00
  -2   5   4   72.35    5.33
  -2   5   4   77.17    4.59
  -2   5   4   75.17    4.76
   1  -5  -4    1.31    0.25
   1  -5  -4    1.13    0.17
   1  -5  -4    1.51    0.17
   1  -5  -4    1.25    0.17
   1  -5  -4    1.51    0.19
  -1   5   4    1.03    0.20
  -1   5   4    1.25    0.17
  -1   5   4    0.98    0.17
  -1   5   4    1.53    0.26
  -1   5   4    1.27    0.13
   0  -5  -4    0.80    0.14
   0  -5  -4    0.69    0.15
   0  -5  -4    0.72    0.13
   0  -5  -4    1.11    0.16
   0  -5  -4    0.68    0.19
   0   5   4    0.68    0.17
   0   5   4    0.66    0.15
   0   5   4    0.77    0.14
   0   5   4    0.70    0.19
   0   5   4    0.77    0.13
  -1  -5  -4    0.74    0.22
  -1  -5  -4    0.72    0.14
  -1  -5  -4    0.51    0.13
  -1  -5  -4    0.50    0.13
  -1  -5  -4    0.74    0.16
   1   5   4    0.68    0.16
   1   5   4    0.60    0.13
   1   5   4    0.92    0.22
   1   5   4    0.73    0.15
   1   5   4    0.68    0.12
  -2  -5  -4    2.12    0.25
  -2  -5  -4    2.12    0.27
  -2  -5  -4    2.02    0.28
  -2  -5  -4    2.29    0.38
  -2  -5  -4    2.10    0.27
   2   5   4    2.04    0.35
   2   5   4    2.00    0.29
   2   5   4    1.87    0.26
   2   5   4    1.92    0.26
  -3  -5  -4    6.40    0.50
  -3  -5  -4    5.07    0.45
  -3  -5  -4    5.48    0.53
  -3  -5  -4    5.55    0.48
   3   5   4    5.35    0.52
   3   5   4    5.60    0.49
   3   5   4    4.93    0.47
   3   5   4    5.11    0.61
   3   5   4    4.99    0.50
  -4  -5  -4    1.22    0.21
  -4  -5  -4    1.29    0.25
  -4  -5  -4    1.26    0.26
  -4  -5  -4    0.82    0.19
   4   5   4    1.18    0.24
   4   5   4    0.97    0.22
   4   5   4    1.05    0.21
   4   5   4    1.41    0.29
  -5  -5  -4    1.22    0.23
  -5  -5  -4    0.65    0.20
  -5  -5  -4    0.71    0.25
  -5  -5  -4    0.66    0.19
   5   5   4    0.52    0.18
   5   5   4    0.53    0.18
   5   5   4    1.02    0.29
  -6  -5  -4   -0.11    0.14
  -6  -5  -4   -0.12    0.19
  -6  -5  -4    0.06    0.18
   6   5   4   -0.07    0.11
   6   5   4   -0.27    0.14
   6   5   4    0.05    0.17
   9  -6  -4    0.56    0.22
   9  -6  -4    1.25    0.26
   9  -6  -4    0.86    0.24
  -9   6   4    0.65    0.31
  -9   6   4    1.30    0.35
  -9   6   4    0.72    0.28
  -9   6   4    1.13    0.27
   8  -6  -4    4.46    0.46
   8  -6  -4    4.92    0.52
   8  -6  -4    4.54    0.49
  -8   6   4    6.02    0.58
  -8   6   4    5.77    0.61
  -8   6   4    4.89    0.48
  -8   6   4    5.38    0.61
   7  -6  -4    0.75    0.17
   7  -6  -4    0.73    0.19
   7  -6  -4    0.95    0.18
  -7   6   4    1.12    0.27
  -7   6   4    0.34    0.17
  -7   6   4    0.85    0.22
  -7   6   4    1.11    0.26
   6  -6  -4    3.21    0.33
   6  -6  -4    2.91    0.32
   6  -6  -4    2.85    0.29
  -6   6   4    2.99    0.37
  -6   6   4    2.66    0.38
  -6   6   4    3.18    0.40
  -6   6   4    3.20    0.39
   5  -6  -4    0.35    0.12
   5  -6  -4    0.40    0.12
   5  -6  -4    0.49    0.13
   5  -6  -4    0.40    0.12
  -5   6   4    0.41    0.14
  -5   6   4    0.36    0.16
  -5   6   4    0.30    0.14
  -5   6   4    0.31    0.17
  -5   6   4    0.35    0.17
   4  -6  -4    0.40    0.12
   4  -6  -4    0.27    0.13
   4  -6  -4    0.20    0.09
   4  -6  -4    0.26    0.11
   4  -6  -4    0.23    0.09
  -4   6   4    0.23    0.15
  -4   6   4    0.17    0.10
  -4   6   4    0.34    0.13
  -4   6   4    0.30    0.13
  -4   6   4    0.45    0.14
   3  -6  -4    5.13    0.41
   3  -6  -4    4.31    0.40
   3  -6  -4    5.02    0.53
   3  -6  -4    4.26    0.41
   3  -6  -4    4.62    0.38
  -3   6   4    5.22    0.49
  -3   6   4    5.24    0.45
  -3   6   4    5.12    0.40
  -3   6   4    4.53    0.52
  -3   6   4    5.29    0.43
   2  -6  -4   -0.03    0.05
   2  -6  -4   -0.05    0.05
   2  -6  -4   -0.04    0.05
   2  -6  -4   -0.08    0.07
   2  -6  -4    0.02    0.12
  -2   6   4   -0.01    0.07
  -2   6   4    0.09    0.07
  -2   6   4   -0.03    0.08
  -2   6   4    0.04    0.10
  -2   6   4    0.10    0.09
   1  -6  -4   -0.03    0.13
   1  -6  -4   -0.05    0.07
   1  -6  -4    0.00    0.05
   1  -6  -4    0.03    0.06
   1  -6  -4    0.05    0.09
  -1   6   4   -0.05    0.07
  -1   6   4    0.05    0.12
  -1   6   4    0.03    0.08
  -1   6   4    0.04    0.09
   0  -6  -4    7.80    0.58
   0  -6  -4    7.77    0.61
   0  -6  -4    8.05    0.64
   0  -6  -4    7.23    0.61
   0  -6  -4    8.40    0.82
   0   6   4    7.35    0.64
   0   6   4    8.29    0.60
   0   6   4    7.71    0.63
   0   6   4    7.42    0.79
   0   6   4    7.13    0.68
  -1  -6  -4   21.62    1.76
  -1  -6  -4   18.64    1.39
  -1  -6  -4   17.60    1.36
  -1  -6  -4   18.03    1.28
  -1  -6  -4   17.60    1.41
   1   6   4   17.89    1.38
   1   6   4   19.40    1.52
   1   6   4   21.24    1.32
   1   6   4   18.80    1.47
   1   6   4   19.10    1.71
  -2  -6  -4    2.24    0.29
  -2  -6  -4    2.22    0.28
  -2  -6  -4    2.30    0.32
  -2  -6  -4    2.55    0.45
  -2  -6  -4    2.32    0.31
   2   6   4    1.86    0.29
   2   6   4    2.32    0.30
   2   6   4    2.11    0.40
   2   6   4    2.39    0.34
  -3  -6  -4    0.06    0.13
  -3  -6  -4   -0.12    0.10
  -3  -6  -4   -0.10    0.12
  -3  -6  -4    0.04    0.10
   3   6   4    0.05    0.10
   3   6   4    0.15    0.13
   3   6   4   -0.08    0.17
   3   6   4   -0.05    0.11
  -4  -6  -4    1.00    0.26
  -4  -6  -4    1.06    0.21
  -4  -6  -4    1.33    0.27
  -4  -6  -4    1.54    0.26
   4   6   4    1.10    0.25
   4   6   4    0.91    0.29
   4   6   4    1.19    0.24
   4   6   4    1.36    0.27
  -5  -6  -4    0.96    0.30
  -5  -6  -4    1.37    0.30
  -5  -6  -4    1.17    0.26
  -5  -6  -4    1.83    0.33
   5   6   4    1.59    0.31
   5   6   4    1.47    0.30
   5   6   4    1.37    0.36
  -6  -6  -4    0.21    0.15
  -6  -6  -4    0.62    0.24
  -6  -6  -4    0.03    0.24
   6   6   4    0.03    0.20
   6   6   4    0.28    0.22
   6   6   4    0.33    0.16
   9  -7  -4    1.39    0.28
   9  -7  -4    0.68    0.24
  -9   7   4    0.93    0.34
  -9   7   4    1.12    0.30
   8  -7  -4    4.75    0.46
   8  -7  -4    4.44    0.48
  -8   7   4    3.87    0.51
  -8   7   4    6.13    0.65
   7  -7  -4    0.05    0.14
   7  -7  -4    0.15    0.14
  -7   7   4    0.10    0.19
  -7   7   4    0.07    0.18
  -7   7   4    0.12    0.14
   6  -7  -4    0.10    0.10
   6  -7  -4    0.17    0.10
  -6   7   4   -0.21    0.19
  -6   7   4    0.15    0.17
  -6   7   4    0.22    0.13
  -6   7   4    0.16    0.18
   5  -7  -4    0.03    0.09
   5  -7  -4   -0.17    0.07
   5  -7  -4    0.01    0.11
  -5   7   4   -0.21    0.16
  -5   7   4   -0.09    0.05
  -5   7   4   -0.16    0.15
  -5   7   4   -0.05    0.13
   4  -7  -4    5.26    0.56
   4  -7  -4    4.68    0.45
   4  -7  -4    4.85    0.42
   4  -7  -4    5.09    0.45
  -4   7   4    4.98    0.44
  -4   7   4    4.40    0.46
  -4   7   4    5.16    0.55
  -4   7   4    5.30    0.53
  -4   7   4    4.84    0.48
   3  -7  -4   26.01    2.22
   3  -7  -4   25.27    1.79
   3  -7  -4   24.41    1.81
   3  -7  -4   21.79    1.66
  -3   7   4   26.18    1.68
  -3   7   4   27.38    1.77
  -3   7   4   25.58    2.21
  -3   7   4   25.73    1.92
  -3   7   4   25.05    1.97
   2  -7  -4   -0.06    0.10
   2  -7  -4   -0.08    0.06
   2  -7  -4   -0.06    0.15
   2  -7  -4   -0.04    0.10
  -2   7   4   -0.01    0.13
  -2   7   4    0.08    0.13
  -2   7   4    0.01    0.08
  -2   7   4   -0.03    0.08
   1  -7  -4    0.19    0.20
   1  -7  -4    0.55    0.13
   1  -7  -4    0.39    0.13
[truncated: 801,318 more chars]
