# Supplementary material for: Crystal structure of ethyl­ene­dioxy­tetra­thia­fulvalene-4,5-bis­(thiol­benzoic acid) 0.25-hydrate
Source: Acta Crystallogr E Crystallogr Commun. 2017 Aug 1;73(Pt 9):1275–8. doi: 10.1107/S2056989017011070 (PMC5588559; doi:10.1107/S2056989017011070)
Supplement: Supplementary file 2 [file e-73-01275-Isup2.hkl]

data_I                                                                          
_shelx_title ' a in P-1'                                                        
_shelx_refln_list_code          4                                               
_shelx_F_calc_maximum      237.02                                               
_exptl_crystal_F_000       585.00                                               
_reflns_d_resolution_high  0.7671                                               
                                                                                
loop_                                                                           
 _space_group_symop_operation_xyz                                               
 'x, y, z'                                                                      
 '-x, -y, -z'                                                                   
                                                                                
_cell_length_a     7.6995                                                       
_cell_length_b     9.2634                                                       
_cell_length_c    17.9198                                                       
_cell_angle_alpha  90.970                                                       
_cell_angle_beta   92.039                                                       
_cell_angle_gamma 110.902                                                       
                                                                                
_shelx_F_squared_multiplier     1.000                                           
                                                                                
loop_                                                                           
 _refln_index_h                                                                 
 _refln_index_k                                                                 
 _refln_index_l                                                                 
 _refln_F_squared_calc                                                          
 _refln_F_squared_meas                                                          
 _refln_F_squared_sigma                                                         
 _refln_observed_status                                                         
   1   0   0        551.62        494.64        12.26 o                         
   2   0   0       1214.11       1170.85        25.24 o                         
   3   0   0          0.34          2.70         0.84 o                         
   4   0   0       1824.99       1712.38        32.36 o                         
   5   0   0       2240.58       2090.27        45.92 o                         
   6   0   0          0.21          4.36         2.16 o                         
   7   0   0        146.59        185.86         7.63 o                         
   8   0   0          8.24          9.10         4.01 o                         
   9   0   0        268.18        290.05        14.79 o                         
  -9   1   0          0.00          7.63         4.35 o                         
  -8   1   0        164.30        146.74         8.63 o                         
  -7   1   0        208.32        221.50         8.26 o                         
  -6   1   0         28.91         24.62         2.61 o                         
  -5   1   0        115.09        120.50         4.72 o                         
  -4   1   0         91.19        112.86         3.78 o                         
  -3   1   0        766.59        887.93        20.56 o                         
  -2   1   0       3451.07       3426.33        76.81 o                         
  -1   1   0       3072.64       3234.24        96.47 o                         
   1   1   0        434.42        520.90        10.45 o                         
   2   1   0        749.49        791.04        14.76 o                         
   3   1   0         15.03         24.93         1.35 o                         
   4   1   0        491.71        477.96         9.93 o                         
   5   1   0        109.75         95.91         4.17 o                         
   6   1   0        597.46        596.72        25.24 o                         
   7   1   0         82.62         85.59         5.34 o                         
   8   1   0         43.20         42.49         5.73 o                         
   9   1   0         43.35         51.95         6.49 o                         
  -9   2   0        368.85        390.46        28.76 o                         
  -8   2   0         13.23          9.26         3.66 o                         
  -7   2   0        425.33        421.03        12.72 o                         
  -6   2   0         62.30         54.10         3.29 o                         
  -5   2   0        550.01        582.97        14.06 o                         
  -4   2   0       4079.81       4000.21        85.16 o                         
  -3   2   0        165.99        187.08         5.04 o                         
  -2   2   0       5617.57       6154.16       126.94 o                         
  -1   2   0       1172.41       1391.70        32.36 o                         
   0   2   0       7254.66       7835.90       163.18 o                         
   1   2   0      14629.28      15149.50       275.36 o                         
   2   2   0        140.08        159.81         3.61 o                         
   3   2   0       2059.91       1965.61        37.71 o                         
   4   2   0        117.77        121.85         3.59 o                         
   5   2   0        154.85        160.18         5.78 o                         
   6   2   0         19.97         21.04         3.35 o                         
   7   2   0          3.64         -0.44         3.29 o                         
   8   2   0         30.42         40.03         6.25 o                         
  -9   3   0         23.16         21.85         5.33 o                         
  -8   3   0          1.87         -2.71         2.71 o                         
  -7   3   0         69.45         68.00         7.23 o                         
  -6   3   0          2.34          5.72         2.03 o                         
  -5   3   0       1525.35       1459.68        34.46 o                         
  -4   3   0          0.64         -0.09         0.98 o                         
  -3   3   0         46.57         47.70         2.17 o                         
  -2   3   0         56.61         71.79         2.42 o                         
  -1   3   0       2894.54       2830.94        65.18 o                         
   0   3   0        105.23        115.04         3.30 o                         
   1   3   0          0.37          0.07         0.56 o                         
   2   3   0        578.54        542.47        10.34 o                         
   3   3   0         48.68         39.38         1.97 o                         
   4   3   0       1663.30       1603.10        29.07 o                         
   5   3   0          3.84          0.53         2.01 o                         
   6   3   0          7.74          0.07         2.58 o                         
   7   3   0         14.36         16.40         4.29 o                         
   8   3   0        282.51        301.30        15.26 o                         
 -10   4   0          1.29         15.15         8.44 o                         
  -9   4   0          0.20         -1.26         4.87 o                         
  -8   4   0         12.07         13.73         3.70 o                         
  -7   4   0        530.34        511.07        15.29 o                         
  -6   4   0        826.04        793.84        20.16 o                         
  -5   4   0        194.07        180.95         6.28 o                         
  -4   4   0         48.93         52.96         2.65 o                         
  -3   4   0         28.90         41.25         2.17 o                         
  -2   4   0        609.73        583.16        13.67 o                         
  -1   4   0       2467.95       2652.10        59.07 o                         
   0   4   0        644.48        818.14        18.22 o                         
   1   4   0        418.94        441.21         8.86 o                         
   2   4   0        128.62        119.49         3.52 o                         
   3   4   0         14.30          7.20         1.46 o                         
   4   4   0        980.95        917.38        20.83 o                         
   5   4   0        134.67        120.52         5.50 o                         
   6   4   0          0.39         -3.30         3.30 o                         
   7   4   0         30.58         28.54         5.23 o                         
 -10   5   0        200.96        188.06        26.77 o                         
  -9   5   0        454.52        489.53        18.75 o                         
  -8   5   0        189.61        176.48         8.67 o                         
  -7   5   0        150.55        152.29         7.56 o                         
  -6   5   0        231.58        201.31         7.37 o                         
  -5   5   0       1238.50       1208.27        27.75 o                         
  -4   5   0        119.52        109.37         4.11 o                         
  -3   5   0          7.59         -0.27         1.07 o                         
  -2   5   0         25.01         23.52         1.73 o                         
  -1   5   0        101.74         99.18         3.59 o                         
   0   5   0       2087.86       2061.23        44.30 o                         
   1   5   0        895.95        841.42        18.39 o                         
   2   5   0         22.57         15.93         1.76 o                         
   3   5   0        143.86        140.25         5.80 o                         
   4   5   0        382.01        403.84        11.87 o                         
   5   5   0        133.99        153.18         6.89 o                         
   6   5   0          3.19         -3.10         3.42 o                         
   7   5   0          1.07         -3.82         3.82 o                         
  -9   6   0          0.12          3.47         6.12 o                         
  -8   6   0         48.07         42.90         5.50 o                         
  -7   6   0          0.11         -3.18         3.18 o                         
  -6   6   0        225.95        203.39         8.10 o                         
  -5   6   0          1.19          3.84         2.46 o                         
  -4   6   0          5.33          4.36         1.81 o                         
  -3   6   0        162.30        137.24         5.51 o                         
  -2   6   0        712.38        750.90        19.27 o                         
  -1   6   0        358.42        359.36         9.83 o                         
   0   6   0        154.12        172.20         5.99 o                         
   1   6   0        156.14        130.79         5.98 o                         
   2   6   0         26.75         24.99         2.92 o                         
   3   6   0        145.42        149.20         6.84 o                         
   4   6   0         43.94         42.73         4.35 o                         
   5   6   0         45.49         37.99         4.52 o                         
   6   6   0          0.09         10.97         4.58 o                         
  -9   7   0        127.79        142.85        10.90 o                         
  -8   7   0         44.78         33.63         5.76 o                         
  -7   7   0        122.98        136.42         9.08 o                         
  -6   7   0         94.10         90.24         6.16 o                         
  -5   7   0         50.52         50.17         4.27 o                         
  -4   7   0          8.75          0.01         2.13 o                         
  -3   7   0        627.82        595.59        16.14 o                         
  -2   7   0        323.29        328.17         9.91 o                         
  -1   7   0        654.68        656.08        17.45 o                         
   0   7   0          1.49         -2.24         2.24 o                         
   1   7   0          0.08         -2.13         2.13 o                         
   2   7   0        231.74        250.18         8.94 o                         
   3   7   0         66.61         59.12         5.30 o                         
   4   7   0          9.09          2.80         3.33 o                         
   5   7   0         26.83         27.94         5.53 o                         
  -9   8   0          3.38          0.94         5.20 o                         
  -8   8   0          1.78         -5.03         5.10 o                         
  -7   8   0        585.40        601.32        24.49 o                         
  -6   8   0        259.94        262.20        12.61 o                         
  -5   8   0        197.08        194.46         9.63 o                         
  -4   8   0        120.63        105.90         6.17 o                         
  -3   8   0         23.26         21.23         3.52 o                         
  -2   8   0       1498.35       1463.30        42.15 o                         
  -1   8   0        527.60        569.28        18.76 o                         
   0   8   0         77.48         69.76         5.76 o                         
   1   8   0          1.52         -2.52         2.52 o                         
   2   8   0        479.41        480.67        17.13 o                         
   3   8   0          1.48          0.96         4.07 o                         
   4   8   0        119.36        136.51         9.39 o                         
  -8   9   0         12.29         -6.74         9.02 o                         
  -7   9   0        459.06        507.47        22.39 o                         
  -6   9   0         88.78         82.49         7.59 o                         
  -5   9   0        237.83        239.26        11.49 o                         
  -4   9   0         55.58         58.29         5.24 o                         
  -3   9   0        297.38        304.71        12.57 o                         
  -2   9   0        422.39        434.71        15.62 o                         
  -1   9   0         59.86         74.49         7.35 o                         
   0   9   0         40.93         48.99         6.61 o                         
   1   9   0         22.39         22.21         5.24 o                         
   2   9   0          5.22         -1.75         4.86 o                         
   3   9   0         28.82         27.77         6.60 o                         
  -8  10   0          5.47         -7.38         8.24 o                         
  -7  10   0         20.90         25.53         9.31 o                         
  -6  10   0        215.97        224.94        15.21 o                         
  -5  10   0        138.10        144.06        12.12 o                         
  -4  10   0         47.56         50.58         6.89 o                         
  -3  10   0         85.48        100.97        12.95 o                         
  -2  10   0          0.01          8.90         5.32 o                         
  -1  10   0        421.96        436.95        19.87 o                         
   0  10   0        180.67        178.68        12.14 o                         
   1  10   0         21.14         20.02         5.87 o                         
   2  10   0         13.47         10.23         5.99 o                         
  -7  11   0         17.54         21.43        18.19 o                         
  -6  11   0         44.28         36.51         9.29 o                         
  -5  11   0         10.48          5.17         6.11 o                         
  -4  11   0          0.25          3.91         7.50 o                         
  -3  11   0        240.14        266.59        17.99 o                         
  -2  11   0          6.41         16.84         6.46 o                         
  -1  11   0         10.56          7.91         5.55 o                         
   0  11   0          0.97         -4.81         6.74 o                         
  -4  12   0         13.37         16.45         6.70 o                         
  -3  12   0          0.20          5.01         5.74 o                         
   3 -12   1         17.51         35.48         7.60 o                         
   4 -12   1        103.22        129.43        11.49 o                         
   0 -11   1         48.38         35.44         7.34 o                         
   1 -11   1         33.16         21.62         6.94 o                         
   2 -11   1        123.87        138.86        11.28 o                         
   3 -11   1        218.99        253.10        15.21 o                         
   4 -11   1         26.05         20.25         6.43 o                         
   5 -11   1          8.91          4.24         8.48 o                         
   6 -11   1         59.22         78.17        12.05 o                         
   7 -11   1         46.18         37.07         9.18 o                         
  -2 -10   1          4.73          4.32         5.62 o                         
  -1 -10   1         15.13         19.72         5.59 o                         
   0 -10   1         10.55         16.78         8.52 o                         
   1 -10   1         63.88         67.57         8.23 o                         
   2 -10   1         27.74         33.23         6.12 o                         
   3 -10   1         24.37         32.34         6.20 o                         
   4 -10   1         19.57         25.63         5.48 o                         
   5 -10   1          0.74          1.82         4.65 o                         
   6 -10   1         10.23          3.15         6.47 o                         
   7 -10   1         17.17         11.61         6.73 o                         
   8 -10   1          2.65          2.67         7.04 o                         
  -3  -9   1         28.83         31.67         6.03 o                         
  -2  -9   1         30.65         22.72         6.31 o                         
  -1  -9   1        239.77        235.67        13.67 o                         
   0  -9   1         58.73         47.09         6.36 o                         
   1  -9   1         20.42         13.05         6.52 o                         
   2  -9   1        440.76        449.33        18.06 o                         
   3  -9   1        285.81        287.39        12.36 o                         
   4  -9   1         83.53         81.11         6.66 o                         
   5  -9   1         44.13         39.46         6.35 o                         
   6  -9   1        277.91        256.86        15.04 o                         
   7  -9   1        315.84        403.66        20.77 o                         
   8  -9   1          1.28         -7.08         7.08 o                         
  -4  -8   1         72.53         72.67         7.74 o                         
  -3  -8   1         42.94         34.52         6.29 o                         
  -2  -8   1        115.12        127.38         8.12 o                         
  -1  -8   1         53.89         46.40         4.93 o                         
   0  -8   1          7.99         -2.76         2.76 o                         
   1  -8   1        125.01        132.59         7.13 o                         
   2  -8   1        866.30        884.98        24.65 o                         
   3  -8   1          2.20          3.24         2.71 o                         
   4  -8   1         14.00         14.80         3.28 o                         
   5  -8   1        208.87        222.34        11.73 o                         
   6  -8   1        269.18        258.47        12.53 o                         
   7  -8   1        106.79         99.77         8.10 o                         
   8  -8   1          1.83         -5.24         5.24 o                         
   9  -8   1          7.01          6.32         6.21 o                         
  -5  -7   1          0.55         -1.14         3.93 o                         
  -4  -7   1          0.06         -3.53         3.53 o                         
  -3  -7   1        112.80        117.94         6.93 o                         
  -2  -7   1        665.18        661.27        17.60 o                         
  -1  -7   1         16.03          5.21         2.49 o                         
   0  -7   1         44.51         42.51         3.70 o                         
   1  -7   1         96.12         76.43         5.38 o                         
   2  -7   1        369.52        374.57        11.10 o                         
   3  -7   1        540.43        475.92        13.38 o                         
   4  -7   1        367.69        365.09        10.97 o                         
   5  -7   1          4.67          7.49         2.49 o                         
   6  -7   1          4.17          3.44         3.08 o                         
   7  -7   1        644.86        680.04        23.96 o                         
   8  -7   1        251.07        279.26        13.60 o                         
   9  -7   1         35.62         28.83         6.52 o                         
  -6  -6   1         41.10         45.81         6.03 o                         
  -5  -6   1          0.01         -2.70         3.22 o                         
  -4  -6   1         11.22          7.48         2.81 o                         
  -3  -6   1         55.27         54.94         4.59 o                         
  -2  -6   1        309.89        296.59         9.11 o                         
  -1  -6   1         52.25         62.58         3.68 o                         
   0  -6   1         55.99         49.29         3.10 o                         
   1  -6   1        483.07        433.10        11.48 o                         
   2  -6   1        115.12        106.50         4.60 o                         
   3  -6   1       1569.77       1538.04        36.83 o                         
   4  -6   1        160.11        150.53         5.96 o                         
   5  -6   1          0.22         -1.73         1.73 o                         
   6  -6   1          8.79          1.67         2.63 o                         
   7  -6   1          8.87         12.54         5.66 o                         
   8  -6   1         80.15         84.84         7.18 o                         
   9  -6   1          8.99          4.90         5.97 o                         
  -7  -5   1          6.60          1.33         5.04 o                         
  -6  -5   1          2.62          9.15         3.94 o                         
  -5  -5   1        166.69        164.53         7.31 o                         
  -4  -5   1        150.50        132.00         5.76 o                         
  -3  -5   1        170.18        154.76         5.38 o                         
  -2  -5   1         14.65         14.31         1.51 o                         
  -1  -5   1        688.01        807.53        17.85 o                         
   0  -5   1       3266.60       3330.37        67.63 o                         
   1  -5   1        914.94        948.28        23.10 o                         
   2  -5   1        532.38        511.33        13.78 o                         
   3  -5   1       1161.65       1158.22        26.43 o                         
   4  -5   1          0.86         -1.16         1.16 o                         
   5  -5   1        450.20        437.59        11.33 o                         
   6  -5   1         84.84         82.07         4.58 o                         
   7  -5   1          1.24          2.12         2.52 o                         
   8  -5   1         68.86         60.79         5.68 o                         
   9  -5   1        170.59        159.30        10.32 o                         
  -7  -4   1         74.63         78.04         7.89 o                         
  -6  -4   1          2.11         -2.67         2.67 o                         
  -5  -4   1         63.71         64.94         4.34 o                         
  -4  -4   1        146.91        139.58         4.81 o                         
  -3  -4   1       1420.54       1368.20        24.13 o                         
  -2  -4   1         26.11         25.90         1.66 o                         
  -1  -4   1        264.40        258.14         5.65 o                         
   0  -4   1        552.44        575.83        12.54 o                         
   1  -4   1         48.77         61.75         3.27 o                         
   2  -4   1        681.90        800.29        18.52 o                         
   3  -4   1         67.57         82.73         3.00 o                         
   4  -4   1        684.65        702.90        15.89 o                         
   5  -4   1       1021.47        951.54        23.28 o                         
   6  -4   1       2390.38       2340.45        54.45 o                         
   7  -4   1        322.09        317.14        10.02 o                         
   8  -4   1         63.95         76.21         6.27 o                         
   9  -4   1         18.15         24.55         6.29 o                         
  -8  -3   1        211.56        236.30        13.32 o                         
  -7  -3   1         19.10         21.13         4.31 o                         
  -6  -3   1          2.72         -2.00         2.00 o                         
  -5  -3   1          5.62          3.77         1.84 o                         
  -4  -3   1       2995.22       2934.03        49.99 o                         
  -3  -3   1       1382.46       1292.72        23.54 o                         
  -2  -3   1       1765.01       1728.69        33.22 o                         
  -1  -3   1        754.04        788.92        14.38 o                         
   0  -3   1       1382.26       1227.12        24.86 o                         
   1  -3   1       5343.82       5647.11       122.91 o                         
   2  -3   1        660.93        628.32        13.20 o                         
   3  -3   1          0.00         -0.80         0.80 o                         
   4  -3   1       2443.71       2576.01        54.40 o                         
   5  -3   1       2427.52       2397.10        55.36 o                         
   6  -3   1         25.17         20.95         2.70 o                         
   7  -3   1         33.59         25.90         3.52 o                         
   8  -3   1          5.75         -0.29         3.31 o                         
   9  -3   1        216.78        240.31        13.29 o                         
  -8  -2   1          0.00         -1.82         4.74 o                         
  -7  -2   1         80.07         87.51         6.60 o                         
  -6  -2   1         62.72         55.66         3.86 o                         
  -5  -2   1         64.96         59.14         3.42 o                         
  -4  -2   1         46.13         45.57         2.18 o                         
  -3  -2   1          5.76          6.91         1.07 o                         
  -2  -2   1       6002.74       5787.97       103.52 o                         
  -1  -2   1       1801.91       1899.42        33.96 o                         
   0  -2   1        700.52        777.22        15.83 o                         
   1  -2   1        677.23        749.20        16.93 o                         
   2  -2   1         43.72         36.17         1.92 o                         
   3  -2   1          0.04          6.68         1.23 o                         
   4  -2   1        166.51        223.59         6.72 o                         
   5  -2   1         90.60         91.23         4.14 o                         
   6  -2   1          9.98          3.47         1.81 o                         
   7  -2   1        793.92        759.06        19.10 o                         
   8  -2   1          5.23          2.30         2.86 o                         
   9  -2   1        246.13        258.90        13.80 o                         
  -9  -1   1         47.95         63.29         8.05 o                         
  -8  -1   1        347.58        361.90        15.26 o                         
  -7  -1   1          6.62          7.01         2.83 o                         
  -6  -1   1          1.96         12.60         2.31 o                         
  -5  -1   1        187.25        203.22         6.19 o                         
  -4  -1   1         11.91         10.78         1.15 o                         
  -3  -1   1       1570.14       1464.00        26.72 o                         
  -2  -1   1       2662.06       2613.14        46.65 o                         
  -1  -1   1      25599.74      26559.41       574.53 o                         
   0  -1   1        753.73        581.76        38.53 o                         
   2  -1   1      24118.52      23831.34       713.76 o                         
   3  -1   1       4153.36       4379.50        97.30 o                         
   4  -1   1         92.95        116.12         4.20 o                         
   5  -1   1       1393.66       1386.02        30.99 o                         
   6  -1   1         36.70         33.37         3.12 o                         
   7  -1   1          0.90          5.47         2.62 o                         
   8  -1   1         57.38         74.22         6.00 o                         
   9  -1   1         67.81         82.93         8.36 o                         
  -9   0   1        412.99        492.46        17.75 o                         
  -8   0   1        182.80        169.32         9.35 o                         
  -7   0   1        206.02        220.12         8.80 o                         
  -6   0   1        179.90        156.76         6.37 o                         
  -5   0   1       2042.09       1897.39        39.98 o                         
  -4   0   1       2037.05       1977.68        41.48 o                         
  -3   0   1         12.18          6.57         0.89 o                         
  -2   0   1          0.71          4.04         0.61 o                         
  -1   0   1        675.59        633.74        15.56 o                         
   1   0   1        597.75        516.81        11.72 o                         
   2   0   1         13.82         16.27         1.03 o                         
   3   0   1       1178.32       1228.51        24.92 o                         
   4   0   1       4954.20       4895.45        96.83 o                         
   5   0   1        440.06        406.76        10.16 o                         
   6   0   1         20.33         25.02         3.05 o                         
   7   0   1         19.91         15.54         3.19 o                         
   8   0   1         12.03         12.49         3.94 o                         
   9   0   1        111.96        127.82         9.85 o                         
  -9   1   1         22.34         37.06         5.72 o                         
  -8   1   1         69.77         76.60         7.44 o                         
  -7   1   1        113.56        121.07         6.42 o                         
  -6   1   1         12.62         14.20         2.68 o                         
  -5   1   1         63.17         63.62         3.18 o                         
  -4   1   1        153.04        145.56         5.35 o                         
  -3   1   1       6738.33       6819.72       143.82 o                         
  -2   1   1        961.56       1003.46        27.59 o                         
  -1   1   1        210.40        167.33         6.30 o                         
   1   1   1      19132.54      18971.49       405.09 o                         
   2   1   1       9506.37       9102.36       169.87 o                         
   3   1   1       1293.92       1353.04        24.66 o                         
   4   1   1        395.99        424.28         8.97 o                         
   5   1   1         14.08         15.31         2.01 o                         
   6   1   1       1160.03       1160.34        27.19 o                         
   7   1   1          2.42          3.16         2.65 o                         
   8   1   1          1.85          2.05         4.04 o                         
   9   1   1         15.71         22.85        12.41 o                         
  -9   2   1        278.37        297.11        14.64 o                         
  -8   2   1        130.33        131.82         8.75 o                         
  -7   2   1         70.03         67.46         5.41 o                         
  -6   2   1        302.45        300.53         9.12 o                         
  -5   2   1        343.60        284.58         8.27 o                         
  -4   2   1       6199.51       6309.27       135.43 o                         
  -3   2   1        142.12        143.04         4.07 o                         
  -2   2   1        374.87        354.79         8.23 o                         
  -1   2   1          0.25          1.16         0.60 o                         
   0   2   1       5120.47       5653.52       130.83 o                         
   1   2   1       3084.15       3120.20        57.60 o                         
   2   2   1         90.40         85.62         2.38 o                         
   3   2   1         37.01         38.83         1.81 o                         
   4   2   1         68.33         73.69         2.85 o                         
   5   2   1        802.04        749.90        17.50 o                         
   6   2   1          4.82          2.11         2.49 o                         
   7   2   1         12.04          5.87         4.30 o                         
   8   2   1         19.14         17.96         5.80 o                         
  -9   3   1          5.17          3.35         4.73 o                         
  -8   3   1         24.15         30.50         5.04 o                         
  -7   3   1          7.48         10.72         2.79 o                         
  -6   3   1          4.61          6.55         2.00 o                         
  -5   3   1       1407.90       1312.55        31.26 o                         
  -4   3   1         14.76         15.99         1.66 o                         
  -3   3   1        861.10        928.84        19.49 o                         
  -2   3   1        979.71       1079.69        23.25 o                         
  -1   3   1       3105.03       3154.06        69.22 o                         
   0   3   1        162.91        192.93         4.94 o                         
   1   3   1         14.81          8.25         0.92 o                         
   2   3   1       5673.40       6137.78       109.80 o                         
   3   3   1          5.84          5.78         1.15 o                         
   4   3   1        107.57        106.98         4.47 o                         
   5   3   1          0.08         -1.82         1.82 o                         
   6   3   1          4.78          2.40         2.81 o                         
   7   3   1        106.09        121.97         8.04 o                         
   8   3   1        124.95        132.88        10.13 o                         
 -10   4   1         21.02         29.34         6.56 o                         
  -9   4   1         52.01         56.63         7.86 o                         
  -8   4   1         36.14         33.47         4.76 o                         
  -7   4   1         32.91         25.38         3.71 o                         
  -6   4   1         57.06         47.24         3.61 o                         
  -5   4   1         59.59         60.09         3.30 o                         
  -4   4   1         18.94         14.43         1.54 o                         
  -3   4   1        633.70        707.60        15.93 o                         
  -2   4   1       1692.15       1759.85        37.50 o                         
  -1   4   1        522.39        480.22        11.68 o                         
   0   4   1        129.83        135.51         4.12 o                         
   1   4   1          4.27          4.10         1.10 o                         
   2   4   1        126.48        128.30         3.63 o                         
   3   4   1          0.03         -1.10         1.10 o                         
   4   4   1        488.71        506.78        12.61 o                         
   5   4   1        199.65        215.52         7.62 o                         
   6   4   1          7.29         -0.31         3.08 o                         
   7   4   1         52.34         42.83         6.87 o                         
 -10   5   1        312.48        317.71        25.57 o                         
  -9   5   1        535.50        586.54        43.64 o                         
  -8   5   1        180.83        181.25         8.91 o                         
  -7   5   1         36.33         49.04         4.38 o                         
  -6   5   1        532.32        530.54        14.28 o                         
  -5   5   1       3856.71       3728.42        81.08 o                         
  -4   5   1        222.17        199.34         5.74 o                         
  -3   5   1         29.63         23.22         1.85 o                         
  -2   5   1         46.93         49.67         2.66 o                         
  -1   5   1       1277.29       1275.90        29.25 o                         
   0   5   1        573.87        415.38        10.65 o                         
   1   5   1         20.95         11.20         1.49 o                         
   2   5   1        160.95        138.16         5.41 o                         
   3   5   1        111.46        113.41         5.79 o                         
   4   5   1        715.65        730.53        20.57 o                         
   5   5   1         26.53         24.86         3.80 o                         
   6   5   1          0.92          2.82         3.97 o                         
  -9   6   1        110.97        104.40        10.33 o                         
  -8   6   1          1.72         -3.91         3.91 o                         
  -7   6   1         52.36         61.81         5.29 o                         
  -6   6   1        138.18        134.66         6.52 o                         
  -5   6   1         62.55         66.21         4.40 o                         
  -4   6   1         23.97         19.46         2.39 o                         
  -3   6   1        103.42        116.95         5.10 o                         
  -2   6   1         86.97        109.73         4.83 o                         
  -1   6   1         17.37         22.18         2.42 o                         
   0   6   1        557.67        540.96        14.76 o                         
   1   6   1        105.43        123.28         5.67 o                         
   2   6   1         25.56         22.80         2.83 o                         
   3   6   1         47.03         46.72         4.17 o                         
   4   6   1        115.75        136.80         7.15 o                         
   5   6   1         25.15         29.97         4.29 o                         
   6   6   1         73.70         66.45         6.56 o                         
  -9   7   1        393.65        438.50        19.63 o                         
  -8   7   1         26.88         18.74         5.26 o                         
  -7   7   1         43.91         42.58         5.97 o                         
  -6   7   1         44.83         49.86         5.18 o                         
  -5   7   1        427.03        439.63        14.16 o                         
  -4   7   1        583.96        555.18        15.42 o                         
  -3   7   1          0.77          2.45         2.05 o                         
  -2   7   1        316.39        328.55         9.98 o                         
  -1   7   1          0.73         -0.35         1.82 o                         
   0   7   1         76.64         75.30         4.95 o                         
   1   7   1        308.23        256.02         9.79 o                         
   2   7   1        504.49        418.51        14.11 o                         
   3   7   1        505.33        497.45        16.21 o                         
   4   7   1          8.95         10.28         4.30 o                         
   5   7   1         23.85         22.78         4.89 o                         
  -9   8   1         12.60         11.95         6.47 o                         
  -8   8   1          0.82         -7.60         8.11 o                         
  -7   8   1        223.96        222.67        13.67 o                         
  -6   8   1         34.46         28.28         4.83 o                         
  -5   8   1        232.63        231.39         9.61 o                         
  -4   8   1        146.56        138.22         6.62 o                         
  -3   8   1        270.15        263.57         9.02 o                         
  -2   8   1        725.21        709.86        20.89 o                         
  -1   8   1       1051.60       1064.95        29.72 o                         
   0   8   1         84.26         69.83         5.40 o                         
   1   8   1         36.11         23.91         3.78 o                         
   2   8   1         66.03         84.46         7.02 o                         
   3   8   1        117.96        124.91         8.81 o                         
   4   8   1         64.28         86.99         7.70 o                         
  -8   9   1          7.53         -2.59         6.59 o                         
  -7   9   1        137.64        107.67         9.83 o                         
  -6   9   1         54.64         64.43         6.76 o                         
  -5   9   1        478.81        499.43        17.78 o                         
  -4   9   1        119.98        123.12         7.30 o                         
  -3   9   1         31.27         31.45         4.71 o                         
  -2   9   1         30.20         28.69         4.53 o                         
  -1   9   1       1244.94       1319.67        39.04 o                         
   0   9   1         39.74         29.72         4.89 o                         
   1   9   1        143.97        134.08         9.10 o                         
   2   9   1          1.30         -2.23         4.16 o                         
   3   9   1          4.03          4.95         5.32 o                         
  -8  10   1          2.21          2.24         7.35 o                         
  -7  10   1          0.01         -3.33         8.33 o                         
  -6  10   1        599.02        665.36        28.53 o                         
  -5  10   1        209.79        201.60        14.31 o                         
  -4  10   1         61.95         73.50         7.86 o                         
  -3  10   1          0.02          3.53         4.30 o                         
  -2  10   1        359.85        335.74        18.49 o                         
  -1  10   1        290.39        312.74        18.44 o                         
   0  10   1        182.50        211.50        13.59 o                         
   1  10   1          2.77          8.31         5.23 o                         
   2  10   1         17.57         29.76         7.01 o                         
  -7  11   1         11.20         -2.09         8.07 o                         
  -6  11   1          0.67         10.29         8.48 o                         
  -5  11   1        107.12        115.01        11.60 o                         
  -4  11   1          5.15          9.61         6.19 o                         
  -3  11   1          4.37          8.85         4.98 o                         
  -2  11   1          0.14          5.74         5.89 o                         
  -1  11   1          4.56         -0.45         5.80 o                         
   0  11   1         79.48        102.84        10.29 o                         
  -4  12   1         10.25          7.08         6.71 o                         
  -3  12   1          2.73         11.13         7.32 o                         
   3 -12   2        143.69        141.38        17.73 o                         
   4 -12   2          0.33          6.42         8.07 o                         
   0 -11   2          0.05         12.79         9.26 o                         
   1 -11   2         10.97          7.51         5.75 o                         
   2 -11   2         10.82          6.80         5.45 o                         
   3 -11   2         77.25         90.08         9.14 o                         
   4 -11   2          3.17         11.08         5.21 o                         
   5 -11   2         67.70         79.90        10.12 o                         
   6 -11   2         25.34         26.26         6.88 o                         
   7 -11   2         44.11         54.20        18.28 o                         
  -2 -10   2         37.20         38.93        11.10 o                         
  -1 -10   2          2.07         15.10         6.45 o                         
   0 -10   2        121.44        144.60        12.36 o                         
   1 -10   2         37.57         37.84         6.77 o                         
   2 -10   2          0.13          2.31         5.07 o                         
   3 -10   2          2.86         -3.70         3.86 o                         
   4 -10   2        175.79        191.82        12.33 o                         
   5 -10   2         30.15         24.34         5.78 o                         
   6 -10   2          0.94         -4.50         4.50 o                         
   7 -10   2          9.16          8.96         6.81 o                         
   8 -10   2         18.52         -5.15        11.68 o                         
  -3  -9   2          9.67          6.21         5.47 o                         
  -2  -9   2         14.60          8.52         4.30 o                         
  -1  -9   2         67.24         79.93         7.41 o                         
   0  -9   2          6.01          1.82         3.85 o                         
   1  -9   2         41.71         43.82         5.85 o                         
   2  -9   2        118.87         99.75         8.13 o                         
   3  -9   2          6.06          4.94         3.64 o                         
   4  -9   2        118.43        133.45         8.47 o                         
   5  -9   2        107.06         88.46         7.97 o                         
   6  -9   2         52.38         45.06         7.35 o                         
   7  -9   2        207.20        209.01        14.35 o                         
   8  -9   2          8.38         -7.30         7.30 o                         
  -4  -8   2          0.60         15.63         4.93 o                         
  -3  -8   2         83.10         95.24         8.10 o                         
  -2  -8   2         40.02         41.50         5.20 o                         
  -1  -8   2         88.15         93.80         7.52 o                         
   0  -8   2        153.83        134.40         8.71 o                         
   1  -8   2          8.02         15.80         3.94 o                         
   2  -8   2        691.05        649.52        19.59 o                         
   3  -8   2        509.31        481.26        16.38 o                         
   4  -8   2         12.80          8.58         3.25 o                         
   5  -8   2         23.37         25.50         3.87 o                         
   6  -8   2        116.20        103.82         7.56 o                         
   7  -8   2          3.17          4.42         4.57 o                         
   8  -8   2         20.78         21.20         6.04 o                         
   9  -8   2         17.32         10.07         7.32 o                         
  -5  -7   2          0.53          0.84         4.45 o                         
  -4  -7   2          1.90          0.90         2.90 o                         
  -3  -7   2         25.53         20.84         4.05 o                         
  -2  -7   2        325.32        334.94        12.00 o                         
  -1  -7   2        216.73        200.66         8.81 o                         
   0  -7   2        145.47        120.77         5.92 o                         
   1  -7   2        241.13        233.86         8.24 o                         
   2  -7   2       1703.25       1628.61        41.17 o                         
   3  -7   2       1350.51       1269.29        35.07 o                         
   4  -7   2        141.14        137.42         6.99 o                         
   5  -7   2         63.91         58.66         4.87 o                         
   6  -7   2         82.08         83.02         6.67 o                         
   7  -7   2        602.51        633.02        20.85 o                         
   8  -7   2        331.73        355.64        16.19 o                         
   9  -7   2         55.10         51.68         7.97 o                         
  -6  -6   2         42.87         34.94         6.05 o                         
  -5  -6   2         23.02         21.87         3.75 o                         
  -4  -6   2          6.22          0.95         2.29 o                         
  -3  -6   2         97.25         99.59         5.10 o                         
  -2  -6   2        995.33        960.24        23.59 o                         
  -1  -6   2        139.24        135.88         5.43 o                         
   0  -6   2         40.69         35.26         2.66 o                         
   1  -6   2        670.10        745.11        18.89 o                         
   2  -6   2         61.79         97.11         4.41 o                         
   3  -6   2       1223.24       1159.07        27.03 o                         
   4  -6   2         42.93         36.31         2.95 o                         
   5  -6   2        135.70        122.23         5.73 o                         
   6  -6   2          9.54          1.10         2.31 o                         
   7  -6   2        100.49         98.96         6.33 o                         
   8  -6   2          1.49         -1.05         3.92 o                         
   9  -6   2        126.03        123.58        12.87 o                         
  -7  -5   2          6.34         -3.45         4.75 o                         
  -6  -5   2        210.53        257.45        11.57 o                         
  -5  -5   2         13.25         16.83         2.96 o                         
  -4  -5   2          0.03         -1.79         1.79 o                         
  -3  -5   2          5.97          1.33         1.52 o                         
  -2  -5   2        301.24        278.15         6.49 o                         
  -1  -5   2        385.35        349.86         7.89 o                         
   0  -5   2         14.70         24.42         1.82 o                         
   1  -5   2        104.42        100.15         3.61 o                         
   2  -5   2         51.31         49.02         2.62 o                         
   3  -5   2       2360.54       2278.65        48.48 o                         
   4  -5   2        178.50        159.49         4.97 o                         
   5  -5   2         66.67         58.54         3.56 o                         
   6  -5   2          6.14         -1.49         1.98 o                         
   7  -5   2        212.58        219.55         8.44 o                         
   8  -5   2          4.81          2.28         3.79 o                         
   9  -5   2          0.09         -2.24         4.76 o                         
  -7  -4   2         47.33         61.63         6.38 o                         
  -6  -4   2         44.41         45.32         4.33 o                         
  -5  -4   2        159.31        147.86         6.56 o                         
  -4  -4   2         31.67         35.41         2.33 o                         
  -3  -4   2       1453.74       1350.68        23.16 o                         
  -2  -4   2          4.86          2.03         0.98 o                         
  -1  -4   2       1036.08       1002.90        18.78 o                         
   0  -4   2        110.02        117.75         3.43 o                         
   1  -4   2       4104.42       4131.34       100.36 o                         
   2  -4   2       2044.20       1990.93        44.13 o                         
   3  -4   2        906.27       1009.82        21.17 o                         
   4  -4   2       2367.03       2343.22        49.62 o                         
   5  -4   2        398.63        380.15        10.52 o                         
   6  -4   2        994.83        916.08        22.88 o                         
   7  -4   2        410.58        443.90        12.90 o                         
   8  -4   2        146.32        136.98         7.92 o                         
   9  -4   2         52.08         54.77         6.91 o                         
  -8  -3   2         35.58         33.91         6.29 o                         
  -7  -3   2         52.29         52.66         6.17 o                         
  -6  -3   2          3.24         -0.87         2.42 o                         
  -5  -3   2        255.39        233.95         7.96 o                         
  -4  -3   2       1394.58       1339.13        23.66 o                         
  -3  -3   2         13.06         15.78         1.39 o                         
  -2  -3   2        228.79        219.42         4.81 o                         
  -1  -3   2        733.76        743.22        13.92 o                         
   0  -3   2       2031.85       2142.73        41.43 o                         
   1  -3   2        684.85        673.29        14.82 o                         
   2  -3   2        455.34        481.54        10.34 o                         
   3  -3   2        753.66        731.65        16.92 o                         
   4  -3   2        994.43       1029.12        23.69 o                         
   5  -3   2        277.02        255.24         8.13 o                         
   6  -3   2        146.22        124.07         5.64 o                         
   7  -3   2         13.95         14.55         2.79 o                         
   8  -3   2         16.00         11.08         3.55 o                         
   9  -3   2        301.53        311.20        15.17 o                         
  -8  -2   2          0.28          2.15         4.24 o                         
  -7  -2   2        353.77        423.65        14.95 o                         
  -6  -2   2        729.12        782.46        18.47 o                         
  -5  -2   2        474.62        516.85        11.99 o                         
  -4  -2   2         71.70         77.88         2.86 o                         
  -3  -2   2       3312.94       3363.75        58.61 o                         
  -2  -2   2       2670.50       2474.53        46.22 o                         
  -1  -2   2       1681.53       1758.75        32.29 o                         
   0  -2   2         77.73         59.08         1.82 o                         
   1  -2   2      22079.84      23036.14       610.28 o                         
   2  -2   2      56178.67      60912.65      1777.04 o                         
   3  -2   2        543.65        581.28        13.54 o                         
   4  -2   2        387.84        367.04         9.73 o                         
   5  -2   2         20.37         31.95         2.45 o                         
   6  -2   2        271.64        249.60         8.14 o                         
   7  -2   2        937.12        957.95        24.52 o                         
   8  -2   2          1.59         -0.41         3.21 o                         
   9  -2   2          1.06         13.01         4.91 o                         
  -9  -1   2         94.20         82.67         8.46 o                         
  -8  -1   2         16.43         27.58         4.50 o                         
  -7  -1   2         23.20         28.74         3.76 o                         
  -6  -1   2        498.15        524.21        13.88 o                         
  -5  -1   2        175.06        178.38         5.49 o                         
  -4  -1   2         38.55         43.45         2.00 o                         
  -3  -1   2        174.76        173.43         4.03 o                         
  -2  -1   2        423.70        423.64         8.40 o                         
  -1  -1   2          3.25         11.94         0.81 o                         
   0  -1   2         27.67         23.55         1.54 o                         
   1  -1   2       3555.55       3849.16        94.49 o                         
   2  -1   2       2182.66       2279.12        48.77 o                         
   3  -1   2        405.60        350.70         8.49 o                         
   4  -1   2          4.89          7.73         1.29 o                         
   5  -1   2        146.37        131.45         4.58 o                         
   6  -1   2        252.33        237.79         8.04 o                         
   7  -1   2        133.93        121.68         6.35 o                         
   8  -1   2         50.18         58.22         5.65 o                         
   9  -1   2          3.75          4.87         4.49 o                         
  -9   0   2        353.63        401.58        15.98 o                         
  -8   0   2        107.04        105.33         7.53 o                         
  -7   0   2        569.88        560.98        15.87 o                         
  -6   0   2        742.77        738.41        17.21 o                         
  -5   0   2       1030.14        919.11        21.21 o                         
  -4   0   2          0.46          2.65         1.10 o                         
  -3   0   2         86.14         93.11         2.75 o                         
  -2   0   2       2202.27       2458.58        46.08 o                         
  -1   0   2        395.79        381.10         9.48 o                         
   1   0   2       1087.46        956.42        20.52 o                         
   2   0   2       1949.31       1859.03        41.12 o                         
   3   0   2       2995.89       2869.47        57.04 o                         
   4   0   2       2560.32       2456.57        49.42 o                         
   5   0   2         23.25         21.53         2.24 o                         
   6   0   2         55.71         70.29         4.38 o                         
   7   0   2         34.73         31.97         3.82 o                         
   8   0   2         33.85         27.57         4.75 o                         
   9   0   2         41.94         40.86         6.68 o                         
  -9   1   2          0.00         12.51         5.08 o                         
  -8   1   2         67.42         79.28         6.33 o                         
  -7   1   2          6.22          2.29         2.45 o                         
  -6   1   2          3.45         -0.12         1.93 o                         
  -5   1   2         79.96         74.21         3.51 o                         
  -4   1   2          3.66         13.55         1.56 o                         
  -3   1   2       6088.86       6413.74       129.90 o                         
  -2   1   2        215.62        188.46         5.30 o                         
  -1   1   2        296.69        241.15         5.57 o                         
   1   1   2      11473.53      11593.02       255.00 o                         
   2   1   2       1106.82       1082.16        22.16 o                         
   3   1   2        495.60        463.09        10.32 o                         
   4   1   2        804.23        736.91        15.20 o                         
   5   1   2        204.49        193.82         6.06 o                         
   6   1   2       1145.52       1103.50        27.76 o                         
   7   1   2         83.05         63.16         5.32 o                         
   8   1   2         26.69         14.24         5.35 o                         
  -9   2   2        464.49        517.98        20.01 o                         
  -8   2   2        171.59        171.84        10.16 o                         
  -7   2   2          7.22          4.08         2.57 o                         
  -6   2   2        860.63        836.75        21.12 o                         
  -5   2   2        617.36        651.35        16.48 o                         
  -4   2   2       3968.31       3911.53        84.36 o                         
  -3   2   2        653.69        618.74        15.02 o                         
  -2   2   2          0.55          0.40         0.66 o                         
  -1   2   2          0.02          1.07         0.74 o                         
   0   2   2       6143.21       6689.11       164.81 o                         
   1   2   2       1677.97       1900.33        40.60 o                         
   2   2   2         41.26         67.24         2.15 o                         
   3   2   2        306.69        304.71         7.24 o                         
   4   2   2        611.27        678.94        15.01 o                         
   5   2   2        346.11        326.65         8.96 o                         
   6   2   2         93.12        104.51         5.86 o                         
   7   2   2         11.73          7.95         3.66 o                         
   8   2   2          1.15          0.32         4.78 o                         
  -9   3   2          7.78          7.17         5.06 o                         
  -8   3   2         80.23         95.44         6.81 o                         
  -7   3   2        364.08        386.92        12.44 o                         
  -6   3   2        220.04        205.37         7.69 o                         
  -5   3   2          0.07          3.51         1.52 o                         
  -4   3   2         45.65         29.27         2.00 o                         
  -3   3   2       1342.20       1434.37        29.55 o                         
  -2   3   2        883.99        885.89        19.21 o                         
  -1   3   2        114.12         71.39         2.54 o                         
   0   3   2         60.20         60.02         2.63 o                         
   1   3   2        548.43        568.77        12.25 o                         
   2   3   2       3828.71       3655.32        70.11 o                         
   3   3   2         50.50         61.13         2.47 o                         
   4   3   2         42.86         29.03         2.56 o                         
   5   3   2         25.96         23.67         2.75 o                         
   6   3   2         28.37         29.11         3.74 o                         
   7   3   2        221.88        230.27        11.16 o                         
   8   3   2         22.16         23.30         5.32 o                         
 -10   4   2         69.83         69.19        12.44 o                         
  -9   4   2        163.48        163.22        10.61 o                         
  -8   4   2          1.59          7.70         3.24 o                         
  -7   4   2        230.08        251.66         9.66 o                         
  -6   4   2        279.95        258.24         8.32 o                         
  -5   4   2        327.26        283.13         7.94 o                         
  -4   4   2        167.64        190.75         5.43 o                         
  -3   4   2        150.63        173.35         4.86 o                         
  -2   4   2        153.02        138.67         3.98 o                         
  -1   4   2        548.92        502.97        12.68 o                         
   0   4   2        884.46        943.98        21.75 o                         
   1   4   2          0.55         -0.75         0.75 o                         
   2   4   2         16.68         31.96         2.06 o                         
   3   4   2          0.45         -1.16         1.16 o                         
   4   4   2         58.35         69.94         4.23 o                         
   5   4   2         96.98         96.77         5.03 o                         
   6   4   2         11.30          4.13         4.04 o                         
   7   4   2         47.87         44.52         7.14 o                         
 -10   5   2        130.38        113.62        20.90 o                         
  -9   5   2        354.07        394.80        20.58 o                         
  -8   5   2         59.00         70.19         5.56 o                         
  -7   5   2         14.27         14.39         3.31 o                         
  -6   5   2        274.66        236.82         8.04 o                         
  -5   5   2       3129.37       3070.10        67.11 o                         
  -4   5   2         46.20         49.37         2.79 o                         
  -3   5   2        573.85        629.96        14.51 o                         
  -2   5   2         72.84         96.47         3.89 o                         
  -1   5   2        263.93        242.14         6.81 o                         
   0   5   2       4393.25       4516.08        99.81 o                         
   1   5   2        623.82        604.55        15.23 o                         
   2   5   2        103.23         94.02         4.58 o                         
   3   5   2        243.27        263.46         9.04 o                         
   4   5   2        412.68        419.71        15.39 o                         
   5   5   2        162.00        164.11         8.36 o                         
   6   5   2          1.76         -3.60         3.60 o                         
  -9   6   2        238.28        259.25        18.60 o                         
  -8   6   2        109.27        101.41         6.73 o                         
  -7   6   2          3.34         -0.16         2.56 o                         
  -6   6   2         12.88          6.11         2.59 o                         
  -5   6   2       1736.19       1664.83        39.50 o                         
  -4   6   2        990.53        953.47        22.83 o                         
  -3   6   2        390.35        334.05         9.20 o                         
  -2   6   2        200.90        178.97         5.74 o                         
  -1   6   2          5.72          4.72         1.51 o                         
   0   6   2        830.05        768.49        20.23 o                         
   1   6   2        327.62        386.94        10.95 o                         
   2   6   2        140.40        118.81         6.13 o                         
   3   6   2        107.13        100.57         5.96 o                         
   4   6   2        486.55        439.38        13.70 o                         
   5   6   2         21.31         13.87         3.98 o                         
   6   6   2         64.28         70.14         6.82 o                         
  -9   7   2        534.37        550.80        35.16 o                         
  -8   7   2         20.13         22.75         5.28 o                         
  -7   7   2         36.66         37.36         5.41 o                         
  -6   7   2        154.72        155.94         8.54 o                         
  -5   7   2       1768.15       1809.15        48.48 o                         
  -4   7   2       1443.63       1406.26        34.85 o                         
  -3   7   2          2.85          2.53         2.16 o                         
  -2   7   2        499.74        467.44        13.27 o                         
  -1   7   2         29.44         28.72         3.26 o                         
   0   7   2        200.44        180.61         7.65 o                         
   1   7   2          0.87         -0.30         2.11 o                         
   2   7   2         68.87         64.07         5.27 o                         
   3   7   2         46.22         59.75         6.08 o                         
   4   7   2          5.65          8.81         4.63 o                         
   5   7   2         16.67         22.49         5.32 o                         
  -9   8   2         37.04         29.05         8.29 o                         
  -8   8   2         95.71        118.30        10.85 o                         
  -7   8   2         25.80         20.46         5.23 o                         
  -6   8   2         27.41         19.69         4.86 o                         
  -5   8   2        285.44        284.08        10.63 o                         
  -4   8   2         81.76         88.44         5.29 o                         
  -3   8   2        110.05        111.59         6.32 o                         
  -2   8   2        179.72        188.36         9.93 o                         
  -1   8   2        734.09        713.28        21.06 o                         
   0   8   2        218.17        220.49         9.70 o                         
   1   8   2         52.68         51.93         4.98 o                         
   2   8   2        113.82        108.87         7.20 o                         
   3   8   2         88.45         73.79         6.55 o                         
   4   8   2          0.00          2.07         4.49 o                         
  -8   9   2          1.99         -8.58         8.58 o                         
  -7   9   2         15.05         17.16         9.71 o                         
  -6   9   2        128.53        148.15        11.24 o                         
  -5   9   2        343.54        330.61        13.37 o                         
  -4   9   2         29.66         29.86         4.69 o                         
  -3   9   2        142.87        156.73         9.63 o                         
  -2   9   2          9.08         11.75         3.73 o                         
  -1   9   2       1327.52       1415.10        41.76 o                         
   0   9   2        157.13        146.83         9.26 o                         
   1   9   2          9.43          8.08         4.65 o                         
   2   9   2          6.95          3.29         4.00 o                         
   3   9   2         87.90        113.00         9.16 o                         
  -8  10   2          5.91         -6.41         6.41 o                         
  -7  10   2         24.59         19.70         6.80 o                         
  -6  10   2        190.77        189.27        14.23 o                         
  -5  10   2        270.58        263.81        14.30 o                         
  -4  10   2         28.84         33.74         5.58 o                         
  -3  10   2         20.64         14.61         4.87 o                         
  -2  10   2         62.02         62.87         6.61 o                         
  -1  10   2         82.57         94.93         7.87 o                         
   0  10   2          3.37          7.89         5.45 o                         
   1  10   2         69.59         92.36         9.66 o                         
   2  10   2         10.32         13.03         6.22 o                         
  -7  11   2         87.18        120.15        24.16 o                         
  -6  11   2         55.20         57.67        11.16 o                         
  -5  11   2        233.82        249.30        19.04 o                         
  -4  11   2          8.56         21.18         5.63 o                         
  -3  11   2         67.63         73.23         8.92 o                         
  -2  11   2          0.15         -4.96         4.96 o                         
  -1  11   2         24.47         29.60         6.95 o                         
   0  11   2        268.42        292.74        16.87 o                         
   0 -11   3         39.57         28.88         6.66 o                         
   1 -11   3         32.50         22.02         6.32 o                         
   2 -11   3         12.62          4.21         5.91 o                         
   3 -11   3         20.18         24.99         6.77 o                         
   4 -11   3         14.70         15.59         5.01 o                         
   5 -11   3         46.99         39.28         8.40 o                         
   6 -11   3         47.46         36.24        10.18 o                         
  -2 -10   3         57.16         69.10         8.66 o                         
  -1 -10   3         30.08         35.46         6.17 o                         
   0 -10   3        148.90        158.88        10.79 o                         
   1 -10   3          7.37          4.02         4.32 o                         
   2 -10   3          4.48         -1.63         5.55 o                         
   3 -10   3          6.08          2.97         4.29 o                         
   4 -10   3        272.96        291.59        13.47 o                         
   5 -10   3         32.26         22.51         6.43 o                         
   6 -10   3          0.08         -4.88         4.88 o                         
   7 -10   3         25.98         28.26         7.16 o                         
   8 -10   3         44.50         17.58         8.65 o                         
  -3  -9   3          0.54         -0.36         5.00 o                         
  -2  -9   3          9.69          3.83         4.99 o                         
  -1  -9   3        134.23        138.04         9.70 o                         
   0  -9   3         65.73         74.22         6.98 o                         
   1  -9   3         38.12         35.06         5.42 o                         
   2  -9   3         65.41         72.20         6.78 o                         
   3  -9   3         12.34         12.14         4.31 o                         
   4  -9   3         31.50         27.65         4.73 o                         
   5  -9   3         13.28          8.61         4.57 o                         
   6  -9   3         35.91         38.31         7.16 o                         
   7  -9   3        126.54        157.30        12.35 o                         
   8  -9   3         17.28         -0.33         8.39 o                         
  -4  -8   3         40.33         59.61         7.24 o                         
  -3  -8   3         10.20          3.27         4.69 o                         
  -2  -8   3          0.56         -3.50         3.50 o                         
  -1  -8   3          1.54          6.35         3.43 o                         
   0  -8   3         86.45         81.99         6.52 o                         
   1  -8   3         94.36         87.07         5.91 o                         
   2  -8   3         20.75         18.48         3.37 o                         
   3  -8   3         49.76         54.05         4.90 o                         
   4  -8   3         44.25         51.11         5.50 o                         
   5  -8   3        194.92        195.89        11.08 o                         
   6  -8   3         94.45         81.93         8.32 o                         
   7  -8   3          0.86          1.24         4.84 o                         
   8  -8   3          3.85          3.10         5.79 o                         
   9  -8   3         12.64         -2.02         7.69 o                         
  -5  -7   3          4.21          9.03         5.94 o                         
  -4  -7   3          0.25          2.50         3.05 o                         
  -3  -7   3         81.64         98.02         6.87 o                         
  -2  -7   3        440.70        430.80        14.61 o                         
  -1  -7   3        457.17        419.84        15.20 o                         
   0  -7   3         37.91         33.24         4.93 o                         
   1  -7   3        368.32        376.53        13.06 o                         
   2  -7   3       1708.94       1685.62        42.89 o                         
   3  -7   3       1845.17       1792.62        45.52 o                         
   4  -7   3        176.56        181.70         8.07 o                         
   5  -7   3        110.01        103.91         6.16 o                         
   6  -7   3        159.35        149.41         8.23 o                         
   7  -7   3        410.51        414.64        15.44 o                         
   8  -7   3        297.05        285.00        12.66 o                         
   9  -7   3          6.32         16.92         6.40 o                         
  -6  -6   3         56.44         77.29         9.90 o                         
  -5  -6   3         10.75          2.19         3.90 o                         
  -4  -6   3          0.00         -2.10         2.10 o                         
  -3  -6   3          1.42         -2.06         2.06 o                         
  -2  -6   3        242.89        230.70         7.37 o                         
  -1  -6   3        225.88        199.67         6.52 o                         
   0  -6   3        152.21        138.42         6.10 o                         
   1  -6   3          0.00          2.06         1.35 o                         
   2  -6   3         67.09         71.94         3.39 o                         
   3  -6   3          0.43          3.13         1.58 o                         
   4  -6   3        690.52        668.35        17.34 o                         
   5  -6   3        581.19        593.70        16.75 o                         
   6  -6   3         69.86         72.78         5.13 o                         
   7  -6   3        454.21        417.08        14.12 o                         
   8  -6   3        117.91        126.49         9.10 o                         
   9  -6   3        218.09        204.41        13.88 o                         
  -7  -5   3         20.56         14.63         6.53 o                         
  -6  -5   3        418.89        485.50        18.03 o                         
  -5  -5   3         45.09         50.43         5.29 o                         
  -4  -5   3         72.67         70.60         3.56 o                         
  -3  -5   3          0.83         -1.35         1.35 o                         
  -2  -5   3        811.10        757.59        14.48 o                         
  -1  -5   3       2589.77       2570.97        46.19 o                         
   0  -5   3       2245.46       2262.71        43.83 o                         
   1  -5   3        259.34        270.21         7.26 o                         
   2  -5   3        126.34        114.18         4.08 o                         
   3  -5   3       2522.46       2503.92        53.09 o                         
   4  -5   3       1177.04       1085.80        23.92 o                         
   5  -5   3         72.24         71.99         3.85 o                         
   6  -5   3        263.19        266.94         8.61 o                         
   7  -5   3        660.29        659.51        17.72 o                         
   8  -5   3        170.01        143.87         7.46 o                         
   9  -5   3         47.60         43.79         6.66 o                         
  -7  -4   3          1.75          0.02         3.64 o                         
  -6  -4   3          1.15          1.52         2.78 o                         
  -5  -4   3         31.45         29.45         2.88 o                         
  -4  -4   3         98.50         87.24         3.15 o                         
  -3  -4   3        389.68        379.58         7.17 o                         
  -2  -4   3         48.55         51.89         2.20 o                         
  -1  -4   3       1725.81       1640.88        29.82 o                         
   0  -4   3       4095.54       4216.75        80.41 o                         
   1  -4   3        371.26        365.11         9.32 o                         
   2  -4   3        561.64        634.73        14.34 o                         
   3  -4   3         13.65         23.49         1.63 o                         
   4  -4   3          4.97         13.05         1.87 o                         
   5  -4   3        229.59        242.19         7.25 o                         
   6  -4   3        188.43        190.15         7.05 o                         
   7  -4   3        150.23        146.71         6.95 o                         
   8  -4   3        106.04        107.00         6.38 o                         
   9  -4   3        196.66        235.36        23.55 o                         
  -8  -3   3          0.00         -2.20         4.48 o                         
  -7  -3   3          6.98         15.87         4.52 o                         
  -6  -3   3        175.94        176.63         7.34 o                         
  -5  -3   3        344.53        356.41         9.16 o                         
  -4  -3   3        686.01        687.28        12.53 o                         
  -3  -3   3        645.37        586.73        10.06 o                         
  -2  -3   3        992.55       1051.28        18.83 o                         
  -1  -3   3        174.24        172.24         3.82 o                         
   0  -3   3       1009.63        990.85        19.67 o                         
   1  -3   3       4487.35       4913.29       106.25 o                         
   2  -3   3        146.33        147.48         3.81 o                         
   3  -3   3       2087.62       2024.38        42.94 o                         
   4  -3   3       2669.20       2873.96        63.59 o                         
   5  -3   3        506.34        480.98        12.09 o                         
   6  -3   3          6.80         11.38         2.15 o                         
   7  -3   3        245.27        253.19         8.99 o                         
   8  -3   3          5.32          1.94         3.14 o                         
   9  -3   3         39.73         57.10         6.71 o                         
  -8  -2   3          2.44          0.40         4.92 o                         
  -7  -2   3       1303.80       1375.88        38.24 o                         
  -6  -2   3        140.84        161.70         6.76 o                         
  -5  -2   3        102.10        113.92         4.54 o                         
  -4  -2   3        383.04        365.40         7.64 o                         
  -3  -2   3       1369.33       1312.69        23.43 o                         
  -2  -2   3       5260.78       5095.56        89.74 o                         
  -1  -2   3          2.91          4.05         0.66 o                         
   0  -2   3         52.91         51.55         1.71 o                         
   1  -2   3       1194.14       1362.73        30.32 o                         
   2  -2   3       6676.20       6549.66       129.33 o                         
   3  -2   3        186.72        145.59         3.79 o                         
   4  -2   3          5.56          1.34         1.03 o                         
   5  -2   3        357.10        382.58         9.57 o                         
   6  -2   3        907.92        851.85        21.62 o                         
   7  -2   3        465.10        456.02        13.29 o                         
   8  -2   3         33.03         35.83         3.95 o                         
   9  -2   3         15.58         11.04         4.22 o                         
  -9  -1   3         60.92         48.15         9.56 o                         
  -8  -1   3         19.32         26.66         5.10 o                         
  -7  -1   3          0.00         12.54         3.25 o                         
  -6  -1   3        295.16        294.74         9.06 o                         
  -5  -1   3        662.49        657.14        14.55 o                         
  -4  -1   3          2.13          2.27         0.98 o                         
  -3  -1   3          1.31          3.08         0.85 o                         
  -2  -1   3        375.86        455.54         8.76 o                         
  -1  -1   3       2460.25       2562.33        45.06 o                         
   0  -1   3        522.56        511.92        12.02 o                         
   2  -1   3         87.64         79.04         2.37 o                         
   3  -1   3        135.37        151.84         4.18 o                         
   4  -1   3       1076.66       1018.47        22.24 o                         
   5  -1   3         90.98        100.08         4.31 o                         
   6  -1   3        593.97        592.43        15.93 o                         
   7  -1   3         10.87          9.07         2.88 o                         
   8  -1   3        176.84        178.62         9.17 o                         
   9  -1   3         28.31         17.56         5.66 o                         
  -9   0   3         16.37         33.44         6.11 o                         
  -8   0   3         12.75          8.38         4.60 o                         
  -7   0   3        178.53        171.04         7.82 o                         
  -6   0   3       1036.19        956.90        23.87 o                         
  -5   0   3        447.61        428.52        10.91 o                         
  -4   0   3        221.50        189.59         4.79 o                         
  -3   0   3         22.36         24.78         1.43 o                         
  -2   0   3       2466.61       2540.73        54.74 o                         
  -1   0   3          1.61          8.58         0.83 o                         
   0   0   3        595.86        468.63        12.01 o                         
   1   0   3         57.40         41.25         1.83 o                         
   2   0   3         25.20          8.59         1.42 o                         
   3   0   3       3307.16       3092.32        61.49 o                         
   4   0   3        159.01        176.56         4.85 o                         
   5   0   3          1.29         -1.17         1.39 o                         
   6   0   3        217.36        204.09         7.53 o                         
   7   0   3        148.75        149.73         7.14 o                         
   8   0   3         16.16         10.01         4.20 o                         
   9   0   3          5.02         -4.25         4.25 o                         
  -9   1   3         37.16         41.03         6.50 o                         
  -8   1   3        421.91        444.88        17.03 o                         
  -7   1   3          0.75         -2.24         2.24 o                         
  -6   1   3          0.15          3.09         2.23 o                         
  -5   1   3        137.04        145.12         6.76 o                         
  -4   1   3        605.91        653.41        16.24 o                         
  -3   1   3       6569.02       6935.32       148.38 o                         
  -2   1   3        237.32        204.22         5.40 o                         
  -1   1   3          2.28          5.88         1.15 o                         
   1   1   3       8970.49       8871.99       204.50 o                         
   2   1   3        141.85        135.61         3.74 o                         
   3   1   3        687.57        726.17        16.31 o                         
   4   1   3        537.07        599.87        13.96 o                         
   5   1   3        101.02        104.56         4.59 o                         
   6   1   3        729.73        737.93        18.34 o                         
   7   1   3         64.81         64.97         5.58 o                         
   8   1   3         25.31         11.42         4.95 o                         
  -9   2   3        271.33        264.78        17.03 o                         
  -8   2   3          0.85          5.83         5.55 o                         
  -7   2   3        105.73        118.48         6.45 o                         
  -6   2   3         18.67          6.59         2.30 o                         
  -5   2   3        323.06        314.48        11.28 o                         
  -4   2   3       1625.76       1669.85        38.70 o                         
  -3   2   3         28.77         46.72         2.14 o                         
  -2   2   3        569.81        609.72        13.87 o                         
  -1   2   3        101.91         96.10         2.57 o                         
   0   2   3       5684.56       6083.57       132.31 o                         
   1   2   3         75.85         63.68         2.35 o                         
   2   2   3         77.51         81.43         2.59 o                         
   3   2   3        307.47        323.06         8.68 o                         
   4   2   3         87.24         77.61         3.53 o                         
   5   2   3         96.57         91.61         4.82 o                         
   6   2   3        215.80        220.62         9.51 o                         
   7   2   3         80.65         76.24         6.34 o                         
   8   2   3          2.20         -0.45         4.36 o                         
  -9   3   3          0.73         -4.87         4.87 o                         
  -8   3   3        552.46        553.19        16.96 o                         
  -7   3   3       1763.99       1809.20        46.00 o                         
  -6   3   3         66.65         72.67         4.54 o                         
  -5   3   3        253.45        278.58         7.77 o                         
  -4   3   3        219.07        255.44         6.88 o                         
  -3   3   3       3763.62       4028.01        87.79 o                         
  -2   3   3       7569.82       8140.28       162.61 o                         
  -1   3   3        442.85        457.53        10.95 o                         
   0   3   3         11.34         11.11         1.33 o                         
   1   3   3       2053.65       2149.49        46.02 o                         
   2   3   3       1222.79        942.42        19.96 o                         
   3   3   3         15.62         21.37         1.80 o                         
   4   3   3         38.07         38.54         3.07 o                         
   5   3   3          0.17         -1.88         1.88 o                         
   6   3   3        316.43        337.35        11.41 o                         
   7   3   3         91.53        102.68         7.40 o                         
   8   3   3          3.07         -2.54         4.29 o                         
  -9   4   3         56.67         54.31         6.92 o                         
  -8   4   3        140.17        135.03         7.60 o                         
  -7   4   3          0.19         10.01         2.96 o                         
  -6   4   3        327.55        337.71        10.68 o                         
  -5   4   3          4.61          1.29         1.57 o                         
  -4   4   3        161.07        158.90         4.90 o                         
  -3   4   3       1712.48       1788.52        38.54 o                         
  -2   4   3          7.79         11.76         1.20 o                         
  -1   4   3        265.10        259.80         6.97 o                         
   0   4   3        259.83        300.30         8.47 o                         
   1   4   3        160.39        157.38         4.80 o                         
   2   4   3        824.18        863.36        20.94 o                         
   3   4   3         33.05         36.09         2.78 o                         
   4   4   3        212.20        211.13         8.49 o                         
   5   4   3         71.32         78.61         5.19 o                         
   6   4   3          2.02          0.05         4.15 o                         
   7   4   3          1.27          1.94         4.76 o                         
  -9   5   3         57.82         73.42         8.05 o                         
  -8   5   3          5.69          0.70         3.16 o                         
  -7   5   3        650.75        718.44        20.30 o                         
  -6   5   3        630.47        614.83        17.27 o                         
  -5   5   3        513.87        510.28        13.57 o                         
  -4   5   3        182.44        171.33         5.36 o                         
  -3   5   3          0.06         -0.49         1.19 o                         
  -2   5   3       1670.08       1656.22        37.55 o                         
  -1   5   3         43.71         43.88         2.57 o                         
   0   5   3        277.87        264.28         7.39 o                         
   1   5   3         54.90         48.88         3.10 o                         
   2   5   3         23.07         20.97         2.53 o                         
   3   5   3        965.54        863.70        23.20 o                         
   4   5   3       1227.99       1207.34        32.53 o                         
   5   5   3        117.40        117.40         7.03 o                         
   6   5   3         16.73          3.60         4.14 o                         
  -9   6   3        211.62        231.73        11.72 o                         
  -8   6   3        247.20        250.84        10.79 o                         
  -7   6   3          1.84          1.05         2.65 o                         
  -6   6   3         55.76         59.54         4.78 o                         
  -5   6   3       1801.58       1799.83        42.38 o                         
  -4   6   3        775.83        744.46        18.35 o                         
  -3   6   3       1607.52       1558.14        35.73 o                         
  -2   6   3         39.25         35.98         2.82 o                         
  -1   6   3         71.52         73.32         3.70 o                         
   0   6   3        929.12        880.46        22.86 o                         
   1   6   3        964.15        875.45        21.69 o                         
   2   6   3          7.20          3.32         2.34 o                         
   3   6   3         23.01         17.37         3.86 o                         
   4   6   3          6.65         17.70         3.74 o                         
   5   6   3         20.82         20.05         4.37 o                         
   6   6   3         28.61         46.99         7.99 o                         
  -9   7   3        316.91        347.29        18.75 o                         
  -8   7   3         38.60         48.41         7.42 o                         
  -7   7   3          0.15         -2.03         3.78 o                         
  -6   7   3        289.72        302.80        12.80 o                         
  -5   7   3        563.43        552.25        16.93 o                         
  -4   7   3          5.69         13.52         2.70 o                         
  -3   7   3       1248.01       1204.09        30.24 o                         
  -2   7   3        330.30        317.21        10.80 o                         
  -1   7   3         63.26         61.17         4.54 o                         
   0   7   3        225.87        217.55         8.99 o                         
   1   7   3        785.06        750.89        20.58 o                         
   2   7   3         75.98         62.69         5.47 o                         
   3   7   3         13.90         15.68         3.90 o                         
   4   7   3          5.64          0.49         4.40 o                         
   5   7   3          6.07         11.32         5.23 o                         
  -9   8   3         50.43         56.26        10.37 o                         
  -8   8   3        718.22        773.66        31.02 o                         
  -7   8   3        175.95        177.15        12.86 o                         
  -6   8   3         19.45         12.83         4.29 o                         
  -5   8   3          0.92          0.29         2.87 o                         
  -4   8   3        930.77        898.68        23.81 o                         
  -3   8   3        516.77        509.07        15.94 o                         
  -2   8   3        762.22        741.26        21.71 o                         
  -1   8   3          1.87          0.28         2.45 o                         
   0   8   3          0.31         -2.50         2.50 o                         
   1   8   3         88.31         74.69         5.81 o                         
   2   8   3        167.13        180.22         9.53 o                         
   3   8   3         26.72         35.77         5.44 o                         
   4   8   3         17.15         20.47         5.71 o                         
  -8   9   3          8.06          5.90         6.97 o                         
  -7   9   3          7.97         -1.43         6.63 o                         
  -6   9   3        172.96        178.91        11.37 o                         
  -5   9   3         38.74         38.71         5.92 o                         
  -4   9   3          0.00         -1.92         3.41 o                         
  -3   9   3         37.30         41.05         5.20 o                         
  -2   9   3        103.28         96.37         7.20 o                         
  -1   9   3        275.25        331.53        14.16 o                         
   0   9   3         34.85         38.07         5.13 o                         
   1   9   3          1.80          2.59         3.92 o                         
   2   9   3         70.08         87.01         8.12 o                         
   3   9   3        179.92        224.41        18.98 o                         
  -8  10   3          0.45         -0.58         5.75 o                         
  -7  10   3         74.13         67.23        12.35 o                         
  -6  10   3         37.96         30.57         7.10 o                         
  -5  10   3        178.22        156.96        11.08 o                         
  -4  10   3        572.75        613.44        21.20 o                         
  -3  10   3        153.98        170.21        10.60 o                         
  -2  10   3         10.68          4.69         4.12 o                         
  -1  10   3         11.33         15.85         4.91 o                         
   0  10   3         82.08        103.25         8.44 o                         
   1  10   3         14.17         23.51         5.28 o                         
   2  10   3          5.96          6.27         6.42 o                         
  -6  11   3         87.31         86.11        11.02 o                         
  -5  11   3         69.13         94.03        11.46 o                         
  -4  11   3        112.84        114.26        11.88 o                         
  -3  11   3         69.32         61.76        10.37 o                         
  -2  11   3          7.53         -0.78         4.74 o                         
  -1  11   3         66.05         93.83        10.22 o                         
   0  11   3         82.03        116.79        10.69 o                         
   0 -11   4         17.75         15.89         5.69 o                         
   1 -11   4         79.02        104.90        10.21 o                         
   2 -11   4          1.62         -2.54         5.58 o                         
   3 -11   4         19.14         17.60         6.46 o                         
   4 -11   4         13.08         13.42         5.57 o                         
   5 -11   4         12.14         14.69         6.69 o                         
   6 -11   4         84.95         76.88         9.77 o                         
  -2 -10   4          0.37          0.36         4.45 o                         
  -1 -10   4         74.87         84.78         8.20 o                         
   0 -10   4         14.50         12.66         4.88 o                         
   1 -10   4         29.92         25.99         6.04 o                         
   2 -10   4         81.47         77.89         7.74 o                         
   3 -10   4          7.06          1.79         5.94 o                         
   4 -10   4        358.45        376.46        15.53 o                         
   5 -10   4          0.12          4.94         4.82 o                         
   6 -10   4          5.25         -3.29         5.10 o                         
   7 -10   4          0.19          2.20         6.15 o                         
  -3  -9   4         13.67         15.11         5.90 o                         
  -2  -9   4          0.76         -5.02         5.02 o                         
  -1  -9   4          3.07         -1.40         3.65 o                         
   0  -9   4        126.37        120.25         8.71 o                         
   1  -9   4        117.33        115.34         8.43 o                         
   2  -9   4         21.37         11.25         3.79 o                         
   3  -9   4         14.24          6.37         3.61 o                         
   4  -9   4          4.95          5.91         4.16 o                         
   5  -9   4        218.32        220.04        11.78 o                         
   6  -9   4         29.56         37.25         6.77 o                         
   7  -9   4         14.37         16.15         6.55 o                         
   8  -9   4          0.02         -6.62         8.51 o                         
  -4  -8   4         71.92         86.45         8.55 o                         
  -3  -8   4          7.00         14.83         5.67 o                         
  -2  -8   4         66.60         73.97         6.98 o                         
  -1  -8   4         14.97         13.11         4.09 o                         
   0  -8   4        271.05        263.15        10.78 o                         
   1  -8   4        242.46        237.27         9.90 o                         
   2  -8   4          0.06         -2.30         2.58 o                         
   3  -8   4         66.15         68.13         5.60 o                         
   4  -8   4         42.40         50.64         4.90 o                         
   5  -8   4        653.94        621.62        21.45 o                         
   6  -8   4          4.14          7.99         5.31 o                         
   7  -8   4          6.67         -1.09         4.44 o                         
   8  -8   4          5.64         13.64         6.51 o                         
   9  -8   4          7.73          7.51         8.77 o                         
  -5  -7   4         12.90         -7.18         9.14 o                         
  -4  -7   4        265.75        314.90        14.82 o                         
  -3  -7   4          6.96          7.28         3.30 o                         
  -2  -7   4         24.19         19.61         3.83 o                         
  -1  -7   4         46.80         40.08         3.79 o                         
   0  -7   4          2.53         -2.41         2.41 o                         
   1  -7   4        247.54        241.27         9.86 o                         
   2  -7   4        247.06        255.83        10.00 o                         
   3  -7   4        376.27        354.33        12.30 o                         
   4  -7   4        181.17        164.65         8.16 o                         
   5  -7   4        154.01        156.42         9.56 o                         
   6  -7   4         94.36        102.06         7.85 o                         
   7  -7   4        163.33        170.15        10.82 o                         
   8  -7   4         40.75         38.31         7.01 o                         
   9  -7   4         77.01         77.85        14.66 o                         
  -5  -6   4         32.81         35.59         6.29 o                         
  -4  -6   4          0.00         -2.80         3.13 o                         
  -3  -6   4         70.92         73.63         4.79 o                         
  -2  -6   4         28.66         41.05         3.24 o                         
  -1  -6   4       1263.08       1261.90        30.75 o                         
   0  -6   4        306.19        333.64         9.72 o                         
   1  -6   4          2.43          2.75         1.61 o                         
   2  -6   4        249.71        254.25         8.80 o                         
   3  -6   4        568.39        537.26        14.34 o                         
   4  -6   4        707.84        667.97        17.43 o                         
   5  -6   4        842.71        814.32        23.36 o                         
   6  -6   4        463.64        469.33        15.86 o                         
   7  -6   4          4.57          9.35         3.85 o                         
   8  -6   4        166.49        171.64        10.67 o                         
   9  -6   4        421.06        450.66        25.29 o                         
  -6  -5   4         67.13         76.48         7.58 o                         
  -5  -5   4         85.92        104.88         5.34 o                         
  -4  -5   4         14.43         18.53         1.95 o                         
  -3  -5   4        100.84        110.64         3.68 o                         
  -2  -5   4        831.05        772.11        14.43 o                         
  -1  -5   4        171.19        161.45         4.18 o                         
   0  -5   4        474.21        459.76        10.40 o                         
   1  -5   4        123.03        125.94         3.91 o                         
   2  -5   4       1033.07       1002.00        23.19 o                         
   3  -5   4       1653.45       1547.80        35.04 o                         
   4  -5   4        765.98        763.69        17.42 o                         
   5  -5   4         15.69         20.06         2.30 o                         
   6  -5   4         16.58         18.47         2.71 o                         
   7  -5   4        275.11        293.32        10.04 o                         
   8  -5   4        286.27        269.76        10.88 o                         
   9  -5   4         41.94         41.26         7.09 o                         
  -7  -4   4          2.07         -1.85         4.26 o                         
  -6  -4   4          4.17          6.08         3.07 o                         
  -5  -4   4         12.34         13.89         2.27 o                         
  -4  -4   4       2578.32       2435.87        38.57 o                         
  -3  -4   4         90.18         86.04         2.94 o                         
  -2  -4   4        209.07        170.83         4.24 o                         
  -1  -4   4         37.65         33.60         1.65 o                         
   0  -4   4       4510.29       4500.23        82.95 o                         
   1  -4   4        769.75        837.65        16.93 o                         
   2  -4   4         19.65         16.81         1.26 o                         
   3  -4   4       4614.71       4681.62        97.73 o                         
   4  -4   4       4028.70       3873.72        81.55 o                         
   5  -4   4       2482.97       2365.96        55.51 o                         
   6  -4   4        227.61        211.81         7.47 o                         
   7  -4   4         41.34         32.91         3.72 o                         
   8  -4   4          1.75          4.77         3.17 o                         
   9  -4   4        540.84        589.47        21.68 o                         
  -8  -3   4         13.14         13.13         5.68 o                         
  -7  -3   4         71.64         71.79         6.07 o                         
  -6  -3   4         25.60         25.27         3.29 o                         
  -5  -3   4          4.46          7.67         1.86 o                         
  -4  -3   4        906.12        907.91        16.16 o                         
  -3  -3   4        306.87        278.88         5.56 o                         
  -2  -3   4        379.14        361.54         7.17 o                         
  -1  -3   4       2549.46       2636.14        46.87 o                         
   0  -3   4        400.07        438.00         9.38 o                         
   1  -3   4        529.29        506.39        13.41 o                         
   2  -3   4        923.59        960.13        19.97 o                         
   3  -3   4       1294.50       1329.62        28.59 o                         
   4  -3   4        328.83        312.33         7.20 o                         
   5  -3   4        551.68        531.80        12.70 o                         
   6  -3   4         38.02         25.51         3.00 o                         
   7  -3   4         83.70         76.64         5.04 o                         
   8  -3   4         15.15          7.12         3.33 o                         
   9  -3   4         28.84         34.22         6.21 o                         
  -8  -2   4          2.41          2.07         3.39 o                         
  -7  -2   4       1310.60       1364.66        38.08 o                         
  -6  -2   4         97.75         91.92         5.21 o                         
  -5  -2   4         50.88         51.61         2.93 o                         
  -4  -2   4       1312.82       1271.71        23.01 o                         
  -3  -2   4       2497.82       2374.32        41.19 o                         
  -2  -2   4         27.06         23.29         1.33 o                         
  -1  -2   4        137.19        143.96         3.37 o                         
   0  -2   4         47.39         52.72         1.68 o                         
   1  -2   4        370.55        404.19         9.06 o                         
   2  -2   4        212.92        191.39         4.48 o                         
   3  -2   4         63.20         54.37         2.05 o                         
   4  -2   4        344.74        288.40         7.29 o                         
   5  -2   4       1679.01       1527.73        34.07 o                         
   6  -2   4        631.87        620.53        16.44 o                         
   7  -2   4        122.19        117.48         6.02 o                         
   8  -2   4          4.63          2.43         3.57 o                         
   9  -2   4         25.55         23.58         5.22 o                         
  -8  -1   4        107.87        105.49         7.71 o                         
  -7  -1   4          0.63         14.91         3.18 o                         
  -6  -1   4         52.65         54.56         3.94 o                         
  -5  -1   4        102.75        103.98         4.60 o                         
  -4  -1   4        114.49        122.74         3.67 o                         
  -3  -1   4         15.08         11.16         1.08 o                         
  -2  -1   4        143.74        177.50         4.01 o                         
  -1  -1   4       2172.83       2389.33        45.21 o                         
   0  -1   4          3.55          8.41         0.74 o                         
   1  -1   4        279.87        260.60         5.88 o                         
   2  -1   4         18.01          9.01         0.90 o                         
   3  -1   4        946.01        876.73        19.03 o                         
   4  -1   4       1179.37       1117.08        24.31 o                         
   5  -1   4        128.17        131.40         5.10 o                         
   6  -1   4        238.74        219.72         8.02 o                         
   7  -1   4         12.89          5.09         2.96 o                         
   8  -1   4        184.89        187.45         9.56 o                         
   9  -1   4        116.62         92.41         8.40 o                         
  -9   0   4        104.83        107.09         9.11 o                         
  -8   0   4         49.43         43.60         5.56 o                         
  -7   0   4        663.86        661.79        20.76 o                         
  -6   0   4       1327.80       1261.42        30.58 o                         
  -5   0   4         61.49         70.97         3.52 o                         
  -4   0   4        914.98       1012.25        20.26 o                         
  -3   0   4        341.72        389.41         8.57 o                         
  -2   0   4      10987.76      11686.91       241.53 o                         
  -1   0   4         14.33          9.02         0.89 o                         
   0   0   4          5.33          2.94         0.59 o                         
   2   0   4        196.64        185.55         4.68 o                         
   3   0   4        183.76        111.48         4.29 o                         
   4   0   4         21.25         13.13         1.61 o                         
   5   0   4         43.93         46.45         2.99 o                         
   6   0   4          4.28          4.30         2.18 o                         
   7   0   4        125.22        123.18         6.55 o                         
   8   0   4          4.42          5.24         4.38 o                         
   9   0   4          1.08         -4.94         4.94 o                         
  -9   1   4        191.79        220.09        12.89 o                         
  -8   1   4        142.22        145.95         9.47 o                         
  -7   1   4         85.90         77.87         5.39 o                         
  -6   1   4          1.06          2.16         2.19 o                         
  -5   1   4        273.51        301.22         8.31 o                         
  -4   1   4        446.54        448.88        11.02 o                         
  -3   1   4       1155.58       1383.51        32.23 o                         
  -2   1   4          0.93          0.34         0.57 o                         
  -1   1   4          7.87         21.95         1.63 o                         
   0   1   4        740.82        680.70        15.31 o                         
   1   1   4       6962.00       7309.15       159.85 o                         
   2   1   4         18.45         10.21         1.06 o                         
   3   1   4          1.41          0.18         0.96 o                         
   4   1   4        874.06        802.81        19.16 o                         
   5   1   4         11.37          8.92         2.13 o                         
   6   1   4        173.19        138.58         6.64 o                         
   7   1   4         35.13         27.48         4.53 o                         
   8   1   4         21.60         17.80         5.49 o                         
  -9   2   4         28.21         32.48         7.52 o                         
  -8   2   4        216.25        233.69        12.00 o                         
  -7   2   4        115.43        104.83         6.18 o                         
  -6   2   4          8.61          7.03         2.49 o                         
  -5   2   4        162.93        185.81         6.24 o                         
  -4   2   4         67.58         94.61         3.52 o                         
  -3   2   4        899.77        953.72        21.42 o                         
  -2   2   4         37.82         40.39         1.85 o                         
  -1   2   4       1801.34       2036.38        40.53 o                         
   0   2   4       4442.95       4632.06       106.45 o                         
   1   2   4        826.11        835.48        19.06 o                         
   2   2   4        978.54        970.64        21.10 o                         
   3   2   4        183.08        186.82         5.10 o                         
   4   2   4         52.10         34.26         2.53 o                         
   5   2   4          5.21          1.99         2.32 o                         
   6   2   4         26.69         29.63         3.43 o                         
   7   2   4         97.29         90.98         6.82 o                         
   8   2   4          1.97         -4.54         4.54 o                         
  -9   3   4         10.57         18.50         5.67 o                         
  -8   3   4        284.63        316.00        12.54 o                         
  -7   3   4       1342.73       1394.34        36.34 o                         
  -6   3   4         22.23         21.47         3.09 o                         
  -5   3   4          0.23         -1.65         1.65 o                         
  -4   3   4        627.63        577.04        13.76 o                         
  -3   3   4      11826.76      12204.74       264.71 o                         
  -2   3   4        344.18        377.43         8.71 o                         
  -1   3   4       1107.37       1270.91        28.18 o                         
   0   3   4         16.54          5.25         1.03 o                         
   1   3   4        335.71        316.60         8.05 o                         
   2   3   4       7088.64       6753.59       147.37 o                         
   3   3   4          5.40          5.39         1.56 o                         
   4   3   4         59.22         48.07         3.49 o                         
   5   3   4          5.39          4.30         2.35 o                         
   6   3   4        520.64        541.36        15.96 o                         
   7   3   4          8.99          5.34         4.11 o                         
  -9   4   4          0.24         -4.27         4.41 o                         
  -8   4   4          9.02          4.15         3.25 o                         
  -7   4   4        341.36        330.60        12.88 o                         
  -6   4   4         61.92         64.73         5.08 o                         
  -5   4   4        340.11        356.82        10.14 o                         
  -4   4   4        294.66        300.69         8.06 o                         
  -3   4   4        437.40        419.09         9.89 o                         
  -2   4   4       2874.22       3025.33        61.34 o                         
  -1   4   4       1104.37       1025.09        23.67 o                         
   0   4   4         31.58         41.53         2.26 o                         
   1   4   4          0.75         -0.93         1.21 o                         
   2   4   4        180.81        148.23         5.11 o                         
   3   4   4         63.89         74.99         4.01 o                         
   4   4   4        319.50        299.74         9.61 o                         
   5   4   4         27.90         19.10         4.28 o                         
   6   4   4        314.77        334.42        14.36 o                         
   7   4   4          2.51         -4.19         4.19 o                         
  -9   5   4          5.69          6.22         5.58 o                         
  -8   5   4         18.59         14.97         3.76 o                         
  -7   5   4        852.27        857.90        23.55 o                         
  -6   5   4       1191.38       1269.73        32.65 o                         
  -5   5   4        267.81        267.31         8.20 o                         
  -4   5   4       2657.26       2693.09        59.72 o                         
  -3   5   4        935.15       1005.50        21.53 o                         
  -2   5   4       4479.89       4746.61       104.96 o                         
  -1   5   4         77.13         83.93         3.68 o                         
   0   5   4         40.45         50.86         3.12 o                         
   1   5   4         46.81         43.76         3.04 o                         
   2   5   4        152.49        133.54         6.15 o                         
   3   5   4        353.31        353.81        10.90 o                         
   4   5   4         74.29         74.47         5.27 o                         
   5   5   4         41.55         50.60         5.69 o                         
   6   5   4          0.01         -3.92         3.92 o                         
  -9   6   4         54.16         62.05         7.01 o                         
  -8   6   4        297.84        332.56        13.15 o                         
  -7   6   4         55.64         54.28         5.25 o                         
  -6   6   4        178.10        195.84         8.58 o                         
  -5   6   4         13.50         24.92         2.99 o                         
  -4   6   4          0.13         18.20         2.35 o                         
  -3   6   4        319.69        318.91         8.96 o                         
  -2   6   4          0.96         -0.49         1.37 o                         
  -1   6   4          0.96          0.36         1.62 o                         
   0   6   4        484.57        504.81        13.39 o                         
   1   6   4       1244.75       1238.94        29.71 o                         
   2   6   4        155.90        146.82         6.97 o                         
   3   6   4          0.88         -0.42         2.65 o                         
   4   6   4         94.33         79.10         5.84 o                         
   5   6   4         96.70         92.72         7.52 o                         
   6   6   4         10.38         16.10         5.10 o                         
  -9   7   4         60.67         70.10         9.25 o                         
  -8   7   4        284.33        311.05        24.48 o                         
  -7   7   4          3.91          6.48         4.49 o                         
  -6   7   4         14.28          7.44         3.48 o                         
  -5   7   4          0.33         -2.12         2.12 o                         
  -4   7   4        311.37        322.21        10.35 o                         
  -3   7   4       1667.95       1650.38        40.57 o                         
  -2   7   4          0.06         -1.91         2.12 o                         
  -1   7   4         24.67         30.57         3.56 o                         
   0   7   4        141.05        128.83         6.45 o                         
   1   7   4        720.99        727.24        21.51 o                         
   2   7   4         43.30         38.27         4.62 o                         
   3   7   4          0.02         -2.89         4.16 o                         
   4   7   4         10.87          4.75         3.77 o                         
   5   7   4         32.47         49.94         6.87 o                         
  -9   8   4         59.24         54.84         9.21 o                         
  -8   8   4        510.69        567.67        57.49 o                         
  -7   8   4        506.76        489.85        34.08 o                         
  -6   8   4         29.23         21.12         5.06 o                         
  -5   8   4         87.88         94.57         6.42 o                         
  -4   8   4        169.15        164.07         8.20 o                         
  -3   8   4        240.52        245.26         9.56 o                         
  -2   8   4         71.61         83.84         5.85 o                         
  -1   8   4         89.98         82.03         5.76 o                         
   0   8   4          4.12          2.44         2.66 o                         
   1   8   4         54.11         55.38         5.32 o                         
   2   8   4        126.76        140.35         8.41 o                         
   3   8   4         73.73         83.27         8.23 o                         
   4   8   4          5.50          8.28         4.92 o                         
  -8   9   4          3.11          1.71         6.06 o                         
  -7   9   4        224.56        231.43        15.01 o                         
  -6   9   4         21.47         13.84         4.80 o                         
  -5   9   4        189.81        191.48        10.61 o                         
  -4   9   4        115.20        116.59         7.82 o                         
  -3   9   4        180.70        183.48         9.24 o                         
  -2   9   4         56.76         53.84         5.18 o                         
  -1   9   4         13.91         21.92         4.20 o                         
   0   9   4          5.10          5.23         3.44 o                         
   1   9   4         15.63          0.57         4.54 o                         
   2   9   4        131.06        163.97        11.32 o                         
   3   9   4          1.01          5.17         5.90 o                         
  -7  10   4        167.55        164.14        14.77 o                         
  -6  10   4          1.87          4.54         7.03 o                         
  -5  10   4         23.85         42.04         8.58 o                         
  -4  10   4        766.16        772.75        26.88 o                         
  -3  10   4        491.10        451.60        17.17 o                         
  -2  10   4          1.79          0.55         4.34 o                         
  -1  10   4         59.76         66.67         6.35 o                         
   0  10   4         48.51         76.77         7.93 o                         
   1  10   4          1.77          0.71         5.13 o                         
  -6  11   4         66.10         61.68         9.49 o                         
  -5  11   4        474.27        516.25        24.80 o                         
  -4  11   4         66.03         60.69        11.95 o                         
  -3  11   4          4.22          8.48         4.75 o                         
  -2  11   4          0.87         -5.00         5.00 o                         
  -1  11   4         23.21         27.77         5.62 o                         
   0  11   4          4.19          5.09         5.63 o                         
   0 -11   5          4.25          4.46         4.32 o                         
   1 -11   5        145.54        167.00        16.06 o                         
   2 -11   5         11.60         17.47         5.70 o                         
   3 -11   5          0.22         -3.57         4.92 o                         
   4 -11   5         24.49         26.52         6.42 o                         
   5 -11   5          0.04         -1.59         4.89 o                         
   6 -11   5         46.07         55.26         8.89 o                         
  -2 -10   5          0.95         24.02         9.57 o                         
  -1 -10   5         15.12         16.53         5.93 o                         
   0 -10   5          1.30          0.32         4.50 o                         
   1 -10   5          0.73         -3.81         4.42 o                         
   2 -10   5          5.19          3.24         4.15 o                         
   3 -10   5         15.53         24.18         5.09 o                         
   4 -10   5         22.51         21.55         5.14 o                         
   5 -10   5          0.03         -1.96         3.81 o                         
   6 -10   5          0.13         -4.41         4.41 o                         
   7 -10   5         42.47         39.96         8.01 o                         
  -3  -9   5         39.02         40.94         7.48 o                         
  -2  -9   5         20.20         19.50         5.24 o                         
  -1  -9   5          4.06         -1.94         3.72 o                         
   0  -9   5        152.03        168.87        10.47 o                         
   1  -9   5        209.03        225.40        10.87 o                         
   2  -9   5         29.80         18.45         4.44 o                         
   3  -9   5          3.69         -3.09         3.51 o                         
   4  -9   5        230.92        228.18        11.16 o                         
   5  -9   5        825.74        843.75        28.27 o                         
   6  -9   5          6.53         -0.76         5.21 o                         
   7  -9   5          0.59          6.18         8.01 o                         
   8  -9   5         10.80         11.69         9.54 o                         
  -4  -8   5        181.46        223.50        16.23 o                         
  -3  -8   5         34.49         38.31         5.77 o                         
  -2  -8   5          4.81         -2.74         3.20 o                         
  -1  -8   5          8.87          3.48         3.86 o                         
   0  -8   5        209.43        208.95         9.62 o                         
   1  -8   5         73.83         67.18         5.75 o                         
   2  -8   5        111.30        101.02         6.83 o                         
   3  -8   5          7.30         -0.73         2.85 o                         
   4  -8   5          2.38          7.59         3.22 o                         
   5  -8   5        504.55        481.47        19.25 o                         
   6  -8   5          8.17          9.70         4.96 o                         
   7  -8   5         18.39         35.12        10.37 o                         
   8  -8   5         92.48        100.70        12.13 o                         
   9  -8   5         43.25         33.15         9.66 o                         
  -4  -7   5        554.50        633.67        24.42 o                         
  -3  -7   5         67.20         63.97         5.69 o                         
  -2  -7   5         43.60         57.22         5.32 o                         
  -1  -7   5          1.84         -0.59         2.44 o                         
   0  -7   5         27.90         30.53         3.82 o                         
   1  -7   5        611.87        564.66        17.99 o                         
   2  -7   5        301.74        293.14        10.97 o                         
   3  -7   5        105.22         81.59         5.61 o                         
   4  -7   5         14.92         16.04         3.31 o                         
   5  -7   5        721.68        679.36        22.54 o                         
   6  -7   5        417.31        429.50        17.23 o                         
   7  -7   5         63.92         62.61         7.76 o                         
   8  -7   5         83.51         67.23         8.54 o                         
   9  -7   5         60.92         68.36        11.13 o                         
  -4  -6   5          5.17          5.15         2.92 o                         
  -3  -6   5         31.26         30.00         3.17 o                         
  -2  -6   5        145.16        143.53         6.28 o                         
  -1  -6   5        489.95        439.95        13.48 o                         
   0  -6   5        105.19         97.97         5.38 o                         
   1  -6   5       1085.83       1025.89        29.41 o                         
   2  -6   5        396.35        373.88        11.50 o                         
   3  -6   5        514.95        427.28        12.80 o                         
   4  -6   5        699.86        667.41        18.87 o                         
   5  -6   5         77.72         99.69         5.69 o                         
   6  -6   5        158.59        140.62         7.47 o                         
   7  -6   5         13.43         15.61         3.76 o                         
   8  -6   5        235.89        231.91        12.16 o                         
   9  -6   5        319.44        376.89        22.05 o                         
  -6  -5   5          6.19         21.12         6.65 o                         
  -5  -5   5         10.39         10.69         3.52 o                         
  -4  -5   5         16.04         14.53         1.88 o                         
  -3  -5   5        927.04        916.40        15.91 o                         
  -2  -5   5       2719.32       2563.87        45.03 o                         
  -1  -5   5         91.06         80.20         3.16 o                         
   0  -5   5         97.07         96.37         3.59 o                         
   1  -5   5        358.51        386.20        10.29 o                         
   2  -5   5        340.81        387.87         9.98 o                         
   3  -5   5         29.90         27.29         2.08 o                         
   4  -5   5          0.76          1.77         1.48 o                         
   5  -5   5        654.31        600.11        15.75 o                         
   6  -5   5        591.49        572.95        16.24 o                         
   7  -5   5          1.41          8.20         2.85 o                         
   8  -5   5          2.30         15.08         4.85 o                         
   9  -5   5          7.96         14.44         6.11 o                         
  -7  -4   5          0.64          3.82         6.62 o                         
  -6  -4   5         18.83         28.62         3.90 o                         
  -5  -4   5       1067.53       1156.96        22.67 o                         
  -4  -4   5         63.96         63.96         2.76 o                         
  -3  -4   5         42.52         44.40         2.20 o                         
  -2  -4   5         90.06         78.82         2.80 o                         
  -1  -4   5         19.18         21.36         1.38 o                         
   0  -4   5       4599.03       4915.89        93.98 o                         
   1  -4   5        542.03        583.97        13.86 o                         
   2  -4   5         71.42         64.34         2.31 o                         
   3  -4   5          6.03         15.19         1.50 o                         
   4  -4   5       5103.65       4755.63        95.90 o                         
   5  -4   5        905.99        874.77        20.87 o                         
   6  -4   5         20.47          9.88         2.46 o                         
   7  -4   5         10.34          2.73         2.91 o                         
   8  -4   5        114.55        110.06         6.59 o                         
   9  -4   5        554.55        614.93        22.36 o                         
  -8  -3   5         54.92         58.56         7.08 o                         
  -7  -3   5          0.64          0.22         3.64 o                         
  -6  -3   5          2.26          1.98         2.54 o                         
  -5  -3   5         38.01         46.61         3.13 o                         
  -4  -3   5       1088.26       1041.73        18.59 o                         
  -3  -3   5       1221.52       1192.29        20.72 o                         
  -2  -3   5          9.39         16.98         1.24 o                         
  -1  -3   5        718.30        754.11        13.89 o                         
   0  -3   5        259.34        264.13         6.04 o                         
   1  -3   5        427.97        490.41        12.31 o                         
   2  -3   5        168.50        190.48         4.64 o                         
   3  -3   5        138.70        119.40         3.55 o                         
   4  -3   5        301.35        297.92         6.88 o                         
   5  -3   5        111.85        102.11         4.11 o                         
   6  -3   5        344.88        344.06        10.32 o                         
   7  -3   5         31.51         28.82         3.47 o                         
   8  -3   5        108.78        108.80         6.40 o                         
   9  -3   5          1.50          5.95         5.59 o                         
  -8  -2   5         15.34          9.18         5.48 o                         
  -7  -2   5        218.86        243.40        10.32 o                         
  -6  -2   5         78.74         78.69         4.32 o                         
  -5  -2   5         22.35         15.80         2.20 o                         
  -4  -2   5       1485.94       1382.58        25.76 o                         
  -3  -2   5       1278.02       1284.67        23.57 o                         
  -2  -2   5         16.64         20.70         1.24 o                         
  -1  -2   5         92.10         86.03         2.32 o                         
   0  -2   5       2077.10       2305.98        46.01 o                         
   1  -2   5        263.67        272.44         6.04 o                         
   2  -2   5         38.31         33.10         1.78 o                         
   3  -2   5          1.50          1.83         0.84 o                         
   4  -2   5         55.63         73.36         3.15 o                         
   5  -2   5       1935.43       1808.41        41.05 o                         
   6  -2   5         81.33         85.57         4.76 o                         
   7  -2   5         30.41         25.10         3.36 o                         
   8  -2   5         23.84         17.66         4.01 o                         
   9  -2   5         91.21         95.28         8.33 o                         
  -8  -1   5         32.30         39.97         5.74 o                         
  -7  -1   5          4.97         17.95         3.68 o                         
  -6  -1   5        927.31        937.33        25.55 o                         
  -5  -1   5        132.23        135.11         5.45 o                         
  -4  -1   5         52.13         58.18         2.91 o                         
  -3  -1   5       1160.54       1220.43        22.26 o                         
  -2  -1   5       1053.01       1111.44        21.70 o                         
  -1  -1   5       5746.06       6087.77       125.34 o                         
   0  -1   5        283.90        283.28         7.26 o                         
   1  -1   5         95.91        103.97         2.65 o                         
   2  -1   5         92.25         89.74         2.69 o                         
   3  -1   5        901.73        844.35        20.22 o                         
   4  -1   5        579.03        526.46        13.47 o                         
   5  -1   5        150.00        175.80         6.14 o                         
   6  -1   5          0.38          1.05         2.29 o                         
   7  -1   5          1.18         -2.53         2.56 o                         
   8  -1   5        202.78        194.80         9.87 o                         
   9  -1   5        123.82        120.18        14.11 o                         
  -9   0   5         97.69        107.61        12.00 o                         
  -8   0   5         16.31         19.80         5.19 o                         
  -7   0   5        822.73        874.28        24.65 o                         
  -6   0   5        828.00        755.53        19.45 o                         
  -5   0   5        323.96        355.37         9.65 o                         
  -4   0   5        138.99        112.58         3.89 o                         
  -3   0   5        230.42        268.60         7.83 o                         
  -2   0   5       3127.66       3451.25        72.15 o                         
  -1   0   5        654.36        654.60        16.71 o                         
   1   0   5          2.00          4.82         0.65 o                         
   2   0   5        236.71        219.79         5.46 o                         
   3   0   5         89.66        103.15         3.45 o                         
   4   0   5         45.31         41.80         2.52 o                         
   5   0   5        114.80        110.74         4.61 o                         
   6   0   5          0.54         -1.80         1.80 o                         
   7   0   5        126.18        137.16         7.62 o                         
   8   0   5         14.37          9.88         4.65 o                         
   9   0   5          1.21          5.60         5.83 o                         
  -9   1   5        374.89        400.86        19.43 o                         
  -8   1   5         23.48         24.30         5.02 o                         
  -7   1   5          0.01         -2.16         2.38 o                         
  -6   1   5        296.69        281.49         9.63 o                         
  -5   1   5       5066.19       5054.34       121.22 o                         
  -4   1   5        173.49        220.95         6.17 o                         
  -3   1   5        142.28        178.18         4.76 o                         
  -2   1   5        328.67        316.37         8.27 o                         
  -1   1   5         48.79         69.49         2.21 o                         
   0   1   5      18216.68      18507.92       380.14 o                         
   1   1   5       1182.91       1216.93        27.07 o                         
   2   1   5         44.01         46.43         2.28 o                         
   3   1   5          1.05          3.55         1.21 o                         
   4   1   5       1016.62        922.38        28.60 o                         
   5   1   5          4.00          1.83         1.87 o                         
   6   1   5        118.09        117.58         6.23 o                         
   7   1   5          2.22          4.76         3.71 o                         
   8   1   5          7.99          1.46         4.13 o                         
  -9   2   5          0.25          7.81         4.93 o                         
  -8   2   5         89.74         97.34         6.93 o                         
  -7   2   5         21.11         29.30         4.12 o                         
  -6   2   5       1399.78       1299.28        33.47 o                         
  -5   2   5        117.39        127.10         5.92 o                         
  -4   2   5        780.13        740.00        17.22 o                         
  -3   2   5        431.88        485.76        12.25 o                         
  -2   2   5       3483.18       3907.14        85.61 o                         
  -1   2   5        439.95        443.43         9.76 o                         
   0   2   5          8.28          7.72         0.88 o                         
   1   2   5        667.53        597.99        13.98 o                         
   2   2   5        800.79        736.54        16.30 o                         
   3   2   5        359.97        360.68         8.92 o                         
   4   2   5        593.50        589.82        15.94 o                         
   5   2   5        165.60        171.58         7.33 o                         
   6   2   5          1.31          2.18         2.54 o                         
   7   2   5         74.07         83.67         6.58 o                         
   8   2   5         12.46         14.60         5.72 o                         
  -9   3   5        258.53        262.18        13.88 o                         
  -8   3   5         19.16          8.31         3.73 o                         
  -7   3   5        162.46        180.81         8.26 o                         
  -6   3   5         84.75         90.07         5.15 o                         
  -5   3   5        743.69        778.56        19.44 o                         
  -4   3   5        800.81        802.77        19.52 o                         
  -3   3   5        910.37        986.39        21.58 o                         
  -2   3   5       1111.98       1339.97        28.56 o                         
  -1   3   5        602.06        652.81        14.26 o                         
   0   3   5        132.28        112.48         3.60 o                         
   1   3   5       1549.38       1525.64        34.44 o                         
   2   3   5        436.56        423.27        10.71 o                         
   3   3   5         88.37         81.65         4.01 o                         
   4   3   5         40.85         28.65         3.15 o                         
   5   3   5        315.64        305.69        10.87 o                         
   6   3   5        631.33        652.86        30.95 o                         
   7   3   5          3.45          3.99         3.54 o                         
  -9   4   5         22.54         23.77         4.92 o                         
  -8   4   5         49.32         50.15         5.25 o                         
  -7   4   5        540.89        553.81        16.52 o                         
  -6   4   5        330.53        346.56        10.99 o                         
  -5   4   5        486.23        478.33        13.66 o                         
  -4   4   5        136.46        140.90         4.79 o                         
  -3   4   5       2934.90       3208.67        67.36 o                         
  -2   4   5        400.34        393.41         9.33 o                         
  -1   4   5       5508.85       5926.00       128.57 o                         
   0   4   5        335.49        345.54         8.82 o                         
   1   4   5         23.11         18.29         1.75 o                         
   2   4   5       1619.57       1541.85        37.47 o                         
   3   4   5        725.44        697.84        17.51 o                         
   4   4   5        342.95        313.38        10.49 o                         
   5   4   5         23.79         19.63         4.13 o                         
   6   4   5         87.48         90.15         7.34 o                         
   7   4   5         13.84          3.89         4.94 o                         
  -9   5   5        133.83        130.49         8.85 o                         
  -8   5   5          0.95         -3.19         3.19 o                         
  -7   5   5        295.75        301.07        12.34 o                         
  -6   5   5        106.02        115.80         6.48 o                         
  -5   5   5        676.99        701.17        19.10 o                         
  -4   5   5        674.38        742.21        16.99 o                         
  -3   5   5        854.19        821.25        18.46 o                         
  -2   5   5       2622.64       2666.41        59.86 o                         
  -1   5   5       1484.64       1545.74        35.30 o                         
   0   5   5        303.17        324.26         9.01 o                         
   1   5   5        135.67        137.65         5.62 o                         
   2   5   5        921.49        891.30        24.48 o                         
   3   5   5          7.59          5.22         2.34 o                         
   4   5   5          4.82          7.59         3.06 o                         
   5   5   5          0.00         -0.07         3.12 o                         
   6   5   5          0.26         -4.49         4.49 o                         
  -9   6   5         11.81         10.22         5.42 o                         
  -8   6   5        177.18        189.23        10.67 o                         
  -7   6   5         19.00         20.00         4.68 o                         
  -6   6   5        947.94        996.23        29.41 o                         
  -5   6   5        718.55        766.65        22.19 o                         
  -4   6   5        218.59        217.24         7.41 o                         
  -3   6   5        234.29        226.05         7.06 o                         
  -2   6   5        442.54        461.79        12.13 o                         
  -1   6   5        309.06        317.41         9.86 o                         
   0   6   5       1203.58       1168.36        28.06 o                         
   1   6   5        158.19        148.09         6.86 o                         
   2   6   5         23.20         13.29         2.92 o                         
   3   6   5        122.64        117.11         6.32 o                         
   4   6   5        296.25        343.05        13.34 o                         
   5   6   5         36.59         34.31         5.30 o                         
  -9   7   5         62.70         66.69         9.22 o                         
  -8   7   5        833.80        900.36        34.80 o                         
  -7   7   5         22.33         18.91         5.19 o                         
  -6   7   5          9.74          9.31         3.75 o                         
  -5   7   5        412.98        388.61        14.18 o                         
  -4   7   5        160.31        175.16         7.92 o                         
  -3   7   5        235.74        216.44         8.72 o                         
  -2   7   5        265.69        254.40         9.48 o                         
  -1   7   5         24.47         17.29         3.05 o                         
   0   7   5        220.68        219.91         8.66 o                         
   1   7   5        599.48        613.36        18.85 o                         
   2   7   5          7.46          3.67         3.08 o                         
   3   7   5         13.77         14.22         6.38 o                         
   4   7   5         64.47         63.94         7.30 o                         
   5   7   5        155.35        194.62        12.05 o                         
  -9   8   5          6.71         -4.72         6.80 o                         
  -8   8   5        322.80        321.39        22.43 o                         
  -7   8   5        146.47        176.77        11.21 o                         
  -6   8   5         40.73         26.08         5.10 o                         
  -5   8   5         88.00         98.82         7.19 o                         
  -4   8   5        167.21        145.90         7.78 o                         
  -3   8   5        572.39        562.95        17.46 o                         
  -2   8   5        470.17        481.91        15.54 o                         
  -1   8   5          4.03         -2.52         2.52 o                         
   0   8   5          5.74         -0.76         3.10 o                         
   1   8   5          5.81          2.65         3.25 o                         
   2   8   5         13.26          6.66         4.08 o                         
   3   8   5         31.21         29.79         7.03 o                         
   4   8   5          3.98          8.99         5.05 o                         
  -8   9   5         39.58         49.26         8.63 o                         
  -7   9   5        514.06        534.89        32.23 o                         
  -6   9   5          0.25         -5.18         5.18 o                         
  -5   9   5        534.70        575.66        22.29 o                         
  -4   9   5        286.22        295.47        12.36 o                         
  -3   9   5          9.36         14.64         3.92 o                         
  -2   9   5          0.50         -0.75         3.15 o                         
  -1   9   5        161.61        152.52         8.18 o                         
   0   9   5         20.06         18.53         4.38 o                         
   1   9   5          0.01         -3.82         3.82 o                         
   2   9   5        126.52        125.01        10.30 o                         
   3   9   5         42.78         65.51         7.61 o                         
  -7  10   5        145.42        142.24        13.88 o                         
  -6  10   5         72.47         75.87        10.32 o                         
  -5  10   5          2.71          5.28         7.45 o                         
  -4  10   5         21.62         15.95         5.69 o                         
  -3  10   5          0.05         -4.41         4.41 o                         
  -2  10   5         57.00         52.26         7.85 o                         
  -1  10   5        273.37        305.55        14.40 o                         
   0  10   5        282.13        316.43        14.47 o                         
   1  10   5          9.10          3.66         5.06 o                         
  -6  11   5         85.60         87.26        11.59 o                         
  -5  11   5         38.17         49.28         9.14 o                         
  -4  11   5         12.99         17.30         6.38 o                         
  -3  11   5          2.12          4.07         5.00 o                         
  -2  11   5         14.08         20.56         4.90 o                         
  -1  11   5         24.30         31.34         6.78 o                         
   1 -11   6        100.27        138.41        10.44 o                         
   2 -11   6         22.37         49.77         7.63 o                         
   3 -11   6         48.95         54.40         7.61 o                         
   4 -11   6          1.56          3.42         4.56 o                         
   5 -11   6          1.84         -1.20         4.67 o                         
   6 -11   6         28.82         53.72         8.37 o                         
  -1 -10   6         15.75         14.90         5.86 o                         
   0 -10   6         79.29         82.16         8.73 o                         
   1 -10   6         22.42         22.50         6.26 o                         
   2 -10   6        175.08        181.10        11.49 o                         
   3 -10   6        252.39        229.71        12.18 o                         
   4 -10   6         22.89         15.79         5.25 o                         
   5 -10   6          7.38          8.40         4.55 o                         
   6 -10   6          0.93          4.86         5.81 o                         
   7 -10   6        177.95        176.49        15.55 o                         
  -3  -9   6         15.10         21.95         8.75 o                         
  -2  -9   6         61.50         65.91         8.02 o                         
  -1  -9   6         41.39         25.37         6.81 o                         
   0  -9   6         65.63         50.60         6.33 o                         
   1  -9   6         69.27         68.19         6.20 o                         
   2  -9   6         39.07         27.87         4.79 o                         
   3  -9   6         46.11         59.39         8.08 o                         
   4  -9   6        161.18        171.41         9.62 o                         
   5  -9   6        263.89        296.23        14.69 o                         
   6  -9   6          0.28          1.64         6.31 o                         
   7  -9   6         23.67          9.09         8.86 o                         
   8  -9   6          2.30          7.91         8.58 o                         
  -4  -8   6         37.96         37.93         8.26 o                         
  -3  -8   6         45.30         58.08         6.14 o                         
  -2  -8   6         67.99         68.37         6.92 o                         
  -1  -8   6          2.75         -1.89         3.09 o                         
   0  -8   6         16.82         22.40         4.00 o                         
   1  -8   6        171.15        154.81         8.62 o                         
   2  -8   6          8.67          5.47         3.15 o                         
   3  -8   6          9.77          4.10         3.99 o                         
   4  -8   6         51.39         42.76         4.81 o                         
   5  -8   6          2.16          4.76         3.57 o                         
   6  -8   6        176.03        164.14        11.70 o                         
   7  -8   6        260.26        288.16        16.40 o                         
   8  -8   6         76.31         67.40         9.26 o                         
  -4  -7   6        210.41        243.31        13.58 o                         
  -3  -7   6        184.08        191.17        10.55 o                         
  -2  -7   6          3.70          5.34         2.89 o                         
  -1  -7   6          6.28          8.90         3.07 o                         
   0  -7   6        543.22        533.29        16.09 o                         
   1  -7   6        235.68        208.05         9.33 o                         
   2  -7   6        738.94        742.10        22.62 o                         
   3  -7   6         15.57          6.87         2.95 o                         
   4  -7   6          0.38         -2.41         2.41 o                         
   5  -7   6        681.26        622.92        21.08 o                         
   6  -7   6        492.29        523.61        22.85 o                         
   7  -7   6         12.34          8.27         4.82 o                         
   8  -7   6         36.61         33.29         7.23 o                         
   9  -7   6         20.32         24.19         7.05 o                         
  -4  -6   6         27.96         34.49         4.43 o                         
  -3  -6   6        437.40        405.24        11.82 o                         
  -2  -6   6       1089.22       1057.98        26.56 o                         
  -1  -6   6         72.71         75.50         4.94 o                         
   0  -6   6        653.55        661.85        17.55 o                         
   1  -6   6        844.18        819.09        22.49 o                         
   2  -6   6        993.01        956.06        25.73 o                         
   3  -6   6        127.22        124.37         6.09 o                         
   4  -6   6        775.31        743.59        20.88 o                         
   5  -6   6        203.55        196.25         9.28 o                         
   6  -6   6        241.82        229.38        11.32 o                         
   7  -6   6        499.02        458.20        20.63 o                         
   8  -6   6         69.27         69.94         8.19 o                         
   9  -6   6         67.64         72.00        10.14 o                         
  -6  -5   6          1.87         -3.26        11.10 o                         
  -5  -5   6         61.92         59.16         6.24 o                         
  -4  -5   6          9.95         10.97         2.23 o                         
  -3  -5   6         72.77         83.66         3.51 o                         
  -2  -5   6        593.81        581.80        12.27 o                         
  -1  -5   6        386.94        317.52         8.37 o                         
   0  -5   6        285.06        289.74         8.65 o                         
   1  -5   6       1190.64       1110.32        27.30 o                         
   2  -5   6        132.82        160.56         6.13 o                         
   3  -5   6        368.64        364.91        10.16 o                         
   4  -5   6        148.32        138.19         5.41 o                         
   5  -5   6        122.28        117.35         6.01 o                         
   6  -5   6        120.28        136.66         7.44 o                         
   7  -5   6        132.76        117.86         9.79 o                         
   8  -5   6          5.85          9.77         4.60 o                         
   9  -5   6         24.08         33.28         6.23 o                         
  -7  -4   6          2.72         -2.24         5.24 o                         
  -6  -4   6         96.86        100.24         5.80 o                         
  -5  -4   6        728.57        712.60        18.11 o                         
  -4  -4   6         36.17         45.54         2.40 o                         
  -3  -4   6         46.74         41.89         2.24 o                         
  -2  -4   6        315.09        318.85         6.69 o                         
  -1  -4   6       1374.50       1255.90        23.51 o                         
   0  -4   6       2173.82       2096.58        43.87 o                         
   1  -4   6        351.65        380.88        10.92 o                         
   2  -4   6        303.04        287.96         6.72 o                         
   3  -4   6         11.09         17.87         1.47 o                         
   4  -4   6       1242.94       1205.95        25.40 o                         
   5  -4   6       1056.33        968.80        22.88 o                         
   6  -4   6          1.49         -2.42         2.42 o                         
   7  -4   6         85.25         82.35         5.51 o                         
   8  -4   6         37.39         38.13         5.06 o                         
   9  -4   6        277.13        294.08        20.30 o                         
  -7  -3   6         10.84          7.85         3.64 o                         
  -6  -3   6         83.33         87.53         5.75 o                         
  -5  -3   6         10.86         12.49         2.13 o                         
  -4  -3   6         95.65         89.05         3.19 o                         
  -3  -3   6        315.82        298.54         6.43 o                         
  -2  -3   6          7.63          6.85         1.08 o                         
  -1  -3   6        218.27        242.37         5.29 o                         
   0  -3   6       1375.41       1443.63        29.21 o                         
   1  -3   6       1423.11       1626.38        38.06 o                         
   2  -3   6        137.33        155.62         4.17 o                         
   3  -3   6        104.49        103.24         3.35 o                         
   4  -3   6          6.74          3.65         1.26 o                         
   5  -3   6          3.35          1.98         1.51 o                         
   6  -3   6        905.84        835.32        21.26 o                         
   7  -3   6         49.95         46.35         4.13 o                         
   8  -3   6         98.87         97.93         6.18 o                         
   9  -3   6          2.84          6.98         4.77 o                         
  -8  -2   6         17.78         14.82         4.58 o                         
  -7  -2   6         32.03         40.01         5.37 o                         
  -6  -2   6          1.01         -1.97         1.97 o                         
  -5  -2   6         21.99         15.35         2.07 o                         
  -4  -2   6       2105.94       2038.76        37.70 o                         
  -3  -2   6        431.71        529.41        10.82 o                         
  -2  -2   6        157.11        186.60         4.21 o                         
  -1  -2   6        872.88        981.46        20.90 o                         
   0  -2   6      13251.00      13861.47       273.69 o                         
   1  -2   6        193.76        224.77         5.16 o                         
   2  -2   6         40.18         38.77         1.78 o                         
   3  -2   6        184.44        174.09         4.46 o                         
   4  -2   6         85.11         81.72         3.37 o                         
   5  -2   6       1393.62       1276.98        29.57 o                         
   6  -2   6          0.01          3.94         2.30 o                         
   7  -2   6          3.95         -0.57         2.75 o                         
   8  -2   6         10.07          7.18         3.64 o                         
   9  -2   6        137.65        140.07         9.46 o                         
  -8  -1   6         71.88         66.96         7.45 o                         
  -7  -1   6          7.00          6.22         3.35 o                         
  -6  -1   6        948.61        947.93        22.75 o                         
  -5  -1   6          9.91          8.64         1.92 o                         
  -4  -1   6          7.76         15.28         1.67 o                         
  -3  -1   6         54.41         99.78         2.88 o                         
  -2  -1   6        665.17        742.72        14.88 o                         
  -1  -1   6        599.43        625.47        13.70 o                         
   0  -1   6         22.69         16.42         1.16 o                         
   1  -1   6        252.66        309.89         7.03 o                         
   2  -1   6        378.14        378.70         9.07 o                         
   3  -1   6       1066.09       1101.78        26.95 o                         
   4  -1   6         68.20         67.94         3.34 o                         
   5  -1   6         36.33         28.85         2.59 o                         
   6  -1   6        110.58        102.94         5.48 o                         
   7  -1   6          3.11          3.09         2.67 o                         
   8  -1   6        103.00        107.19         7.91 o                         
   9  -1   6        140.06        142.30         9.83 o                         
  -9   0   6         30.63         39.15         7.05 o                         
  -8   0   6         49.74         63.60         7.19 o                         
  -7   0   6        227.57        225.29        11.39 o                         
  -6   0   6         52.85         52.52         4.03 o                         
  -5   0   6          5.81         18.30         2.43 o                         
  -4   0   6        220.91        230.54         6.53 o                         
  -3   0   6        318.95        409.56         9.73 o                         
  -2   0   6         14.87          8.20         1.01 o                         
  -1   0   6        643.18        678.60        14.66 o                         
   0   0   6         76.01         95.11         2.76 o                         
   1   0   6        576.22        588.08        13.19 o                         
   2   0   6       1759.10       1673.84        37.34 o                         
   3   0   6          0.06          4.57         1.08 o                         
   4   0   6          0.05          0.54         1.19 o                         
   5   0   6         14.84         21.27         2.34 o                         
   6   0   6          6.51          1.63         2.31 o                         
   7   0   6          1.11         -1.87         2.89 o                         
   8   0   6         17.41          8.86         4.58 o                         
  -9   1   6        293.59        325.06        16.91 o                         
  -8   1   6         13.77         15.77         5.35 o                         
  -7   1   6         13.82          5.79         3.06 o                         
  -6   1   6        550.98        563.85        16.24 o                         
  -5   1   6       4970.89       4827.95       109.90 o                         
  -4   1   6       2340.47       2585.18        56.85 o                         
  -3   1   6         36.49         26.97         1.73 o                         
  -2   1   6         44.01         57.18         2.35 o                         
  -1   1   6       6919.03       7160.23       154.85 o                         
   0   1   6       2441.67       2410.71        49.84 o                         
   1   1   6        503.41        581.33        12.69 o                         
   2   1   6        296.85        315.94         8.73 o                         
   3   1   6        130.00        155.56         4.82 o                         
   4   1   6       3897.73       3766.65        98.38 o                         
   5   1   6         36.41         26.89         2.93 o                         
   6   1   6         70.86         60.21         4.42 o                         
   7   1   6         14.24          5.73         3.79 o                         
   8   1   6        109.22        120.52         9.38 o                         
  -9   2   6         39.23         41.58         7.03 o                         
  -8   2   6         23.14         15.60         3.98 o                         
  -7   2   6         28.14         21.70         3.56 o                         
  -6   2   6        235.61        214.36         8.32 o                         
  -5   2   6        234.92        248.98         8.90 o                         
  -4   2   6          0.44         11.00         1.55 o                         
  -3   2   6        767.48        816.79        19.73 o                         
  -2   2   6        246.47        269.41         6.84 o                         
  -1   2   6       3007.77       3414.79        70.76 o                         
   0   2   6       3605.19       3878.63        76.27 o                         
   1   2   6         47.15         34.67         1.82 o                         
   2   2   6        314.55        332.68         8.00 o                         
   3   2   6          0.80          0.84         1.47 o                         
   4   2   6        186.04        169.49         7.07 o                         
   5   2   6         74.00         75.31         4.95 o                         
   6   2   6          2.26          3.89         3.26 o                         
   7   2   6          0.43          5.62         3.73 o                         
   8   2   6        148.76        128.03         9.60 o                         
  -9   3   6        814.15        937.89        34.79 o                         
  -8   3   6          2.68          0.56         3.77 o                         
  -7   3   6          0.22         -2.25         2.25 o                         
  -6   3   6          0.26         -2.37         2.37 o                         
  -5   3   6       1328.82       1268.58        29.07 o                         
  -4   3   6       3798.05       3998.36        91.64 o                         
  -3   3   6       1424.18       1399.00        30.12 o                         
  -2   3   6       7369.17       8298.65       164.25 o                         
  -1   3   6         19.58         31.84         1.85 o                         
   0   3   6       4083.54       4300.07        94.42 o                         
   1   3   6         54.36         81.09         3.43 o                         
   2   3   6         45.82         37.51         2.71 o                         
   3   3   6         14.67         15.99         2.12 o                         
   4   3   6          4.02          1.70         2.08 o                         
   5   3   6        264.44        248.64        10.37 o                         
   6   3   6        117.71        120.44         7.63 o                         
   7   3   6         36.29         36.44         5.67 o                         
  -9   4   6         62.30         61.98         8.76 o                         
  -8   4   6          2.46         -3.61         3.61 o                         
  -7   4   6         49.51         44.62         4.89 o                         
  -6   4   6         31.83         38.68         3.56 o                         
  -5   4   6        133.20        163.48         6.28 o                         
  -4   4   6         87.94         83.37         4.02 o                         
  -3   4   6        620.31        627.34        14.36 o                         
  -2   4   6         11.32         45.01         2.48 o                         
  -1   4   6       2204.05       2069.82        43.62 o                         
   0   4   6         39.16         42.56         2.45 o                         
   1   4   6        606.43        607.79        14.76 o                         
   2   4   6          1.58          4.78         1.75 o                         
   3   4   6       1556.07       1536.31        38.37 o                         
   4   4   6        192.86        189.28         7.86 o                         
   5   4   6         30.44         20.95         4.14 o                         
   6   4   6          0.67          0.15         5.35 o                         
   7   4   6         26.14         10.03         5.34 o                         
  -9   5   6        267.11        274.77        13.12 o                         
  -8   5   6         13.24         10.51         5.07 o                         
  -7   5   6        156.03        125.76         7.39 o                         
  -6   5   6         83.96         78.48         4.76 o                         
  -5   5   6          0.26          1.90         2.21 o                         
  -4   5   6        260.34        257.74         7.42 o                         
  -3   5   6          0.07         -1.12         1.12 o                         
  -2   5   6        146.36        141.30         5.07 o                         
  -1   5   6       2194.13       2248.27        53.24 o                         
   0   5   6         25.60         25.86         2.40 o                         
   1   5   6         46.93         46.97         3.34 o                         
   2   5   6        299.19        280.19         9.99 o                         
   3   5   6        163.74        163.37         7.35 o                         
   4   5   6         60.34         68.63         5.45 o                         
   5   5   6         33.40         39.56         5.28 o                         
   6   5   6          1.70         -4.02         4.02 o                         
  -9   6   6        207.28        205.35        11.15 o                         
  -8   6   6         60.70         74.99         8.41 o                         
  -7   6   6          0.80          4.83         3.52 o                         
  -6   6   6         90.79         99.49         5.85 o                         
  -5   6   6       1547.84       1643.75        44.51 o                         
  -4   6   6        660.33        681.75        18.55 o                         
  -3   6   6         12.27         14.83         2.43 o                         
  -2   6   6        485.59        466.40        13.72 o                         
  -1   6   6        590.95        586.89        15.73 o                         
   0   6   6       1603.74       1481.84        36.24 o                         
   1   6   6        217.86        213.81         8.52 o                         
   2   6   6         20.50         18.76         3.25 o                         
   3   6   6         68.66         62.34         4.80 o                         
   4   6   6        615.69        685.82        21.97 o                         
   5   6   6         58.22         66.59         6.60 o                         
  -9   7   6          2.99          7.52         6.19 o                         
  -8   7   6        517.21        573.81        24.82 o                         
  -7   7   6         70.17         66.14         9.62 o                         
  -6   7   6        119.99        110.00         7.61 o                         
  -5   7   6        308.46        307.52        12.19 o                         
  -4   7   6        214.42        198.33         9.22 o                         
  -3   7   6        115.19        114.88         6.64 o                         
  -2   7   6          1.74         -2.36         2.36 o                         
  -1   7   6         43.10         45.84         4.35 o                         
   0   7   6         79.84         69.23         4.68 o                         
   1   7   6          0.03          1.43         2.61 o                         
   2   7   6          1.04         -2.21         2.50 o                         
   3   7   6         54.06         48.72         5.76 o                         
   4   7   6        156.09        196.27        11.73 o                         
   5   7   6         12.35         25.61         7.01 o                         
  -9   8   6         23.31         31.90        11.58 o                         
  -8   8   6        331.82        344.30        33.13 o                         
  -7   8   6         15.38          4.89         5.49 o                         
  -6   8   6         20.90         21.96         5.39 o                         
  -5   8   6         64.17         74.80         6.96 o                         
  -4   8   6         37.04         52.24         5.32 o                         
  -3   8   6       1079.38       1101.93        32.25 o                         
  -2   8   6       1836.19       1773.81        47.40 o                         
  -1   8   6        771.61        743.21        20.68 o                         
   0   8   6         76.68         82.02         6.45 o                         
   1   8   6          0.34         -2.79         2.79 o                         
   2   8   6          1.09         -2.34         3.72 o                         
   3   8   6          4.91          2.77         4.41 o                         
   4   8   6          9.14         10.18         5.89 o                         
  -8   9   6        167.04        202.25        14.73 o                         
  -7   9   6        599.89        593.58        25.50 o                         
  -6   9   6         84.30         60.57         7.59 o                         
  -5   9   6          1.11          3.94         5.10 o                         
  -4   9   6        175.22        169.35        10.15 o                         
  -3   9   6        578.21        574.70        19.28 o                         
  -2   9   6        260.74        233.96        10.75 o                         
  -1   9   6         35.06         44.38         4.96 o                         
   0   9   6         49.35         46.68         5.91 o                         
   1   9   6         12.40         14.77         5.63 o                         
   2   9   6          0.08         -3.75         4.91 o                         
  -7  10   6        134.17        131.98        17.41 o                         
  -6  10   6        100.29        100.16        10.98 o                         
  -5  10   6         17.08          7.66         8.91 o                         
  -4  10   6         27.25         21.57         6.27 o                         
  -3  10   6         43.63         27.74         6.11 o                         
  -2  10   6         72.21         64.32         6.34 o                         
  -1  10   6        303.56        330.05        15.78 o                         
   0  10   6        163.38        168.51        12.62 o                         
   1  10   6          0.65         -3.79         4.59 o                         
  -6  11   6        131.32        121.16        12.58 o                         
  -5  11   6         78.54         56.40        10.53 o                         
  -4  11   6          2.93         -6.03         6.41 o                         
  -3  11   6         43.60         39.33         7.44 o                         
  -2  11   6        158.80        153.18        11.38 o                         
  -1  11   6          0.15         10.42         6.06 o                         
   1 -11   7          0.35         18.44         6.40 o                         
   2 -11   7         64.69         76.95         9.65 o                         
   3 -11   7        210.13        248.57        14.06 o                         
   4 -11   7          5.91          0.31         4.70 o                         
   5 -11   7          3.25          3.21         5.27 o                         
  -1 -10   7          8.80         12.43         4.98 o                         
   0 -10   7          0.39          4.10         5.52 o                         
   1 -10   7         11.41         11.56         5.58 o                         
   2 -10   7        181.33        207.45        11.63 o                         
   3 -10   7        223.30        230.68        12.30 o                         
   4 -10   7          1.15         -4.41         4.41 o                         
   5 -10   7         45.29         46.45         7.57 o                         
   6 -10   7          0.87          0.30         5.52 o                         
   7 -10   7        300.07        364.04        20.45 o                         
  -3  -9   7         77.32         98.17         8.89 o                         
  -2  -9   7        131.34        153.96        11.52 o                         
  -1  -9   7          0.49         -0.71         4.44 o                         
   0  -9   7          0.01         -4.25         4.25 o                         
   1  -9   7        115.32         93.95         7.44 o                         
   2  -9   7         23.91         42.17         5.41 o                         
   3  -9   7        151.53        157.67         9.45 o                         
   4  -9   7        247.45        244.41        11.59 o                         
   5  -9   7          8.66         20.67         5.17 o                         
   6  -9   7         16.57         15.15         5.57 o                         
   7  -9   7         72.76         82.02         9.24 o                         
   8  -9   7        135.18        132.41        15.05 o                         
  -4  -8   7         10.15          3.39         6.83 o                         
  -3  -8   7         17.83         22.32         4.85 o                         
  -2  -8   7         19.21         13.18         4.69 o                         
  -1  -8   7         98.66         93.64         7.04 o                         
   0  -8   7         75.25         77.38         6.09 o                         
   1  -8   7        216.59        211.44        10.29 o                         
   2  -8   7        154.28        139.54         8.06 o                         
   3  -8   7        305.15        299.39        11.94 o                         
   4  -8   7          8.17          0.31         3.25 o                         
   5  -8   7         60.30         52.50         6.44 o                         
   6  -8   7        217.96        213.12        13.58 o                         
   7  -8   7        155.85        170.57        12.34 o                         
   8  -8   7         89.12         86.77        11.13 o                         
  -4  -7   7         75.83         78.40         7.81 o                         
  -3  -7   7        143.70        159.09         9.80 o                         
  -2  -7   7         77.70         80.49         6.07 o                         
  -1  -7   7       1066.59       1073.07        29.24 o                         
   0  -7   7       1777.04       1799.30        54.33 o                         
   1  -7   7        169.16        159.59         9.12 o                         
   2  -7   7        127.77        109.49         6.67 o                         
   3  -7   7          7.59          2.46         2.32 o                         
   4  -7   7          0.83         -2.37         2.37 o                         
   5  -7   7          0.16          6.86         4.07 o                         
   6  -7   7         11.24         20.12         4.81 o                         
   7  -7   7         46.94         47.48         7.15 o                         
   8  -7   7         31.06         27.22         6.18 o                         
   9  -7   7          4.57          7.03         5.68 o                         
  -4  -6   7        196.15        219.79        10.10 o                         
  -3  -6   7        805.49        783.78        21.19 o                         
  -2  -6   7         17.47         15.90         2.92 o                         
  -1  -6   7         16.15         14.72         2.73 o                         
   0  -6   7          2.17          4.23         2.00 o                         
   1  -6   7         95.11        106.85         5.34 o                         
   2  -6   7       1376.83       1319.63        34.74 o                         
   3  -6   7        281.74        260.31         9.05 o                         
   4  -6   7        290.54        265.49         9.29 o                         
   5  -6   7        303.95        309.45        12.30 o                         
   6  -6   7       1239.84       1175.61        38.92 o                         
   7  -6   7        259.14        292.75        15.80 o                         
   8  -6   7          5.38          2.36         6.13 o                         
   9  -6   7          8.75         14.05         6.83 o                         
  -6  -5   7          0.04         -8.49         8.49 o                         
  -5  -5   7          9.43          4.85         3.34 o                         
  -4  -5   7        287.05        294.47         9.03 o                         
  -3  -5   7         63.02         65.98         3.86 o                         
  -2  -5   7       1389.40       1356.97        30.00 o                         
  -1  -5   7         97.11        109.14         4.83 o                         
   0  -5   7         39.02         33.46         2.78 o                         
   1  -5   7        217.08        246.72         7.90 o                         
   2  -5   7         37.97         37.36         3.02 o                         
   3  -5   7          5.53          5.34         2.03 o                         
   4  -5   7        101.86         90.44         5.09 o                         
   5  -5   7         60.96         49.28         4.53 o                         
   6  -5   7         22.26         19.50         5.75 o                         
   7  -5   7          8.98          5.81         3.69 o                         
   8  -5   7          5.13         -3.46         4.64 o                         
   9  -5   7         10.94         15.06         6.08 o                         
  -7  -4   7         14.54          8.76         6.59 o                         
  -6  -4   7         84.93         65.53         6.01 o                         
  -5  -4   7        158.42        160.98         7.06 o                         
  -4  -4   7         64.63         54.37         3.12 o                         
  -3  -4   7         28.65         24.39         1.82 o                         
  -2  -4   7        260.40        236.71         5.60 o                         
  -1  -4   7        772.88        761.49        17.27 o                         
   0  -4   7        672.38        675.58        15.30 o                         
   1  -4   7        183.40        194.19         5.98 o                         
   2  -4   7         78.72         65.82         3.20 o                         
   3  -4   7          0.31          0.64         1.10 o                         
   4  -4   7        445.18        399.09         9.99 o                         
   5  -4   7        545.79        505.26        13.04 o                         
   6  -4   7          4.08          1.63         3.73 o                         
   7  -4   7        201.68        187.35         8.90 o                         
   8  -4   7         12.52         10.65         3.65 o                         
   9  -4   7         64.27         70.04         7.13 o                         
  -7  -3   7          0.85         -3.55         3.55 o                         
  -6  -3   7          4.15          1.93         2.67 o                         
  -5  -3   7         22.47         26.38         2.78 o                         
  -4  -3   7         12.68         11.19         1.84 o                         
  -3  -3   7        156.84        157.98         4.25 o                         
  -2  -3   7         15.51         16.84         1.37 o                         
  -1  -3   7       2380.80       2672.23        52.04 o                         
   0  -3   7       1562.33       1702.57        34.51 o                         
   1  -3   7       3019.24       3159.59        73.03 o                         
   2  -3   7       1106.78       1178.47        24.15 o                         
   3  -3   7          0.50         -0.87         0.87 o                         
   4  -3   7          0.69          0.32         1.19 o                         
   5  -3   7        160.92        159.44         5.62 o                         
   6  -3   7       1309.43       1270.43        30.90 o                         
   7  -3   7         22.32         16.04         3.14 o                         
   8  -3   7         31.75         31.42         4.22 o                         
   9  -3   7         10.89          6.90         4.79 o                         
  -8  -2   7          0.03         -2.64         4.91 o                         
  -7  -2   7        198.34        214.10        10.90 o                         
  -6  -2   7          3.12         -2.66         2.66 o                         
  -5  -2   7         88.05         94.65         4.85 o                         
  -4  -2   7       1622.47       1546.66        40.93 o                         
  -3  -2   7        364.46        409.93         8.56 o                         
  -2  -2   7         33.63         49.39         2.06 o                         
  -1  -2   7          1.61          0.20         0.68 o                         
   0  -2   7       7359.93       7868.06       155.64 o                         
   1  -2   7       2854.07       3040.23        61.36 o                         
   2  -2   7        217.30        223.27         5.46 o                         
   3  -2   7         21.34         29.60         1.68 o                         
   4  -2   7        407.08        361.25        10.35 o                         
   5  -2   7       1104.72       1024.41        27.52 o                         
   6  -2   7        277.91        270.49         9.39 o                         
   7  -2   7         28.63         26.62         3.72 o                         
   8  -2   7         45.14         39.15         5.48 o                         
   9  -2   7        109.65        105.16         8.53 o                         
  -8  -1   7          2.59         -2.46         4.04 o                         
  -7  -1   7        262.62        272.19        17.08 o                         
  -6  -1   7         57.02         51.67         4.33 o                         
  -5  -1   7          0.76         -0.27         1.62 o                         
  -4  -1   7        145.21        156.73         5.39 o                         
  -3  -1   7       3989.50       4285.70        93.38 o                         
  -2  -1   7       1499.91       1877.01        37.70 o                         
  -1  -1   7         86.19         73.89         2.71 o                         
   0  -1   7         69.73         70.70         2.57 o                         
   1  -1   7        403.02        429.19         9.53 o                         
   2  -1   7       3506.40       3716.16        79.38 o                         
   3  -1   7        238.91        207.05         5.51 o                         
   4  -1   7        188.33        144.10         5.84 o                         
   5  -1   7          1.11         -0.01         1.94 o                         
   6  -1   7        626.08        671.76        25.65 o                         
   7  -1   7         44.98         48.33         4.54 o                         
   8  -1   7         22.87         24.55         4.81 o                         
   9  -1   7         36.69         40.41         6.40 o                         
  -9   0   7         15.62          8.53         4.89 o                         
  -8   0   7         63.62         75.46         7.66 o                         
  -7   0   7          2.44          4.33         3.92 o                         
  -6   0   7        474.77        479.23        13.88 o                         
  -5   0   7        431.20        432.00        11.54 o                         
  -4   0   7        358.90        347.88         9.26 o                         
  -3   0   7        162.90        172.84         4.91 o                         
  -2   0   7         69.13        109.39         3.76 o                         
  -1   0   7        295.39        336.88         8.11 o                         
   0   0   7         39.51         62.41         2.02 o                         
   1   0   7        499.37        585.64        12.83 o                         
   2   0   7        498.06        530.05        11.22 o                         
   3   0   7       1261.02       1226.30        32.32 o                         
   4   0   7        252.82        242.84         7.17 o                         
   5   0   7        143.50        154.60         5.57 o                         
   6   0   7         42.16         35.40         4.26 o                         
   7   0   7         99.87        100.58         6.76 o                         
   8   0   7         19.22          6.08         5.99 o                         
  -9   1   7         82.81         89.51         9.39 o                         
  -8   1   7         15.68         19.76         4.84 o                         
  -7   1   7          6.91          5.18         3.11 o                         
  -6   1   7         55.69         54.18         4.13 o                         
  -5   1   7       2315.35       2325.23        55.33 o                         
  -4   1   7        403.58        410.00        11.34 o                         
  -3   1   7          6.43         12.20         1.49 o                         
  -2   1   7         11.20         21.26         1.45 o                         
  -1   1   7        491.93        473.07        10.43 o                         
   0   1   7       7037.55       7928.91       162.30 o                         
   1   1   7        148.10        198.80         5.02 o                         
   2   1   7        348.01        364.08         9.09 o                         
   3   1   7          8.82         17.47         1.71 o                         
   4   1   7       2179.59       2059.67        52.32 o                         
   5   1   7          6.24          3.32         2.12 o                         
   6   1   7         22.35         20.39         3.35 o                         
   7   1   7        272.41        282.52        12.76 o                         
   8   1   7         82.73         85.50         8.03 o                         
  -9   2   7         70.88         89.49         8.73 o                         
  -8   2   7         90.75         96.60         7.58 o                         
  -7   2   7         95.46        101.42         5.92 o                         
  -6   2   7        121.07        105.74         5.54 o                         
  -5   2   7        890.40        889.96        21.83 o                         
  -4   2   7       1608.11       1672.63        39.38 o                         
  -3   2   7       3221.11       3591.65        79.36 o                         
  -2   2   7        136.66        159.02         4.25 o                         
  -1   2   7       2818.31       3160.06        65.75 o                         
   0   2   7       1037.01       1300.60        26.22 o                         
   1   2   7       3988.18       4246.21        88.04 o                         
   2   2   7        454.27        414.89        11.50 o                         
   3   2   7          8.37         10.23         1.91 o                         
   4   2   7       1001.36        950.77        35.85 o                         
   5   2   7        198.27        209.53         8.55 o                         
   6   2   7        170.62        180.02         8.73 o                         
   7   2   7          3.48          1.80         3.70 o                         
   8   2   7         91.05         90.40         8.55 o                         
  -9   3   7        907.38       1000.64        30.80 o                         
  -8   3   7         53.18         33.49         4.71 o                         
  -7   3   7          0.72          1.31         2.66 o                         
  -6   3   7          0.91         -1.67         1.94 o                         
  -5   3   7       1236.94       1199.23        29.13 o                         
  -4   3   7       1989.03       2056.21        48.01 o                         
  -3   3   7       2049.62       2309.48        46.59 o                         
  -2   3   7        586.27        653.73        13.81 o                         
  -1   3   7          4.13          2.76         1.01 o                         
   0   3   7       7687.03       7826.61       179.87 o                         
   1   3   7        829.44        801.05        18.87 o                         
   2   3   7        249.59        242.69         7.12 o                         
   3   3   7        241.46        234.51         7.63 o                         
   4   3   7        284.11        288.45        10.03 o                         
   5   3   7          0.19          0.15         2.81 o                         
   6   3   7          0.39         -5.01         5.01 o                         
   7   3   7         27.98         24.42         5.39 o                         
  -9   4   7          4.20         13.44         5.07 o                         
  -8   4   7        121.54        107.65         7.08 o                         
  -7   4   7         91.37        104.35         5.92 o                         
  -6   4   7         57.10         68.29         4.69 o                         
  -5   4   7         85.84        112.63         5.22 o                         
  -4   4   7        605.01        650.14        16.46 o                         
  -3   4   7       1234.20       1406.02        30.41 o                         
  -2   4   7        397.29        381.66         9.20 o                         
  -1   4   7         17.66         25.61         1.79 o                         
   0   4   7        109.15         97.87         3.84 o                         
   1   4   7         10.97         15.85         1.88 o                         
   2   4   7        342.24        297.92         9.07 o                         
   3   4   7        754.72        734.44        19.64 o                         
   4   4   7         51.08         38.36         4.20 o                         
   5   4   7         17.29          5.39         4.09 o                         
   6   4   7         42.90         40.66         5.61 o                         
   7   4   7          3.12         -3.18         4.92 o                         
  -9   5   7        217.25        226.30        15.19 o                         
  -8   5   7          0.25         -1.19         3.99 o                         
  -7   5   7        434.66        420.42        14.63 o                         
  -6   5   7        469.22        458.90        13.15 o                         
  -5   5   7        108.87        115.27         5.37 o                         
  -4   5   7         49.03         39.33         3.27 o                         
  -3   5   7        143.82        155.94         4.84 o                         
  -2   5   7          3.95          4.83         1.40 o                         
  -1   5   7       1682.63       1551.27        37.45 o                         
   0   5   7          1.44         -0.06         1.68 o                         
   1   5   7         38.95         47.16         3.89 o                         
   2   5   7        764.88        728.42        20.98 o                         
   3   5   7        627.72        611.98        17.14 o                         
   4   5   7         82.30         83.71         6.06 o                         
   5   5   7         57.55         48.46         6.12 o                         
   6   5   7         24.42         33.63         6.58 o                         
  -9   6   7        284.92        281.39        15.42 o                         
  -8   6   7        132.80        144.07         9.01 o                         
  -7   6   7          1.61         -0.58         3.17 o                         
  -6   6   7        161.54        166.18         7.82 o                         
  -5   6   7       1544.00       1589.06        44.65 o                         
  -4   6   7        435.00        418.47        13.36 o                         
  -3   6   7        255.73        257.03         8.23 o                         
  -2   6   7        103.64         86.58         4.61 o                         
  -1   6   7       2100.03       2065.57        49.52 o                         
   0   6   7         72.29         71.86         4.46 o                         
   1   6   7         23.27         18.07         3.37 o                         
   2   6   7         35.20         25.45         3.65 o                         
   3   6   7         20.00         14.02         3.51 o                         
   4   6   7        487.00        513.94        20.60 o                         
   5   6   7         65.24         74.40         6.77 o                         
  -9   7   7         24.29         30.35         7.24 o                         
  -8   7   7          3.77         16.82         5.46 o                         
  -7   7   7         10.62         17.27         4.80 o                         
  -6   7   7        124.73        120.82         7.54 o                         
  -5   7   7        687.99        710.95        26.88 o                         
  -4   7   7        193.17        208.13         9.60 o                         
  -3   7   7        353.57        367.30        12.00 o                         
  -2   7   7        185.65        182.19         7.52 o                         
  -1   7   7        422.11        449.00        13.19 o                         
   0   7   7         82.68         78.58         5.40 o                         
   1   7   7        407.48        392.70        16.13 o                         
   2   7   7          0.41         -2.48         2.48 o                         
   3   7   7         92.81         77.29         7.63 o                         
   4   7   7        192.73        197.98        11.64 o                         
  -8   8   7         31.68         21.28         6.33 o                         
  -7   8   7        197.72        186.84        14.51 o                         
  -6   8   7          0.31         -3.63         3.63 o                         
  -5   8   7        322.06        319.45        14.48 o                         
  -4   8   7         58.34         61.04         6.46 o                         
  -3   8   7         95.81        116.38         7.40 o                         
  -2   8   7        139.65        140.39         7.49 o                         
  -1   8   7          1.11          2.69         2.87 o                         
   0   8   7        146.13        142.85         8.48 o                         
   1   8   7        270.58        290.75        14.92 o                         
   2   8   7        160.08        162.00        14.99 o                         
   3   8   7         13.02          3.67         4.96 o                         
  -8   9   7        116.55        108.92        12.12 o                         
  -7   9   7        146.94        153.65        29.20 o                         
  -6   9   7        181.78        215.14        30.63 o                         
  -5   9   7          0.31         -5.46         5.46 o                         
  -4   9   7          0.40         -3.23         4.38 o                         
  -3   9   7        181.88        196.34        11.16 o                         
  -2   9   7         39.58         45.68         5.06 o                         
  -1   9   7        113.54        110.10         7.85 o                         
   0   9   7          0.02          3.83         4.85 o                         
   1   9   7         18.49         15.91         5.24 o                         
   2   9   7          7.56          3.48         5.09 o                         
  -7  10   7          0.44          6.48         8.16 o                         
  -6  10   7        550.64        571.11        28.01 o                         
  -5  10   7         35.73         25.09         8.62 o                         
  -4  10   7          1.25         -5.32         5.32 o                         
  -3  10   7          3.78         -0.76         6.25 o                         
  -2  10   7          0.01         -2.84         3.67 o                         
  -1  10   7        105.14        123.19        12.38 o                         
   0  10   7          5.54         -1.61         5.14 o                         
   1  10   7          3.98          0.65         5.40 o                         
  -5  11   7         72.18         69.82        10.35 o                         
  -4  11   7         14.74          9.61         7.98 o                         
  -3  11   7         22.67         14.78         5.44 o                         
  -2  11   7        186.03        182.96        12.23 o                         
  -1  11   7         57.20         52.85         8.06 o                         
   1 -11   8         15.80         24.82         6.95 o                         
   2 -11   8         63.08         55.56         8.38 o                         
   3 -11   8        228.13        254.07        15.36 o                         
   4 -11   8         15.58         15.81         5.58 o                         
   5 -11   8         12.38         20.98         6.25 o                         
  -1 -10   8          0.29         12.48         6.81 o                         
   0 -10   8          3.02          6.76         6.05 o                         
   1 -10   8          0.82          6.09         6.22 o                         
   2 -10   8        105.09        131.17        10.42 o                         
   3 -10   8         80.35         77.90         8.96 o                         
   4 -10   8          0.93          3.50         4.87 o                         
   5 -10   8         39.37         47.88         9.62 o                         
   6 -10   8          0.15         -1.48         5.87 o                         
   7 -10   8         33.90         55.63         8.20 o                         
  -2  -9   8         43.26         65.30         9.78 o                         
  -1  -9   8         58.33         53.37         7.41 o                         
   0  -9   8          6.26          3.78         4.71 o                         
   1  -9   8         35.06         34.61         7.59 o                         
   2  -9   8        289.35        311.52        13.40 o                         
   3  -9   8        142.13        132.66         8.63 o                         
   4  -9   8        557.32        551.65        19.10 o                         
   5  -9   8          9.43         10.51         4.31 o                         
   6  -9   8          3.08          0.94         4.77 o                         
   7  -9   8        171.93        167.35        18.53 o                         
  -4  -8   8         59.33         51.12         9.95 o                         
  -3  -8   8         19.46         14.33         5.83 o                         
  -2  -8   8          4.23          2.67         3.93 o                         
  -1  -8   8        381.97        388.06        15.10 o                         
   0  -8   8          5.35         15.82         4.52 o                         
   1  -8   8        135.98        156.39         8.97 o                         
   2  -8   8        669.84        703.17        22.28 o                         
   3  -8   8        237.34        260.15        11.26 o                         
   4  -8   8         69.90         65.14         6.42 o                         
   5  -8   8         19.07         14.35         5.44 o                         
   6  -8   8         91.59         85.06         8.91 o                         
   7  -8   8          9.14          0.06         4.35 o                         
   8  -8   8         10.76         27.88         7.49 o                         
  -4  -7   8         31.38         19.51         5.03 o                         
  -3  -7   8        129.00        136.49         8.17 o                         
  -2  -7   8         22.82         17.37         5.50 o                         
  -1  -7   8        277.50        275.91        11.62 o                         
   0  -7   8         38.67         56.13         5.04 o                         
   1  -7   8        190.60        188.33        10.27 o                         
   2  -7   8          0.82          8.10         2.93 o                         
   3  -7   8         50.02         42.16         4.31 o                         
   4  -7   8          1.78         -2.24         2.24 o                         
   5  -7   8        231.97        205.66        10.20 o                         
   6  -7   8         80.23         67.87         6.62 o                         
   7  -7   8          1.60          2.76         5.40 o                         
   8  -7   8         36.17         29.88         6.16 o                         
  -5  -6   8         33.76         23.51        11.10 o                         
  -4  -6   8         12.37         12.83         3.59 o                         
  -3  -6   8       1059.03       1075.73        29.24 o                         
  -2  -6   8        286.51        281.66         9.62 o                         
  -1  -6   8          4.11         -0.37         2.33 o                         
   0  -6   8         76.40         61.70         4.12 o                         
   1  -6   8         20.11         16.71         2.61 o                         
   2  -6   8       1419.58       1315.09        34.74 o                         
   3  -6   8        669.17        648.58        18.55 o                         
   4  -6   8        273.09        257.78         9.19 o                         
   5  -6   8        103.47         87.01         6.18 o                         
   6  -6   8        267.50        259.45        12.34 o                         
   7  -6   8        202.87        196.31        13.25 o                         
   8  -6   8          0.05         -6.79         6.79 o                         
   9  -6   8          0.30          5.95         6.16 o                         
  -6  -5   8          8.37          3.15         6.68 o                         
  -5  -5   8          1.06          0.96         3.19 o                         
  -4  -5   8        301.18        284.30         9.65 o                         
  -3  -5   8        324.48        315.07         9.47 o                         
  -2  -5   8        480.16        456.01        12.82 o                         
  -1  -5   8         98.30         72.75         4.08 o                         
   0  -5   8          6.35          0.97         1.78 o                         
   1  -5   8        120.16        108.22         5.12 o                         
   2  -5   8       1153.70       1176.12        30.89 o                         
   3  -5   8        166.97        159.75         6.50 o                         
   4  -5   8         60.09         48.47         3.67 o                         
   5  -5   8          0.07         -2.16         2.16 o                         
   6  -5   8         18.49         14.37         4.62 o                         
   7  -5   8          1.19         -2.36         4.50 o                         
   8  -5   8         52.97         44.52         7.30 o                         
   9  -5   8         18.80         17.32         6.24 o                         
  -7  -4   8        122.28        117.15        10.64 o                         
  -6  -4   8        150.61        148.98         8.73 o                         
  -5  -4   8          4.40          3.14         2.75 o                         
  -4  -4   8         11.15         11.14         2.42 o                         
  -3  -4   8         72.40         80.16         3.91 o                         
  -2  -4   8       2257.68       2271.84        55.56 o                         
  -1  -4   8          1.26          1.37         1.08 o                         
   0  -4   8          4.78          3.54         1.30 o                         
   1  -4   8       1335.21       1426.81        33.99 o                         
   2  -4   8       1966.46       1963.80        46.28 o                         
   3  -4   8         20.73         14.23         2.06 o                         
   4  -4   8         34.21         36.70         2.90 o                         
   5  -4   8         89.88         86.17         4.46 o                         
   6  -4   8          1.44         -2.37         2.37 o                         
   7  -4   8        139.70        131.56         7.08 o                         
   8  -4   8          8.86          1.32         3.56 o                         
   9  -4   8          8.06         13.14         5.25 o                         
  -7  -3   8         17.40         19.45         4.73 o                         
  -6  -3   8         74.96         94.65         5.36 o                         
  -5  -3   8          7.98          6.53         2.30 o                         
  -4  -3   8        241.22        232.81         6.47 o                         
  -3  -3   8         28.46         20.60         1.99 o                         
  -2  -3   8        169.51        176.65         6.04 o                         
  -1  -3   8        475.31        408.79         9.56 o                         
   0  -3   8        316.82        352.36         8.00 o                         
   1  -3   8       2614.27       2586.39        52.32 o                         
   2  -3   8        349.85        352.87         7.99 o                         
   3  -3   8        208.22        179.33         4.91 o                         
   4  -3   8         66.62         56.62         2.89 o                         
   5  -3   8        622.29        588.20        16.40 o                         
   6  -3   8        957.22        900.87        27.03 o                         
   7  -3   8         85.73         72.76         5.02 o                         
   8  -3   8          0.01         -3.13         3.13 o                         
   9  -3   8          9.55         14.77         5.09 o                         
  -8  -2   8          5.96          5.06         5.33 o                         
  -7  -2   8         44.57         50.13         5.80 o                         
  -6  -2   8         73.02         69.58         5.71 o                         
  -5  -2   8         57.59         48.64         4.35 o                         
  -4  -2   8        397.09        376.21        11.93 o                         
  -3  -2   8        402.15        431.62        12.86 o                         
  -2  -2   8         30.29         41.02         1.86 o                         
  -1  -2   8          2.20         12.63         1.31 o                         
   0  -2   8        773.08        700.45        15.41 o                         
   1  -2   8        146.28        188.41         5.21 o                         
   2  -2   8         39.63         43.28         1.90 o                         
   3  -2   8         93.25         72.91         2.90 o                         
   4  -2   8        497.46        476.78        11.95 o                         
   5  -2   8        208.53        205.94         6.71 o                         
   6  -2   8         70.08         86.98         4.86 o                         
   7  -2   8        124.11        121.77         6.59 o                         
   8  -2   8         10.04          5.25         4.24 o                         
   9  -2   8         66.83         68.49         7.62 o                         
  -8  -1   8         76.76         71.79         7.85 o                         
  -7  -1   8        571.35        587.68        19.39 o                         
  -6  -1   8         83.89         86.47         6.33 o                         
  -5  -1   8          3.38         -1.78         1.78 o                         
  -4  -1   8          8.18         21.11         2.11 o                         
  -3  -1   8       2387.50       2296.42        48.70 o                         
  -2  -1   8       1160.66       1239.65        26.54 o                         
  -1  -1   8          0.00         -0.26         0.70 o                         
   0  -1   8        479.58        654.26        15.06 o                         
   1  -1   8       5671.74       5880.21       120.76 o                         
   2  -1   8       8909.29       9011.52       191.54 o                         
   3  -1   8         67.29         61.55         3.18 o                         
   4  -1   8        232.46        278.01         9.39 o                         
   5  -1   8         44.85         47.09         3.36 o                         
   6  -1   8       2162.08       2182.04        59.00 o                         
   7  -1   8        305.01        304.31        11.82 o                         
   8  -1   8          0.52         -0.42         3.50 o                         
  -8   0   8        114.64        114.50         8.47 o                         
  -7   0   8         22.27         24.06         4.29 o                         
  -6   0   8          2.28         -0.40         2.67 o                         
  -5   0   8          7.17          2.53         2.11 o                         
  -4   0   8        514.06        505.64        13.08 o                         
  -3   0   8        122.84        132.47         4.34 o                         
  -2   0   8       1193.84       1190.23        26.82 o                         
  -1   0   8        117.62        138.42         3.92 o                         
   0   0   8        203.26        224.91         5.13 o                         
   1   0   8       4640.39       4972.30       103.10 o                         
   2   0   8        689.60        763.42        15.87 o                         
   3   0   8         44.37         65.92         3.01 o                         
   4   0   8         87.64         76.91         4.05 o                         
   5   0   8         33.27         29.54         2.95 o                         
   6   0   8        169.60        178.85         8.20 o                         
   7   0   8         28.77         31.00         5.50 o                         
   8   0   8          0.23          7.60         4.79 o                         
  -9   1   8         15.87         11.34         5.43 o                         
  -8   1   8          6.44          7.43         3.96 o                         
  -7   1   8        151.16        175.73         8.88 o                         
  -6   1   8         10.68         -1.11         2.30 o                         
  -5   1   8        330.50        325.33         9.39 o                         
  -4   1   8         44.05         43.49         2.88 o                         
  -3   1   8          6.01          4.46         1.15 o                         
  -2   1   8       1214.52       1229.51        27.79 o                         
  -1   1   8       5309.07       5512.35       113.16 o                         
   0   1   8        369.49        441.16         9.88 o                         
   1   1   8         43.46         54.01         2.36 o                         
   2   1   8       3123.03       3266.12        72.21 o                         
   3   1   8        773.78        768.28        22.66 o                         
   4   1   8         18.28         19.28         2.81 o                         
   5   1   8          8.39          5.36         2.55 o                         
   6   1   8         17.00         10.99         3.10 o                         
   7   1   8        366.31        385.81        23.75 o                         
   8   1   8         22.31         16.39         5.77 o                         
  -9   2   8          0.55          4.73         5.30 o                         
  -8   2   8        211.01        233.30        11.90 o                         
  -7   2   8         51.23         39.78         4.57 o                         
  -6   2   8         14.19          7.51         2.36 o                         
  -5   2   8        434.72        460.15        12.66 o                         
  -4   2   8        190.42        171.44         5.75 o                         
  -3   2   8        484.40        556.29        13.48 o                         
  -2   2   8         23.94         27.40         1.68 o                         
  -1   2   8       2886.38       3131.64        64.88 o                         
   0   2   8         48.78         69.83         2.57 o                         
   1   2   8       4253.50       4275.76        93.40 o                         
   2   2   8         40.97         30.17         2.39 o                         
   3   2   8        197.31        220.77         7.12 o                         
   4   2   8          6.47         17.80         3.08 o                         
   5   2   8        554.91        601.26        21.53 o                         
   6   2   8        164.07        160.40         9.46 o                         
   7   2   8          8.24          8.30         4.73 o                         
  -9   3   8        526.71        602.57        24.15 o                         
  -8   3   8        184.95        189.98        10.49 o                         
  -7   3   8         44.15         45.15         4.78 o                         
  -6   3   8         96.03         95.63         5.58 o                         
  -5   3   8       1919.16       1762.20        41.68 o                         
  -4   3   8        273.76        277.12         8.22 o                         
  -3   3   8         28.85         44.53         2.60 o                         
  -2   3   8        674.24        757.07        16.61 o                         
  -1   3   8        110.85        127.51         3.78 o                         
   0   3   8       2862.64       2979.35        62.33 o                         
   1   3   8       1123.30       1137.80        28.27 o                         
   2   3   8         76.87         76.37         3.79 o                         
   3   3   8        225.12        218.00         7.67 o                         
   4   3   8        179.54        167.81         7.62 o                         
   5   3   8        216.24        190.22         9.71 o                         
   6   3   8         20.05         17.60         4.02 o                         
   7   3   8          3.88         -0.09         5.29 o                         
  -9   4   8         24.65         41.56         6.77 o                         
  -8   4   8        236.39        222.30        12.21 o                         
  -7   4   8        294.73        311.61        11.25 o                         
  -6   4   8         29.66         28.15         3.22 o                         
  -5   4   8         40.31         37.95         3.29 o                         
  -4   4   8        134.79        131.12         5.35 o                         
  -3   4   8       2398.46       2439.42        51.82 o                         
  -2   4   8        303.51        329.61        10.53 o                         
  -1   4   8          0.01         -1.02         1.02 o                         
   0   4   8        453.77        462.17        11.69 o                         
   1   4   8          3.75          5.69         1.88 o                         
   2   4   8       1195.62       1135.31        35.87 o                         
   3   4   8         75.27         72.93         4.32 o                         
   4   4   8        142.12        145.64         7.94 o                         
   5   4   8          3.33         -1.97         5.69 o                         
   6   4   8        162.95        193.82        12.54 o                         
  -9   5   8        338.69        324.67        16.01 o                         
  -8   5   8          0.19         -3.47         4.00 o                         
  -7   5   8        217.58        215.81         9.96 o                         
  -6   5   8       1068.06       1082.68        27.21 o                         
  -5   5   8        415.94        379.94        11.09 o                         
  -4   5   8        272.67        260.55         8.11 o                         
  -3   5   8         76.96         80.65         3.84 o                         
  -2   5   8        307.15        270.65         7.62 o                         
  -1   5   8         45.73         45.90         3.14 o                         
   0   5   8          7.63         10.24         2.07 o                         
   1   5   8         14.88         10.75         3.64 o                         
   2   5   8          0.11         -2.36         2.36 o                         
   3   5   8        108.75        100.59         5.95 o                         
   4   5   8         72.25         66.65         7.39 o                         
   5   5   8         17.52         12.45         6.13 o                         
   6   5   8         95.57         90.90         8.99 o                         
  -9   6   8          4.11         15.83         6.35 o                         
  -8   6   8          0.55         17.83         5.02 o                         
  -7   6   8        179.75        189.58        11.08 o                         
  -6   6   8        341.67        336.55        12.01 o                         
  -5   6   8        575.67        577.65        17.74 o                         
  -4   6   8         16.97          9.83         2.83 o                         
  -3   6   8         17.81         23.65         2.96 o                         
  -2   6   8        134.40        140.45         6.10 o                         
  -1   6   8       4716.08       4705.97       109.97 o                         
   0   6   8       1819.70       1730.37        45.16 o                         
   1   6   8          6.63          0.12         2.30 o                         
   2   6   8          9.88          8.84         3.23 o                         
   3   6   8          6.89          9.47         3.50 o                         
   4   6   8        260.26        299.26        20.35 o                         
   5   6   8         20.93         24.27         5.89 o                         
  -9   7   8         40.36         61.87        10.72 o                         
  -8   7   8        344.71        340.81        16.14 o                         
  -7   7   8         53.98         43.23         6.71 o                         
  -6   7   8          7.80         -2.05         3.21 o                         
  -5   7   8        918.64        961.12        27.55 o                         
  -4   7   8         81.95         86.62         6.36 o                         
  -3   7   8         65.77         68.83         5.01 o                         
  -2   7   8        410.29        407.95        12.19 o                         
  -1   7   8        100.84         93.78         5.50 o                         
   0   7   8        962.96        881.36        29.96 o                         
   1   7   8        113.76        103.53         6.64 o                         
   2   7   8         43.45         45.07         5.34 o                         
   3   7   8         40.50         39.75         5.19 o                         
   4   7   8         45.25         49.60         6.21 o                         
  -8   8   8         28.24         27.00         8.83 o                         
  -7   8   8        272.01        276.83        19.98 o                         
  -6   8   8         29.44         14.94         5.71 o                         
  -5   8   8        745.85        758.57        33.87 o                         
  -4   8   8         55.24         57.44         7.61 o                         
  -3   8   8         19.62         18.84         4.13 o                         
  -2   8   8         67.40         61.80         5.45 o                         
  -1   8   8        153.20        139.51         8.28 o                         
   0   8   8        407.91        411.14        21.42 o                         
   1   8   8        416.34        446.89        17.69 o                         
   2   8   8         99.09        108.96         9.20 o                         
   3   8   8          6.44          3.04         4.41 o                         
  -8   9   8         20.32         35.15         8.34 o                         
  -7   9   8         15.08         20.99         7.40 o                         
  -6   9   8         17.14         17.23        12.14 o                         
  -5   9   8         31.09         10.96         6.90 o                         
  -4   9   8         31.61         27.94         7.26 o                         
  -3   9   8         11.56         12.57         4.17 o                         
  -2   9   8          1.77         -2.81         2.81 o                         
  -1   9   8          0.32         -3.54         3.54 o                         
   0   9   8         94.83        102.77         8.85 o                         
   1   9   8          6.13          6.24         5.84 o                         
   2   9   8         15.75          6.81         5.80 o                         
  -7  10   8         73.97         72.27        11.49 o                         
  -6  10   8        383.99        391.16        21.59 o                         
  -5  10   8          2.04         -7.82         7.82 o                         
  -4  10   8          4.22         -6.21         6.21 o                         
  -3  10   8          0.13         -4.45         4.45 o                         
  -2  10   8        120.51        130.24        11.05 o                         
  -1  10   8         19.78         28.16         6.47 o                         
   0  10   8         14.79         23.24         6.55 o                         
  -5  11   8         26.08          6.95        10.37 o                         
  -4  11   8        128.24        136.90        13.01 o                         
  -3  11   8          0.03         -4.17         6.95 o                         
  -2  11   8         24.31         24.84         7.06 o                         
   2 -11   9          9.68          3.11         9.06 o                         
   3 -11   9        146.06        157.31        12.08 o                         
   4 -11   9         11.89         21.34         6.44 o                         
  -1 -10   9          0.04         11.45         5.47 o                         
   0 -10   9          4.26          2.96         5.39 o                         
   1 -10   9        152.70        170.99        12.07 o                         
   2 -10   9         23.61         26.51         6.33 o                         
   3 -10   9         56.74         80.86         8.28 o                         
   4 -10   9        206.02        244.60        15.63 o                         
   5 -10   9          3.62          0.97         5.13 o                         
   6 -10   9          0.05         -3.62         4.69 o                         
  -2  -9   9         27.15         44.68         6.37 o                         
  -1  -9   9        200.66        227.43        15.92 o                         
   0  -9   9         83.91         94.61         9.20 o                         
   1  -9   9        570.59        590.44        22.18 o                         
   2  -9   9        273.77        329.92        20.61 o                         
   3  -9   9        292.72        305.59        13.36 o                         
   4  -9   9         86.40         94.60         7.33 o                         
   5  -9   9          1.92         -2.72         4.82 o                         
   6  -9   9         16.01         14.58         6.28 o                         
   7  -9   9         61.53         51.65         7.59 o                         
  -3  -8   9          2.55          0.03         6.33 o                         
  -2  -8   9        132.32        136.33         8.60 o                         
  -1  -8   9         10.60         12.81         4.21 o                         
   0  -8   9         23.04         18.74         4.36 o                         
   1  -8   9        143.25        153.19         9.95 o                         
   2  -8   9          7.56          4.57         5.65 o                         
   3  -8   9         22.22         20.13         4.19 o                         
   4  -8   9        176.56        157.67         8.71 o                         
   5  -8   9        217.93        198.97        12.62 o                         
   6  -8   9         44.85         72.98        10.51 o                         
   7  -8   9         94.05         85.59        12.30 o                         
   8  -8   9        120.16        114.20        14.30 o                         
  -4  -7   9         10.87         18.02         5.37 o                         
  -3  -7   9          2.80         -3.18         3.18 o                         
  -2  -7   9          7.05          1.27         4.27 o                         
  -1  -7   9          3.65          3.05         3.33 o                         
   0  -7   9        338.28        353.74        13.04 o                         
   1  -7   9          5.30         -1.48         2.79 o                         
   2  -7   9          3.19          6.18         3.06 o                         
   3  -7   9         65.30         79.06         5.36 o                         
   4  -7   9         25.76         19.36         3.42 o                         
   5  -7   9         25.75         19.06         4.20 o                         
   6  -7   9         12.99          0.22         3.66 o                         
   7  -7   9          3.03         -4.09         6.74 o                         
   8  -7   9          2.33         -4.85         5.26 o                         
  -5  -6   9         82.28         70.15         9.03 o                         
  -4  -6   9         37.98         44.25         4.69 o                         
  -3  -6   9        684.66        667.12        21.04 o                         
  -2  -6   9        339.58        305.22        10.10 o                         
  -1  -6   9          0.91         -0.93         2.61 o                         
   0  -6   9          1.14         -1.99         1.99 o                         
   1  -6   9        441.59        413.41        12.11 o                         
   2  -6   9        983.41        951.76        25.79 o                         
   3  -6   9        487.04        464.20        14.17 o                         
   4  -6   9          9.38          5.44         2.27 o                         
   5  -6   9         67.61         52.84         5.24 o                         
   6  -6   9         64.83         58.45         7.02 o                         
   7  -6   9        267.85        315.24        16.59 o                         
   8  -6   9          1.08         -5.63         5.63 o                         
  -6  -5   9          9.93         16.95         6.19 o                         
  -5  -5   9          0.20          0.05         4.09 o                         
  -4  -5   9         59.99         60.28         6.14 o                         
  -3  -5   9         25.77         32.13         4.41 o                         
  -2  -5   9         20.61         31.58         3.41 o                         
  -1  -5   9        416.63        398.16        12.07 o                         
   0  -5   9        477.17        491.09        15.46 o                         
   1  -5   9        297.58        309.00         9.81 o                         
   2  -5   9       1043.67       1041.53        27.35 o                         
   3  -5   9        181.61        174.36         7.11 o                         
   4  -5   9         88.45         99.19         5.46 o                         
   5  -5   9         14.52         15.38         3.34 o                         
   6  -5   9          2.65         -4.04         4.24 o                         
   7  -5   9          0.98         -3.99         4.46 o                         
   8  -5   9        128.88        127.76        11.17 o                         
   9  -5   9          8.02          0.70         5.24 o                         
  -7  -4   9        438.52        549.70        31.88 o                         
  -6  -4   9         32.86         39.32         4.84 o                         
  -5  -4   9        156.18        158.94         7.59 o                         
  -4  -4   9          0.86         -0.75         2.32 o                         
  -3  -4   9        301.00        293.23         8.77 o                         
  -2  -4   9       2643.18       2529.08        64.41 o                         
  -1  -4   9        974.64       1009.43        24.72 o                         
   0  -4   9         66.70         61.43         4.31 o                         
   1  -4   9          3.50          5.54         1.58 o                         
   2  -4   9       2128.93       1961.24        46.33 o                         
   3  -4   9       1372.43       1273.54        32.81 o                         
   4  -4   9        238.08        224.52         7.76 o                         
   5  -4   9         52.68         39.37         4.40 o                         
   6  -4   9          0.10         -2.75         2.75 o                         
   7  -4   9         87.15         84.53         7.43 o                         
   8  -4   9         34.90         29.86         7.17 o                         
   9  -4   9          8.18          8.95         6.21 o                         
  -7  -3   9         13.06         10.27         5.79 o                         
  -6  -3   9         14.71         13.42         3.47 o                         
  -5  -3   9         69.90         67.88         4.56 o                         
  -4  -3   9          3.02         -1.71         1.74 o                         
  -3  -3   9          0.30         -1.43         1.43 o                         
  -2  -3   9         62.07         82.68         4.00 o                         
  -1  -3   9        715.73        734.15        18.29 o                         
   0  -3   9         14.65         13.65         1.36 o                         
   1  -3   9        439.64        442.36        11.05 o                         
   2  -3   9        190.22        160.92         4.90 o                         
   3  -3   9        399.32        387.90         9.64 o                         
   4  -3   9        207.73        196.27         7.74 o                         
   5  -3   9        216.95        198.58         6.58 o                         
   6  -3   9        467.37        465.13        13.99 o                         
   7  -3   9         54.16         48.36         4.55 o                         
   8  -3   9          8.10         13.67         4.05 o                         
   9  -3   9         22.00         15.75         6.19 o                         
  -8  -2   9          0.05         -0.44         5.16 o                         
  -7  -2   9         27.49         25.44         5.91 o                         
  -6  -2   9        116.70        117.33         8.84 o                         
  -5  -2   9         23.86         20.92         2.78 o                         
  -4  -2   9        214.96        204.64         7.38 o                         
  -3  -2   9          5.25          8.24         2.08 o                         
  -2  -2   9          6.82          4.58         1.16 o                         
  -1  -2   9       3513.48       3811.86        88.05 o                         
   0  -2   9         22.90         28.63         1.79 o                         
   1  -2   9        341.25        362.40         8.83 o                         
   2  -2   9        412.49        426.02         9.91 o                         
   3  -2   9          7.68          2.97         1.18 o                         
   4  -2   9         90.78         83.30         4.09 o                         
   5  -2   9        279.90        271.63         9.38 o                         
   6  -2   9        129.03        152.59         6.76 o                         
   7  -2   9        115.57        108.74         7.66 o                         
   8  -2   9         47.39         44.51         6.91 o                         
  -8  -1   9         81.87        109.01         9.18 o                         
  -7  -1   9        140.76        147.04         9.18 o                         
  -6  -1   9         10.77          7.35         3.58 o                         
  -5  -1   9         35.67         27.99         3.09 o                         
  -4  -1   9         83.29         84.60         4.61 o                         
  -3  -1   9       6029.23       6048.32       132.80 o                         
  -2  -1   9          8.46          9.17         1.28 o                         
  -1  -1   9        131.85        122.97         3.80 o                         
   0  -1   9        155.54        173.70         4.87 o                         
   1  -1   9        919.72        902.49        19.43 o                         
   2  -1   9       3329.13       3467.78        72.28 o                         
   3  -1   9       1229.60       1204.19        30.38 o                         
   4  -1   9        428.51        397.75        12.28 o                         
   5  -1   9         78.49         86.06         4.46 o                         
   6  -1   9       1886.81       1972.44        59.55 o                         
   7  -1   9        169.64        173.95         8.72 o                         
   8  -1   9         26.51         36.15         5.72 o                         
  -8   0   9         55.07         56.49         6.32 o                         
  -7   0   9         36.77         36.13         5.03 o                         
  -6   0   9         14.06          4.49         3.00 o                         
  -5   0   9         12.30          2.31         2.13 o                         
  -4   0   9        632.46        595.66        19.84 o                         
  -2   0   9        404.17        402.53         9.49 o                         
  -1   0   9         43.12         33.86         1.95 o                         
   0   0   9        252.37        269.27         6.13 o                         
   1   0   9       4380.26       4980.87       103.48 o                         
   3   0   9       2068.53       2064.43        51.99 o                         
   4   0   9         80.01         64.26         3.71 o                         
   5   0   9        131.29        136.24         6.69 o                         
   6   0   9        307.11        314.58        14.47 o                         
   7   0   9         56.71         59.49         6.58 o                         
   8   0   9         87.45         93.56         8.33 o                         
  -9   1   9          5.01          8.18         5.84 o                         
  -8   1   9          2.80          1.06         4.14 o                         
  -7   1   9        766.30        723.10        21.28 o                         
  -6   1   9          2.56          5.09         2.79 o                         
  -5   1   9        274.22        258.05        10.32 o                         
  -4   1   9         89.10         98.31         4.51 o                         
  -3   1   9        467.31        472.96        11.77 o                         
  -2   1   9       3966.19       4054.71        89.30 o                         
  -1   1   9        656.80        653.90        14.40 o                         
   0   1   9        573.10        574.48        12.62 o                         
   1   1   9        180.20        178.48         5.46 o                         
   2   1   9       3300.00       3185.94        70.54 o                         
   3   1   9         47.47         41.49         2.65 o                         
   4   1   9          2.49         -0.36         1.97 o                         
   5   1   9         36.14         36.39         4.17 o                         
   6   1   9         46.94         53.30         4.83 o                         
   7   1   9         75.70         75.77         7.36 o                         
   8   1   9          0.05         -4.19         4.19 o                         
  -9   2   9         28.85         26.20         5.93 o                         
  -8   2   9        345.37        330.89        17.51 o                         
  -7   2   9         82.13         77.20         6.68 o                         
  -6   2   9         65.14         57.54         4.64 o                         
  -5   2   9         75.10         84.20         4.91 o                         
  -4   2   9        902.21        908.96        22.41 o                         
  -3   2   9         33.13         33.02         2.27 o                         
  -2   2   9          1.12          7.39         1.16 o                         
  -1   2   9         11.17         13.54         1.46 o                         
   0   2   9        359.74        393.59         9.04 o                         
   1   2   9       1833.09       1892.19        42.12 o                         
   2   2   9        205.59        213.46         8.13 o                         
   3   2   9         41.54         41.45         3.23 o                         
   4   2   9       1127.71       1097.08        33.41 o                         
   5   2   9        281.62        310.56        11.18 o                         
   6   2   9         26.40         17.38         4.20 o                         
   7   2   9          0.02         -1.86         3.35 o                         
  -9   3   9        305.82        322.60        15.24 o                         
  -8   3   9        116.01        122.14         9.04 o                         
  -7   3   9         39.21         24.90         4.73 o                         
  -6   3   9          6.74         -0.50         2.51 o                         
  -5   3   9       1820.20       1822.20        43.30 o                         
  -4   3   9          1.71          6.08         1.75 o                         
  -3   3   9         30.66         43.55         2.63 o                         
  -2   3   9          4.55          1.74         0.99 o                         
  -1   3   9          4.18          2.45         0.94 o                         
   0   3   9       1072.95       1039.43        23.96 o                         
   1   3   9       1343.17       1301.84        29.88 o                         
   2   3   9        164.29        157.58         9.23 o                         
   3   3   9       1006.52        977.34        31.70 o                         
   4   3   9        851.90        835.02        34.21 o                         
   5   3   9        209.16        204.17        10.89 o                         
   6   3   9         39.12         30.26         7.45 o                         
   7   3   9          0.79         -2.94         4.77 o                         
  -9   4   9        106.07        113.03         9.78 o                         
  -8   4   9        626.19        678.40        23.76 o                         
  -7   4   9        917.85        949.93        34.38 o                         
  -6   4   9        400.75        398.75        11.95 o                         
  -5   4   9        207.98        212.15         7.39 o                         
  -4   4   9        633.95        607.04        15.87 o                         
  -3   4   9       5522.28       5624.76       123.54 o                         
  -2   4   9        367.59        353.04        13.44 o                         
  -1   4   9         16.79         19.40         2.00 o                         
   0   4   9         13.98         12.91         1.81 o                         
   1   4   9       3049.94       3000.17        75.83 o                         
   2   4   9         12.97          8.72         2.50 o                         
   3   4   9          0.02         -2.42         2.42 o                         
   4   4   9          0.87         -0.60         3.42 o                         
   5   4   9         20.01         11.73         5.07 o                         
   6   4   9        154.38        205.36        20.21 o                         
  -9   5   9        287.75        296.83        15.56 o                         
  -8   5   9         33.59         45.46         6.38 o                         
  -7   5   9          0.17         23.23         4.47 o                         
  -6   5   9        176.85        213.13        10.14 o                         
  -5   5   9        391.15        396.71        11.56 o                         
  -4   5   9        576.38        604.58        15.82 o                         
  -3   5   9        258.43        241.72         8.16 o                         
  -2   5   9         92.37        102.62         4.76 o                         
  -1   5   9        203.77        203.70         6.92 o                         
   0   5   9          5.94         12.57         2.25 o                         
   1   5   9        989.91        938.33        25.72 o                         
   2   5   9        360.88        374.70        12.47 o                         
   3   5   9          0.70          2.72         2.79 o                         
   4   5   9         29.88         29.66         5.54 o                         
   5   5   9          0.02         -4.62         4.62 o                         
   6   5   9         84.35         95.13        11.10 o                         
  -9   6   9        186.11        163.47        12.51 o                         
  -8   6   9        960.60        932.12        33.41 o                         
  -7   6   9        107.71        102.04         8.08 o                         
  -6   6   9         23.67         19.77         4.13 o                         
  -5   6   9         69.63         74.06         5.59 o                         
  -4   6   9        163.84        174.57         7.93 o                         
  -3   6   9        470.46        458.39        17.33 o                         
  -2   6   9        242.48        259.54         8.52 o                         
  -1   6   9         14.21         24.67         3.12 o                         
   0   6   9        185.33        187.03         8.37 o                         
   1   6   9         43.81         49.39         4.54 o                         
   2   6   9         31.63         37.73         4.20 o                         
   3   6   9         53.92         59.46         7.39 o                         
   4   6   9          3.39          8.56         4.71 o                         
   5   6   9         30.12         15.38         6.00 o                         
  -8   7   9        147.00        161.10        12.70 o                         
  -7   7   9          5.77          2.55         4.68 o                         
  -6   7   9         21.57          2.37         4.39 o                         
  -5   7   9        268.05        292.35        12.35 o                         
  -4   7   9        408.74        387.62        14.56 o                         
  -3   7   9          7.75         -2.78         3.21 o                         
  -2   7   9          0.20         -2.32         2.32 o                         
  -1   7   9        591.07        574.45        16.23 o                         
   0   7   9         60.28         65.87         5.60 o                         
   1   7   9        414.54        427.25        16.51 o                         
   2   7   9          2.70          6.28         3.99 o                         
   3   7   9         98.35        116.56        12.28 o                         
   4   7   9         10.67         19.82         4.89 o                         
  -8   8   9        231.54        231.99        21.30 o                         
  -7   8   9        162.38        153.48        12.41 o                         
  -6   8   9         69.49         58.79         8.62 o                         
  -5   8   9        429.01        420.34        18.19 o                         
  -4   8   9        368.02        358.97        17.48 o                         
  -3   8   9         23.94         21.96         4.82 o                         
  -2   8   9         66.45         53.16         5.28 o                         
  -1   8   9         17.36         16.58         3.92 o                         
   0   8   9         65.95         67.73         6.48 o                         
   1   8   9        139.25        146.98        12.03 o                         
   2   8   9          5.21          9.32         5.06 o                         
   3   8   9          9.55          0.47         7.62 o                         
  -7   9   9         35.61         30.63         8.55 o                         
  -6   9   9          0.22         -6.25         6.25 o                         
  -5   9   9          6.81         -1.05         5.08 o                         
  -4   9   9        329.36        293.73        17.17 o                         
  -3   9   9         61.02         59.62         7.58 o                         
  -2   9   9          0.18         -3.37         3.37 o                         
  -1   9   9          0.02         -4.15         4.15 o                         
   0   9   9        163.56        159.02        11.03 o                         
   1   9   9        169.74        192.28        12.49 o                         
   2   9   9          2.14         -5.21         5.21 o                         
  -6  10   9        122.31        102.89        11.41 o                         
  -5  10   9         88.74         99.87        12.36 o                         
  -4  10   9          8.84         -4.66         7.31 o                         
  -3  10   9         39.95         27.25         7.13 o                         
  -2  10   9        145.96        155.58        11.44 o                         
  -1  10   9         27.56         32.02         6.96 o                         
   0  10   9          0.12         -0.25         5.79 o                         
  -4  11   9         92.70         75.37        11.24 o                         
  -3  11   9         23.61          0.56        16.87 o                         
   0 -10  10         17.24          9.59         7.22 o                         
   1 -10  10        167.05        175.71        12.21 o                         
   2 -10  10          2.17          6.66         5.42 o                         
   3 -10  10         52.62         59.90         7.98 o                         
   4 -10  10        247.53        255.83        15.33 o                         
   5 -10  10         16.76         27.69         8.29 o                         
   6 -10  10          0.77         -5.59         5.59 o                         
  -2  -9  10         26.40         38.44         6.27 o                         
  -1  -9  10        178.10        193.28        11.37 o                         
   0  -9  10         62.17         66.34         7.61 o                         
   1  -9  10          0.14         14.38         4.90 o                         
   2  -9  10          0.57          8.23         4.42 o                         
   3  -9  10         60.11         51.55         6.93 o                         
   4  -9  10         28.33         41.66         6.57 o                         
   5  -9  10          0.67         -2.12         5.02 o                         
   6  -9  10         36.29         29.16         6.32 o                         
   7  -9  10          1.66          6.02        14.96 o                         
  -3  -8  10          9.03         11.51         6.67 o                         
  -2  -8  10         26.74         41.36         6.46 o                         
  -1  -8  10        230.61        237.77        12.05 o                         
   0  -8  10         48.38         48.72         5.61 o                         
   1  -8  10          1.19          7.81         4.04 o                         
   2  -8  10         11.17          9.93         4.15 o                         
   3  -8  10          1.32          2.59         3.97 o                         
   4  -8  10        214.89        194.46        10.03 o                         
   5  -8  10        483.01        540.59        21.46 o                         
   6  -8  10         15.14          9.29         5.26 o                         
   7  -8  10          3.98         -1.65         5.08 o                         
   8  -8  10         79.78        108.40        22.20 o                         
  -4  -7  10         87.94         81.14         7.83 o                         
  -3  -7  10         20.72         15.29         4.42 o                         
  -2  -7  10         39.91         36.55         4.92 o                         
  -1  -7  10        124.35        112.68         7.52 o                         
   0  -7  10        704.05        719.61        22.64 o                         
   1  -7  10         45.39         40.42         4.69 o                         
   2  -7  10         47.42         33.08         4.67 o                         
   3  -7  10          3.69          5.05         2.54 o                         
   4  -7  10        252.26        249.89         9.91 o                         
   5  -7  10         27.46         15.93         4.02 o                         
   6  -7  10          1.45         -4.44         4.44 o                         
   7  -7  10          0.46         -4.11         4.11 o                         
   8  -7  10          1.46         -1.53         4.89 o                         
  -5  -6  10         19.16         10.23         4.85 o                         
  -4  -6  10        145.32        147.14         8.39 o                         
  -3  -6  10         74.80         76.80         6.09 o                         
  -2  -6  10        129.34        131.39         6.77 o                         
  -1  -6  10         39.92         43.12         4.63 o                         
   0  -6  10        155.50        163.84         7.77 o                         
   1  -6  10         36.25         31.83         3.69 o                         
   2  -6  10        484.19        483.20        14.78 o                         
   3  -6  10          4.62          2.54         2.46 o                         
   4  -6  10         94.00         84.42         5.31 o                         
   5  -6  10        242.04        231.18        10.48 o                         
   6  -6  10          1.38          3.04         4.25 o                         
   7  -6  10         89.58         83.31         8.81 o                         
   8  -6  10          0.11         -6.50         6.50 o                         
  -6  -5  10        179.13        199.67        15.72 o                         
  -5  -5  10          0.19         -1.84         2.76 o                         
  -4  -5  10         82.62         82.04         5.84 o                         
  -3  -5  10          1.40          2.96         2.98 o                         
  -2  -5  10        383.33        369.81        11.78 o                         
  -1  -5  10        452.31        400.55        12.35 o                         
   0  -5  10          1.97          1.84         2.07 o                         
   1  -5  10        550.91        510.81        16.12 o                         
   2  -5  10         12.45         19.79         2.67 o                         
   3  -5  10       2177.20       2004.36        60.04 o                         
   4  -5  10        367.09        327.44        11.37 o                         
   5  -5  10          7.73          4.16         3.38 o                         
   6  -5  10          0.38         -3.20         3.20 o                         
   7  -5  10         72.21         72.44         8.31 o                         
   8  -5  10        111.72        116.49        10.58 o                         
  -6  -4  10         24.22         15.41         4.07 o                         
  -5  -4  10         16.76         13.29         3.38 o                         
  -4  -4  10          6.46          7.34         2.50 o                         
  -3  -4  10         96.74         96.53         5.22 o                         
  -2  -4  10       1620.18       1578.91        45.27 o                         
  -1  -4  10        620.00        638.96        16.59 o                         
   0  -4  10         17.90         17.95         2.93 o                         
   1  -4  10         16.38         20.34         2.19 o                         
   2  -4  10       1579.24       1480.92        35.49 o                         
   3  -4  10        801.77        769.29        22.51 o                         
   4  -4  10         38.41         43.80         4.03 o                         
   5  -4  10        189.24        170.24         8.59 o                         
   6  -4  10         27.42         24.87         4.59 o                         
   7  -4  10         16.72         14.50         4.23 o                         
   8  -4  10         33.47         28.80         6.21 o                         
  -7  -3  10          3.12          7.81         3.88 o                         
  -6  -3  10         17.66         16.88         4.36 o                         
  -5  -3  10        745.30        707.39        33.84 o                         
  -4  -3  10          8.26          6.26         2.73 o                         
  -3  -3  10         20.55         15.34         2.73 o                         
  -2  -3  10         45.74         78.16         4.53 o                         
  -1  -3  10       1277.78       1250.24        30.01 o                         
   0  -3  10       1099.50       1211.64        29.14 o                         
   1  -3  10        185.88        231.39         6.92 o                         
   2  -3  10        284.13        308.77         9.64 o                         
   3  -3  10        294.71        285.78         9.69 o                         
   4  -3  10       2487.09       2335.28        68.48 o                         
   5  -3  10        213.68        212.12         9.49 o                         
   6  -3  10        173.61        174.19         8.56 o                         
   7  -3  10         23.79         13.79         3.68 o                         
   8  -3  10         75.60         82.43         7.14 o                         
  -7  -2  10         22.35         17.76         5.06 o                         
  -6  -2  10        396.57        370.80        12.11 o                         
  -5  -2  10         63.56         60.42         4.34 o                         
  -4  -2  10         18.84         27.41         3.44 o                         
  -3  -2  10         40.95         43.86         3.04 o                         
  -2  -2  10        426.81        403.71        10.03 o                         
  -1  -2  10          1.70          5.74         1.18 o                         
   0  -2  10        884.73        879.79        21.47 o                         
   1  -2  10         10.28          8.88         1.19 o                         
   2  -2  10        770.84        769.16        16.98 o                         
   3  -2  10        969.15        865.76        19.81 o                         
   4  -2  10         31.00         34.52         2.95 o                         
   5  -2  10         63.01         81.30         5.04 o                         
   6  -2  10        110.55         92.30         5.30 o                         
   7  -2  10         45.38         42.17         4.37 o                         
   8  -2  10        117.94        112.31         8.10 o                         
  -8  -1  10         65.63         77.65         7.41 o                         
  -7  -1  10        179.81        155.08         9.07 o                         
  -6  -1  10          7.51          4.70         3.50 o                         
  -5  -1  10          2.41         -1.97         1.97 o                         
  -4  -1  10        471.99        402.47        11.99 o                         
  -3  -1  10       1358.10       1355.03        38.03 o                         
  -2  -1  10        135.41        139.83         4.37 o                         
  -1  -1  10         91.29        103.56         3.67 o                         
   0  -1  10       3017.49       3244.61        72.42 o                         
   1  -1  10       1035.52        923.04        20.06 o                         
   2  -1  10        241.05        216.19         5.69 o                         
   3  -1  10        423.81        442.15        11.84 o                         
   4  -1  10        124.14        111.52         5.81 o                         
   5  -1  10        160.60        144.76         8.03 o                         
   6  -1  10        364.67        380.29        18.64 o                         
   7  -1  10         26.17         32.95         4.32 o                         
   8  -1  10        136.46        123.87         8.85 o                         
  -8   0  10          0.82          3.13         4.56 o                         
  -7   0  10          7.98         39.72         5.81 o                         
  -6   0  10         48.55         63.80         5.34 o                         
  -5   0  10         15.23          8.49         3.67 o                         
  -4   0  10        155.74        160.97         6.76 o                         
  -3   0  10        587.32        646.81        16.65 o                         
  -2   0  10        187.85        171.29         5.49 o                         
  -1   0  10        316.54        278.88         7.26 o                         
   0   0  10        551.54        626.00        13.18 o                         
   1   0  10       1011.85       1047.23        22.64 o                         
   2   0  10         30.90         35.57         1.94 o                         
   3   0  10       1758.59       1786.72        40.32 o                         
   4   0  10        266.19        255.89         9.64 o                         
   5   0  10          0.83         -1.46         2.53 o                         
   6   0  10         44.52         62.54         5.22 o                         
   7   0  10        308.84        310.17        13.84 o                         
   8   0  10        128.31        131.63         9.54 o                         
  -8   1  10        184.00        183.93        10.74 o                         
  -7   1  10       1446.29       1566.73        61.01 o                         
  -6   1  10         26.37         21.62         3.62 o                         
  -5   1  10        173.89        142.38         6.84 o                         
  -4   1  10         71.58         54.33         3.88 o                         
  -3   1  10       1009.12       1014.35        25.01 o                         
  -2   1  10       1279.51       1244.95        28.07 o                         
  -1   1  10          4.86         18.08         1.36 o                         
   0   1  10        128.86        138.33         4.47 o                         
   1   1  10         11.84         14.67         1.43 o                         
   2   1  10       1059.07        988.74        22.95 o                         
   3   1  10        276.40        281.26         9.30 o                         
   4   1  10         11.35         11.38         2.76 o                         
   5   1  10         23.38         21.11         3.78 o                         
   6   1  10        365.41        388.24        15.95 o                         
   7   1  10          2.54          0.46         4.32 o                         
  -9   2  10         15.63          7.04         4.71 o                         
  -8   2  10        103.24        123.78         9.37 o                         
  -7   2  10          0.70         13.63         4.69 o                         
  -6   2  10          3.99          2.11         2.93 o                         
  -5   2  10         49.03         42.36         3.88 o                         
  -4   2  10        415.80        435.49        12.83 o                         
  -3   2  10         95.71         96.63         3.98 o                         
  -2   2  10         45.86         50.70         2.68 o                         
  -1   2  10        428.22        385.31         9.07 o                         
   0   2  10          2.09          5.68         1.07 o                         
   1   2  10        196.42        199.74         5.90 o                         
   2   2  10        356.03        321.09         9.31 o                         
   3   2  10        276.57        266.60         8.48 o                         
   4   2  10        994.85       1025.93        41.09 o                         
   5   2  10          1.47         -0.37         2.67 o                         
   6   2  10        165.34        158.51         8.48 o                         
   7   2  10          0.00          0.06         4.16 o                         
  -9   3  10          4.58         25.10         6.08 o                         
  -8   3  10         71.81         83.88         7.74 o                         
  -7   3  10        142.51        133.00         8.24 o                         
  -6   3  10        336.68        307.41        10.84 o                         
  -5   3  10        897.42        858.79        23.21 o                         
  -4   3  10       2592.29       2591.42        59.96 o                         
  -3   3  10          4.76          7.61         1.68 o                         
  -2   3  10          3.05          7.10         1.33 o                         
  -1   3  10         29.19         27.77         1.80 o                         
   0   3  10         55.10         47.33         2.85 o                         
   1   3  10        105.62        104.53         5.02 o                         
   2   3  10        181.07        168.28         7.57 o                         
   3   3  10          1.02         -0.09         2.23 o                         
   4   3  10         58.25         56.43         4.63 o                         
   5   3  10         19.20         21.25         4.51 o                         
   6   3  10          7.28         -0.67         4.62 o                         
   7   3  10          4.51          0.08         4.84 o                         
  -9   4  10         48.30         56.03         7.72 o                         
  -8   4  10       1059.49       1092.28        35.10 o                         
  -7   4  10        332.81        400.94        15.50 o                         
  -6   4  10        310.65        346.63        11.70 o                         
  -5   4  10          9.70         10.83         2.73 o                         
  -4   4  10        963.85        966.62        23.81 o                         
  -3   4  10       3037.65       3067.85        71.57 o                         
  -2   4  10         11.25         21.23         2.47 o                         
  -1   4  10         21.03         19.96         2.07 o                         
   0   4  10        147.80        137.48         5.05 o                         
   1   4  10       6495.86       6432.13       195.78 o                         
   2   4  10        163.44        171.38         7.17 o                         
   3   4  10         35.94         28.02         3.90 o                         
   4   4  10         65.46         56.93         5.95 o                         
   5   4  10         13.65          2.59         5.02 o                         
   6   4  10        106.18        114.57         9.22 o                         
  -9   5  10         17.26         20.41         5.88 o                         
  -8   5  10         24.24         51.01         6.59 o                         
  -7   5  10         33.08         46.93         5.79 o                         
  -6   5  10        813.60        839.30        23.39 o                         
  -5   5  10          0.01         -2.23         2.23 o                         
  -4   5  10          1.64          8.19         2.29 o                         
  -3   5  10       2272.67       2387.99        79.86 o                         
  -2   5  10          0.02          9.35         2.20 o                         
  -1   5  10          0.07         -2.18         2.18 o                         
   0   5  10         13.49          6.53         2.78 o                         
   1   5  10         26.74         34.66         4.09 o                         
   2   5  10        871.41        906.03        32.24 o                         
   3   5  10         53.06         60.38         5.15 o                         
   4   5  10          1.63         -2.32         5.94 o                         
   5   5  10         40.71         39.40         7.12 o                         
  -8   6  10        581.16        607.20        26.37 o                         
  -7   6  10        628.52        647.05        37.32 o                         
  -6   6  10          0.15          0.44         3.16 o                         
  -5   6  10         51.77         54.24         4.89 o                         
  -4   6  10        146.47        115.03         7.20 o                         
  -3   6  10       1373.79       1320.41        54.57 o                         
  -2   6  10        576.00        589.70        16.08 o                         
  -1   6  10         71.78         77.84         4.82 o                         
   0   6  10        207.76        206.79         9.68 o                         
   1   6  10         13.20          6.66         3.17 o                         
   2   6  10        596.48        610.78        28.66 o                         
   3   6  10        112.66        120.74         8.75 o                         
   4   6  10         55.64         64.12         7.01 o                         
   5   6  10         40.10         26.73         6.44 o                         
  -8   7  10          1.99         -2.06         5.65 o                         
  -7   7  10         23.85         13.55         5.99 o                         
  -6   7  10          1.86         -3.88         3.88 o                         
  -5   7  10         55.47         56.58         5.92 o                         
  -4   7  10        479.84        441.68        20.25 o                         
  -3   7  10          0.65         -3.56         3.56 o                         
  -2   7  10        175.02        188.24         7.92 o                         
  -1   7  10         91.21        111.86         6.81 o                         
   0   7  10         30.26         37.07         4.60 o                         
   1   7  10        129.69        128.20         8.64 o                         
   2   7  10         29.77         23.02         5.21 o                         
   3   7  10          0.44          0.39         4.39 o                         
   4   7  10         11.51         12.22         7.88 o                         
  -8   8  10        177.51        209.34        30.26 o                         
  -7   8  10        131.60        134.59        13.83 o                         
  -6   8  10          0.83         -5.05         5.05 o                         
  -5   8  10        111.06        107.81         9.96 o                         
  -4   8  10        744.82        748.44        45.83 o                         
  -3   8  10          9.44         -3.03         3.41 o                         
  -2   8  10         75.15         74.43         6.00 o                         
  -1   8  10          2.58         -0.94         3.74 o                         
   0   8  10         48.20         61.42         6.50 o                         
   1   8  10        193.30        184.51        11.50 o                         
   2   8  10         21.97         20.19         6.54 o                         
   3   8  10          4.12         -3.15         5.09 o                         
  -7   9  10         28.43          4.65         9.87 o                         
  -6   9  10         28.86          6.68         8.95 o                         
  -5   9  10        100.96         90.68        11.85 o                         
  -4   9  10        209.33        195.87        14.35 o                         
  -3   9  10        283.01        276.62        15.69 o                         
  -2   9  10         36.41         40.93         7.01 o                         
  -1   9  10         12.47          0.12         5.26 o                         
   0   9  10         49.77         41.33         7.39 o                         
   1   9  10         39.00         38.96         7.23 o                         
  -6  10  10         62.78         48.51        16.78 o                         
  -5  10  10        105.07        101.73        13.95 o                         
  -4  10  10         34.87         25.68         8.86 o                         
  -3  10  10        184.19        170.90        15.23 o                         
  -2  10  10         79.18         65.73         9.41 o                         
  -1  10  10         14.96          8.67         6.84 o                         
   0  10  10          5.77         -3.68         6.57 o                         
   0 -10  11          0.16         -1.26         4.37 o                         
   1 -10  11         75.52         81.65         8.88 o                         
   2 -10  11         80.55         84.79         9.02 o                         
   3 -10  11          9.68         -2.04         5.43 o                         
   4 -10  11         23.21         22.38         6.59 o                         
   5 -10  11         28.13         36.08        10.51 o                         
  -2  -9  11         38.58         67.52         9.51 o                         
  -1  -9  11         81.25         82.10         9.11 o                         
   0  -9  11         30.92         31.30         6.62 o                         
   1  -9  11          1.50          4.02         5.14 o                         
   2  -9  11        112.32        112.77         9.27 o                         
   3  -9  11         32.86         37.42         6.56 o                         
   4  -9  11          0.34          1.39         4.55 o                         
   5  -9  11          5.25          8.49         6.09 o                         
   6  -9  11          0.35         -4.76         4.76 o                         
   7  -9  11          0.77         20.24        14.37 o                         
  -3  -8  11        134.61        141.64        10.08 o                         
  -2  -8  11         46.61         43.86         6.79 o                         
  -1  -8  11        427.65        434.36        16.37 o                         
   0  -8  11        316.02        342.43        14.22 o                         
   1  -8  11         43.63         36.67         5.85 o                         
   2  -8  11         30.32         38.10         5.82 o                         
   3  -8  11         40.04         35.47         5.65 o                         
   4  -8  11        348.17        353.99        14.89 o                         
   5  -8  11        295.92        359.89        16.31 o                         
   6  -8  11          1.15         -2.68         5.20 o                         
   7  -8  11          1.58         -1.01         5.43 o                         
  -4  -7  11          3.86         -1.66         4.39 o                         
  -3  -7  11         53.76         58.51         5.96 o                         
  -2  -7  11         45.50         44.29         5.94 o                         
  -1  -7  11         40.71         32.69         4.74 o                         
   0  -7  11         82.54         86.40         6.61 o                         
   1  -7  11          0.01          4.41         3.49 o                         
   2  -7  11         64.60         63.80         7.15 o                         
   3  -7  11         40.60         31.12         4.53 o                         
   4  -7  11        129.09        122.06         6.94 o                         
   5  -7  11          9.42         23.25         4.69 o                         
   6  -7  11         71.90         65.42         7.68 o                         
   7  -7  11         13.25          2.12         5.80 o                         
   8  -7  11          0.10         -3.03         4.95 o                         
  -5  -6  11        158.79        162.25        11.03 o                         
  -4  -6  11         28.77         26.32         5.07 o                         
  -3  -6  11         83.88         85.93         6.31 o                         
  -2  -6  11         19.07         11.15         3.29 o                         
  -1  -6  11          5.46         -1.07         2.69 o                         
   0  -6  11       1052.63       1073.80        32.39 o                         
   1  -6  11        577.62        584.04        18.54 o                         
   2  -6  11        340.56        336.89        11.43 o                         
   3  -6  11         19.71         19.87         3.65 o                         
   4  -6  11         52.96         58.97         5.05 o                         
   5  -6  11        375.09        339.77        13.27 o                         
   6  -6  11        131.81        132.75        10.35 o                         
   7  -6  11          7.21          5.47         5.38 o                         
   8  -6  11          2.47         -4.55         5.75 o                         
  -6  -5  11         92.95         86.01         7.66 o                         
  -5  -5  11          2.86          2.87         3.33 o                         
  -4  -5  11        128.37        148.81         8.30 o                         
  -3  -5  11          0.02         -0.97         3.01 o                         
  -2  -5  11        264.17        256.63         9.48 o                         
  -1  -5  11         73.61         58.81         4.45 o                         
   0  -5  11          0.17         -1.68         2.21 o                         
   1  -5  11        104.52        101.38         6.15 o                         
   2  -5  11          0.01         -1.94         2.14 o                         
   3  -5  11        832.65        791.04        23.28 o                         
   4  -5  11        446.31        411.50        14.66 o                         
   5  -5  11         94.28         76.63         6.59 o                         
   6  -5  11        116.06         86.95         8.11 o                         
   7  -5  11         28.69         12.76         5.37 o                         
   8  -5  11         62.69         62.96         8.58 o                         
  -6  -4  11         99.38         97.96         8.76 o                         
  -5  -4  11          0.09         -2.73         2.73 o                         
  -4  -4  11        155.32        155.47        10.68 o                         
  -3  -4  11        262.28        258.82        10.19 o                         
  -2  -4  11          1.00         -1.53         1.53 o                         
  -1  -4  11         30.76         33.95         3.03 o                         
   0  -4  11        415.65        402.12        12.13 o                         
   1  -4  11       1064.91       1057.15        27.94 o                         
   2  -4  11         15.99         10.69         2.59 o                         
   3  -4  11         21.15         31.62         3.05 o                         
   4  -4  11        494.21        466.90        14.97 o                         
   5  -4  11         26.99         17.48         3.82 o                         
   6  -4  11        150.33        146.61        10.33 o                         
   7  -4  11          1.09         -2.16         4.34 o                         
   8  -4  11          8.51         19.63         6.34 o                         
  -7  -3  11          2.82          2.45         4.38 o                         
  -6  -3  11        167.72        161.77         9.43 o                         
  -5  -3  11        292.49        311.74        18.52 o                         
  -4  -3  11        113.55         97.60         6.25 o                         
  -3  -3  11          0.21         -1.09         1.97 o                         
  -2  -3  11          4.88          3.36         2.26 o                         
  -1  -3  11       4106.29       3807.52        91.29 o                         
   0  -3  11       1385.22       1310.20        33.72 o                         
   1  -3  11         23.97         28.57         2.73 o                         
   2  -3  11          2.72          0.54         1.51 o                         
   3  -3  11        481.38        439.99        12.77 o                         
   4  -3  11       1215.25       1111.15        34.09 o                         
   5  -3  11        801.51        762.10        24.82 o                         
   6  -3  11        101.84         97.29         6.95 o                         
   7  -3  11         41.99         40.28         6.22 o                         
   8  -3  11        148.18        152.29        12.63 o                         
  -7  -2  11         83.48         87.94        10.88 o                         
  -6  -2  11        483.91        487.23        25.80 o                         
  -5  -2  11         28.43         35.57         4.55 o                         
  -4  -2  11        259.98        208.70        10.22 o                         
  -3  -2  11         20.13          8.77         2.13 o                         
  -2  -2  11        203.67        186.99         7.00 o                         
  -1  -2  11        159.66        153.85         5.39 o                         
   0  -2  11         41.47         78.43         4.46 o                         
   1  -2  11        434.75        457.44        12.88 o                         
   2  -2  11        264.72        280.98         7.69 o                         
   3  -2  11        357.54        351.31         9.85 o                         
   4  -2  11         10.05         11.54         2.07 o                         
   5  -2  11        111.27        113.78         5.76 o                         
   6  -2  11         64.88         55.65         4.37 o                         
   7  -2  11          2.56         -3.53         3.53 o                         
   8  -2  11         94.95         92.32         7.45 o                         
  -8  -1  11         37.17         40.37         7.06 o                         
  -7  -1  11          8.16          0.40         4.01 o                         
  -6  -1  11          6.44          2.24         3.60 o                         
  -5  -1  11        336.29        337.76        10.65 o                         
  -4  -1  11        690.09        648.49        16.90 o                         
  -3  -1  11        757.23        743.67        24.52 o                         
  -2  -1  11         18.95         20.53         2.08 o                         
  -1  -1  11        196.66        210.83         6.38 o                         
   0  -1  11       4564.45       4684.11       100.74 o                         
   1  -1  11        790.20        796.42        17.57 o                         
   2  -1  11          1.25          0.88         1.04 o                         
   3  -1  11        182.77        179.44         6.07 o                         
   4  -1  11        630.63        657.97        29.03 o                         
   5  -1  11        148.84        152.28         7.69 o                         
   6  -1  11         42.72         43.35         4.29 o                         
   7  -1  11          1.95         -3.71         4.19 o                         
   8  -1  11         39.53         50.06         6.73 o                         
  -8   0  11         67.73         68.79         8.07 o                         
  -7   0  11         74.21         62.83         7.86 o                         
  -6   0  11        717.91        688.80        21.43 o                         
  -5   0  11        142.48        129.32         6.54 o                         
  -4   0  11         89.57        106.87         5.54 o                         
  -3   0  11          0.14         20.50         2.83 o                         
  -2   0  11       1087.75       1074.38        26.05 o                         
  -1   0  11         27.74         24.56         1.84 o                         
   0   0  11        112.36        132.04         4.26 o                         
   1   0  11         38.48         54.68         2.51 o                         
   2   0  11          0.07          1.08         1.25 o                         
   3   0  11        839.09        838.51        19.97 o                         
   4   0  11        206.52        198.17         8.39 o                         
   5   0  11        155.50        148.04         7.28 o                         
   6   0  11        174.10        181.38        11.34 o                         
   7   0  11        212.76        247.09        16.69 o                         
   8   0  11         82.97         86.96         8.20 o                         
  -8   1  11          5.25          4.72         4.25 o                         
  -7   1  11       1072.17       1120.21        39.03 o                         
  -6   1  11         24.47         32.89         4.66 o                         
  -5   1  11         72.00         70.12         4.98 o                         
  -4   1  11        238.10        230.62         7.98 o                         
  -3   1  11       1467.05       1463.63        35.27 o                         
  -2   1  11        766.26        795.43        19.71 o                         
  -1   1  11         13.50         19.39         2.26 o                         
   0   1  11          0.01         -0.82         0.82 o                         
   1   1  11         35.19         38.21         2.11 o                         
   2   1  11       1542.92       1413.95        32.20 o                         
   3   1  11         93.52        101.02         4.66 o                         
   4   1  11        176.11        169.41         9.68 o                         
   5   1  11        424.47        429.32        23.94 o                         
   6   1  11        380.31        377.51        14.23 o                         
   7   1  11          5.05         -2.20         4.30 o                         
  -8   2  11          1.52         -3.67         4.22 o                         
  -7   2  11        134.79        157.98         9.85 o                         
  -6   2  11        227.88        240.98         9.63 o                         
  -5   2  11       2065.47       2063.90        56.89 o                         
  -4   2  11        353.91        364.70        11.33 o                         
  -3   2  11         85.69         90.19         4.29 o                         
  -2   2  11          0.13         17.06         1.96 o                         
  -1   2  11       2762.04       2580.09        53.79 o                         
   0   2  11          7.13         11.02         1.38 o                         
   1   2  11        104.93         92.80         4.22 o                         
   2   2  11          3.54          2.46         1.90 o                         
   3   2  11        441.78        449.40        15.51 o                         
   4   2  11        453.95        434.15        17.52 o                         
   5   2  11         53.31         54.22         5.21 o                         
   6   2  11         17.76          9.12         3.71 o                         
   7   2  11          0.10         -3.42         5.10 o                         
  -8   3  11         30.54         35.64         6.54 o                         
  -7   3  11         96.60         76.90         7.34 o                         
  -6   3  11        114.01        111.93         6.48 o                         
  -5   3  11        166.10        233.05        12.60 o                         
  -4   3  11       2501.47       2430.50        60.23 o                         
  -3   3  11          9.91         -1.15         1.81 o                         
  -2   3  11        216.68        197.32         6.23 o                         
  -1   3  11        222.68        237.01         6.24 o                         
   0   3  11        238.88        254.43         8.14 o                         
   1   3  11          3.85         -0.75         1.98 o                         
   2   3  11         23.29         33.52         3.00 o                         
   3   3  11        245.31        250.10         9.29 o                         
   4   3  11         25.77         24.05         4.04 o                         
   5   3  11         10.92          4.62         5.10 o                         
   6   3  11          9.20          2.44         4.17 o                         
  -8   4  11        787.81        803.33        27.42 o                         
  -7   4  11        464.41        444.27        16.97 o                         
  -6   4  11       1012.61       1037.11        28.27 o                         
  -5   4  11        117.93        113.39         6.17 o                         
  -4   4  11        289.76        289.95         9.72 o                         
  -3   4  11       1503.83       1502.52        41.89 o                         
  -2   4  11        653.67        663.99        17.29 o                         
  -1   4  11          4.12          3.72         1.81 o                         
   0   4  11        519.48        534.03        13.64 o                         
   1   4  11        254.46        254.96        13.61 o                         
   2   4  11          8.09          9.49         2.79 o                         
   3   4  11         69.90         74.05         5.78 o                         
   4   4  11         20.84         36.78        15.83 o                         
   5   4  11          7.12          6.25         5.34 o                         
   6   4  11         20.74          6.15         6.21 o                         
  -8   5  11        488.74        506.04        21.51 o                         
  -7   5  11        244.58        241.19        12.43 o                         
  -6   5  11        316.97        336.05        11.62 o                         
  -5   5  11          5.41         -0.10         2.91 o                         
  -4   5  11         78.36         57.63         3.87 o                         
  -3   5  11       1531.04       1503.36        70.65 o                         
  -2   5  11       1517.94       1500.90        49.49 o                         
  -1   5  11         61.50         54.27         3.82 o                         
   0   5  11         79.22         74.49         4.97 o                         
   1   5  11       1163.90       1190.44        43.87 o                         
   2   5  11        188.89        180.39         9.22 o                         
   3   5  11        258.74        278.70        16.48 o                         
   4   5  11         64.40         43.60         6.91 o                         
   5   5  11         62.95         55.52         7.40 o                         
  -8   6  11        245.96        281.49        17.59 o                         
  -7   6  11        509.28        557.56        38.08 o                         
  -6   6  11        126.77        122.17         8.91 o                         
  -5   6  11        213.44        187.98         9.03 o                         
  -4   6  11        120.52        113.03         7.15 o                         
  -3   6  11        946.71        964.88        36.66 o                         
  -2   6  11          0.19         19.22         3.12 o                         
  -1   6  11        102.54        116.42         5.90 o                         
   0   6  11         96.13         93.65         5.96 o                         
   1   6  11          0.02          2.87         3.17 o                         
   2   6  11         77.19         85.03         6.82 o                         
   3   6  11        122.83        153.43        11.34 o                         
   4   6  11          2.22         -2.38         5.82 o                         
  -8   7  11         18.15         23.14         7.11 o                         
  -7   7  11        229.79        213.70        14.37 o                         
  -6   7  11        132.86        126.23        11.97 o                         
  -5   7  11        528.05        530.04        30.68 o                         
  -4   7  11        409.11        339.18        16.11 o                         
  -3   7  11          8.81          5.78         3.47 o                         
  -2   7  11        704.26        708.34        24.14 o                         
  -1   7  11        300.17        298.30        10.95 o                         
   0   7  11         39.25         35.83         4.75 o                         
   1   7  11          3.20         -3.36         4.31 o                         
   2   7  11         59.87         49.56         6.46 o                         
   3   7  11         45.71         50.18         7.68 o                         
  -7   8  11         58.49         43.57        12.07 o                         
  -6   8  11        143.62        167.42        14.89 o                         
  -5   8  11         54.37         44.32         8.39 o                         
  -4   8  11        527.14        563.67        29.03 o                         
  -3   8  11          9.53         -0.97         7.61 o                         
  -2   8  11          6.76          0.68         4.82 o                         
  -1   8  11        162.84        187.38        11.18 o                         
   0   8  11        104.28        127.14         9.48 o                         
   1   8  11        104.80        123.43         9.86 o                         
   2   8  11         44.29         41.78         7.93 o                         
  -7   9  11         29.02         24.85        11.11 o                         
  -6   9  11         53.81         33.75        12.22 o                         
  -5   9  11         12.78          2.99         6.71 o                         
  -4   9  11         16.53         44.22         7.69 o                         
  -3   9  11        134.23        126.82        10.97 o                         
  -2   9  11         91.87         80.01        10.82 o                         
  -1   9  11         63.42         36.59         6.81 o                         
   0   9  11         16.45         12.44         7.20 o                         
   1   9  11         41.88         51.98        10.42 o                         
  -5  10  11          3.29        -12.23        13.29 o                         
  -4  10  11         18.45          1.89        10.08 o                         
  -3  10  11        319.14        322.55        20.78 o                         
  -2  10  11          1.99         -6.82         6.82 o                         
  -1  10  11         73.03         54.25         8.16 o                         
   1 -10  12          9.15         15.11         5.34 o                         
   2 -10  12         10.94         15.12         5.37 o                         
   3 -10  12          7.96         14.45         7.45 o                         
   4 -10  12          1.90         11.47         7.06 o                         
   5 -10  12          2.78          5.44         7.63 o                         
  -1  -9  12         16.32          9.68         5.19 o                         
   0  -9  12          0.61         -1.48         5.01 o                         
   1  -9  12          6.87          1.86         4.82 o                         
   2  -9  12        359.84        390.69        17.19 o                         
   3  -9  12          0.14         -2.45         5.16 o                         
   4  -9  12          9.57          7.06         5.15 o                         
   5  -9  12          1.25         -4.78         6.97 o                         
   6  -9  12         17.88         27.80         8.52 o                         
  -3  -8  12         85.18         91.12        10.16 o                         
  -2  -8  12        116.69        125.50         9.77 o                         
  -1  -8  12         15.04         15.09         5.06 o                         
   0  -8  12        178.33        183.07        10.61 o                         
   1  -8  12         22.80         21.91         4.53 o                         
   2  -8  12         40.09         31.31         6.02 o                         
   3  -8  12          6.15         -5.05         5.05 o                         
   4  -8  12        251.32        241.00        13.38 o                         
   5  -8  12         50.19         65.22         8.80 o                         
   6  -8  12          1.83          0.19        13.06 o                         
   7  -8  12         23.29         28.10        14.47 o                         
  -4  -7  12         55.42         55.72         6.96 o                         
  -3  -7  12          1.33          6.46         4.29 o                         
  -2  -7  12         86.67        101.30        11.11 o                         
  -1  -7  12          5.02         -1.25         3.32 o                         
   0  -7  12        161.84        141.73        10.47 o                         
   1  -7  12        255.17        252.71        10.89 o                         
   2  -7  12        116.91        137.55         8.33 o                         
   3  -7  12         27.14         27.00         4.45 o                         
   4  -7  12         57.85         59.21         6.03 o                         
   5  -7  12        210.71        228.51        12.98 o                         
   6  -7  12        158.08        150.32        11.54 o                         
   7  -7  12         18.70         11.05         6.28 o                         
  -5  -6  12        196.42        204.65        11.92 o                         
  -4  -6  12         40.75         33.50         5.19 o                         
  -3  -6  12         85.63         85.86         6.40 o                         
  -2  -6  12          0.01         -2.91         2.91 o                         
  -1  -6  12         11.24         14.87         3.35 o                         
   0  -6  12        575.41        612.01        21.34 o                         
   1  -6  12        619.42        669.61        21.06 o                         
   2  -6  12         58.28         56.92         5.00 o                         
   3  -6  12          8.24          1.06         3.01 o                         
   4  -6  12        137.40        132.91         8.40 o                         
   5  -6  12        364.91        350.13        20.19 o                         
   6  -6  12        105.43         83.91         8.58 o                         
   7  -6  12          0.69         -4.88         4.88 o                         
   8  -6  12          7.21         15.43         5.74 o                         
  -5  -5  12          9.56          2.40         3.70 o                         
  -4  -5  12         38.46         46.04         5.05 o                         
  -3  -5  12        333.84        321.22        12.25 o                         
  -2  -5  12         10.09         12.80         3.41 o                         
  -1  -5  12        195.59        191.39         8.34 o                         
   0  -5  12         29.95         21.55         3.60 o                         
   1  -5  12        188.65        194.83         8.64 o                         
   2  -5  12        574.70        589.14        18.34 o                         
   3  -5  12        138.00        155.19         8.70 o                         
   4  -5  12         49.42         49.70         4.69 o                         
   5  -5  12        150.80        151.62         9.73 o                         
   6  -5  12        371.67        364.38        17.30 o                         
   7  -5  12         65.21         61.04         8.15 o                         
   8  -5  12         61.90         59.55         8.82 o                         
  -6  -4  12         13.31         26.54         5.20 o                         
  -5  -4  12         36.12         27.95         4.42 o                         
  -4  -4  12        125.41        136.91         7.38 o                         
  -3  -4  12         92.83         79.06         5.25 o                         
  -2  -4  12          0.38         -1.85         1.94 o                         
  -1  -4  12          7.53          6.97         2.33 o                         
   0  -4  12         21.39          6.92         2.45 o                         
   1  -4  12          9.77          6.51         2.44 o                         
   2  -4  12         53.47         59.36         4.62 o                         
   3  -4  12          0.09         -2.73         2.73 o                         
   4  -4  12        698.62        653.27        23.78 o                         
   5  -4  12        138.71        122.77         8.29 o                         
   6  -4  12         10.39          8.81         3.66 o                         
   7  -4  12          0.00          1.08         4.88 o                         
   8  -4  12         28.46         27.84         7.13 o                         
  -7  -3  12          2.54          5.15         4.73 o                         
  -6  -3  12        253.74        294.19        31.49 o                         
  -5  -3  12        899.84        844.05        35.71 o                         
  -4  -3  12         85.21         92.33         6.69 o                         
  -3  -3  12        117.94         90.62         5.47 o                         
  -2  -3  12        209.36        173.21         8.60 o                         
  -1  -3  12       1969.78       1814.98        42.90 o                         
   0  -3  12        232.86        221.70         7.66 o                         
   1  -3  12         24.72         19.86         2.58 o                         
   2  -3  12        441.16        421.84        12.49 o                         
   3  -3  12        147.86        135.44         6.07 o                         
   4  -3  12        477.98        431.24        15.24 o                         
   5  -3  12         45.64         52.16         4.97 o                         
   6  -3  12          4.14          8.86         5.50 o                         
   7  -3  12         14.35          6.96         4.37 o                         
   8  -3  12         84.02         90.80         9.96 o                         
  -7  -2  12         24.31         24.18         5.54 o                         
  -6  -2  12         86.53         81.10         7.29 o                         
  -4  -2  12         13.88         18.59         3.12 o                         
  -3  -2  12         15.39         12.59         2.56 o                         
  -2  -2  12        894.29        838.96        22.69 o                         
  -1  -2  12        330.24        336.57        10.15 o                         
   0  -2  12          1.52          9.42         1.86 o                         
   1  -2  12        506.51        441.54        12.72 o                         
   2  -2  12        332.76        341.60        10.31 o                         
   3  -2  12        466.74        461.09        14.53 o                         
   4  -2  12          2.28          2.34         2.57 o                         
   5  -2  12        249.17        247.15        10.65 o                         
   6  -2  12        180.81        199.77        12.06 o                         
   7  -2  12          0.32         -2.47         5.84 o                         
   8  -2  12         24.89         37.48         7.89 o                         
  -7  -1  12         66.98         50.25         7.99 o                         
  -6  -1  12        159.64        155.98         8.93 o                         
  -5  -1  12       2271.07       2145.41        88.49 o                         
  -4  -1  12        220.78        229.04         8.48 o                         
  -3  -1  12        206.09        221.79         9.45 o                         
  -2  -1  12          4.87         -1.07         1.54 o                         
  -1  -1  12         48.75         46.45         2.68 o                         
   0  -1  12       3460.53       3510.67        76.40 o                         
   1  -1  12         26.56         27.12         2.46 o                         
   2  -1  12          1.27         -0.88         1.24 o                         
   3  -1  12          2.21         -1.60         1.60 o                         
   4  -1  12        433.20        426.20        12.88 o                         
   5  -1  12          0.50         -2.28         2.28 o                         
   6  -1  12         48.85         43.63         4.64 o                         
   7  -1  12          4.99          2.90         4.21 o                         
   8  -1  12         11.97          9.13         5.04 o                         
  -8   0  12         56.50         50.35         6.75 o                         
  -7   0  12         21.96         16.55         4.49 o                         
  -6   0  12        102.43        105.57         6.67 o                         
  -5   0  12         13.52         11.69         2.98 o                         
  -4   0  12        189.14        210.47         7.74 o                         
  -3   0  12         86.19         83.55         4.33 o                         
  -2   0  12        906.97        888.74        21.89 o                         
  -1   0  12          6.07          8.22         1.59 o                         
   0   0  12         58.21         69.40         3.23 o                         
   1   0  12         18.90         20.07         1.75 o                         
   2   0  12         44.02         41.13         2.59 o                         
   3   0  12        535.10        561.40        17.23 o                         
   4   0  12        584.46        550.92        26.40 o                         
   5   0  12        141.76        157.30         8.60 o                         
   6   0  12        233.07        278.75        14.31 o                         
   7   0  12         13.37          5.37         4.31 o                         
  -8   1  12         11.32          9.60         5.43 o                         
  -7   1  12         69.84         87.35         7.27 o                         
  -6   1  12         94.34         99.89         8.11 o                         
  -5   1  12         52.80         53.27         4.58 o                         
  -4   1  12       1338.33       1330.98        50.13 o                         
  -3   1  12       1764.16       1700.10        38.43 o                         
  -2   1  12       1238.92       1204.54        29.11 o                         
  -1   1  12          0.43         15.21         1.70 o                         
   0   1  12        176.55        194.41         5.32 o                         
   1   1  12          0.34          1.68         1.14 o                         
   2   1  12        125.30        128.96         5.58 o                         
   3   1  12        103.19         93.16         4.71 o                         
   4   1  12         17.85         18.05         3.16 o                         
   5   1  12          4.27          6.28         3.08 o                         
   6   1  12        104.52         96.97         7.41 o                         
   7   1  12          6.23          4.76         5.34 o                         
  -8   2  12         11.97          3.24         4.90 o                         
  -7   2  12         97.82        100.43         8.13 o                         
  -6   2  12        663.89        665.69        25.94 o                         
  -5   2  12       1853.74       1908.58        48.35 o                         
  -4   2  12        521.52        517.33        15.00 o                         
  -3   2  12        196.33        188.18         7.01 o                         
  -2   2  12        241.64        264.26         7.87 o                         
  -1   2  12       3625.32       3307.09        84.00 o                         
   0   2  12        338.70        337.92         8.31 o                         
   1   2  12         38.70         30.31         2.76 o                         
   2   2  12         53.84         54.35         3.55 o                         
   3   2  12       2104.41       2075.50        62.63 o                         
   4   2  12        375.89        391.16        15.27 o                         
   5   2  12         15.66          5.26         4.04 o                         
   6   2  12          1.00         -3.59         3.59 o                         
   7   2  12          5.09          0.75         4.66 o                         
  -8   3  12         15.17          1.11         5.06 o                         
  -7   3  12         10.60          1.36         4.16 o                         
  -6   3  12          7.01         28.04         3.88 o                         
  -5   3  12        254.53        307.93        10.63 o                         
  -4   3  12        996.61        950.68        25.28 o                         
  -3   3  12         86.71         62.77         4.17 o                         
  -2   3  12        158.50        149.18         5.86 o                         
  -1   3  12       2250.18       2273.85        50.57 o                         
   0   3  12        354.14        384.78        10.82 o                         
   1   3  12         90.63         85.89         4.55 o                         
   2   3  12        292.74        274.22        11.88 o                         
   3   3  12        202.07        215.91        10.61 o                         
   4   3  12        197.75        202.00        11.37 o                         
   5   3  12         53.31         45.57         5.38 o                         
   6   3  12          2.80         -5.19         8.42 o                         
  -8   4  12        341.50        320.46        15.74 o                         
  -7   4  12        124.50        137.55         9.32 o                         
  -6   4  12         60.38         61.79         5.18 o                         
  -5   4  12       1122.05       1065.70        28.45 o                         
  -4   4  12          1.35          3.54         2.50 o                         
  -3   4  12         12.63         10.36         2.60 o                         
  -2   4  12          5.58          0.80         2.04 o                         
  -1   4  12        228.11        212.27         7.99 o                         
   0   4  12       1884.28       1895.80        63.21 o                         
   1   4  12        205.73        231.87        13.10 o                         
   2   4  12        152.08        131.25         6.66 o                         
   3   4  12        143.77        133.80         8.91 o                         
   4   4  12        471.20        489.30        29.56 o                         
   5   4  12         45.28         29.29         8.41 o                         
  -8   5  12        177.07        186.87        11.83 o                         
  -7   5  12        339.70        331.98        14.91 o                         
  -6   5  12         42.31         47.14         5.03 o                         
  -5   5  12         80.89         65.48         5.05 o                         
  -4   5  12         66.48         53.49         5.18 o                         
  -3   5  12         57.94         65.60         4.92 o                         
  -2   5  12       1314.44       1325.48        47.75 o                         
  -1   5  12         15.33          9.01         2.60 o                         
   0   5  12        250.43        252.11         9.63 o                         
   1   5  12        190.71        196.05        10.63 o                         
   2   5  12         25.42         31.79         4.31 o                         
   3   5  12         92.44         95.13         7.51 o                         
   4   5  12         21.25         12.98         7.59 o                         
   5   5  12          4.94         -2.21         5.22 o                         
  -8   6  12        254.74        243.62        16.42 o                         
  -7   6  12         48.84         64.86         9.20 o                         
  -6   6  12        503.30        570.00        22.13 o                         
  -5   6  12        103.07         91.72         7.85 o                         
  -4   6  12         17.51         11.98         4.09 o                         
  -3   6  12        448.73        479.43        19.20 o                         
  -2   6  12       1028.19       1012.19        38.50 o                         
  -1   6  12        167.55        167.05         7.89 o                         
   0   6  12          0.54         -2.90         2.90 o                         
   1   6  12          6.01         -1.09         4.13 o                         
   2   6  12          1.94         -3.87         3.87 o                         
   3   6  12        217.40        218.21        14.26 o                         
   4   6  12          5.11         -4.66         6.91 o                         
  -8   7  12         81.73         85.33        13.32 o                         
  -7   7  12        510.53        531.33        40.62 o                         
  -6   7  12        459.24        452.09        21.16 o                         
  -5   7  12        206.32        230.17        14.53 o                         
  -4   7  12          9.49          3.58         3.72 o                         
  -3   7  12         51.30         44.85         5.19 o                         
  -2   7  12        207.77        198.52        10.40 o                         
  -1   7  12        903.16        946.83        46.06 o                         
   0   7  12         44.16         43.52         5.61 o                         
   1   7  12          2.76         -4.72         4.72 o                         
   2   7  12         32.82         22.46         5.32 o                         
   3   7  12          0.11         -2.96         5.18 o                         
  -7   8  12         44.77         55.35        23.83 o                         
  -6   8  12          1.73         11.81         7.29 o                         
  -5   8  12        221.17        190.01        15.97 o                         
  -4   8  12        144.18        147.14        10.51 o                         
  -3   8  12         43.39         40.20         6.09 o                         
  -2   8  12         13.96         12.71         5.91 o                         
  -1   8  12        701.72        732.67        27.76 o                         
   0   8  12         63.04         61.33         6.74 o                         
   1   8  12         12.17          3.32         6.24 o                         
   2   8  12          9.81         -2.29         7.01 o                         
  -6   9  12         86.01         87.19        13.51 o                         
  -5   9  12        129.42        102.12        12.82 o                         
  -4   9  12         13.48          4.27        13.28 o                         
  -3   9  12         72.78         67.56         9.82 o                         
  -2   9  12          1.94         -5.46         5.46 o                         
  -1   9  12          2.60         -7.42         8.66 o                         
   0   9  12         66.09         67.12         8.24 o                         
  -4  10  12        136.92        120.34        16.40 o                         
  -3  10  12         92.36         84.05        13.04 o                         
  -2  10  12          7.12         -0.67         6.88 o                         
   2 -10  13        123.77        140.56        11.04 o                         
   3 -10  13         81.75         76.29         8.81 o                         
   4 -10  13          1.96         31.67        11.08 o                         
  -1  -9  13         15.73         26.55         6.29 o                         
   0  -9  13         56.40         61.61         7.12 o                         
   1  -9  13         51.68         37.81         6.96 o                         
   2  -9  13        250.65        293.47        16.09 o                         
   3  -9  13          5.67         12.28         5.92 o                         
   4  -9  13          3.90         -2.43         5.84 o                         
   5  -9  13          3.37         -2.45         5.94 o                         
   6  -9  13         18.98         41.14        17.63 o                         
  -2  -8  13         87.79        100.88         8.82 o                         
  -1  -8  13        159.26        155.65        12.13 o                         
   0  -8  13          2.17         -2.68         4.06 o                         
   1  -8  13         94.55         90.61         7.61 o                         
   2  -8  13        144.77        146.10        10.13 o                         
   3  -8  13         76.11         91.20         8.27 o                         
   4  -8  13         17.39         19.40         5.82 o                         
   5  -8  13          1.62         -1.28         7.16 o                         
   6  -8  13          3.11         -3.54         6.86 o                         
  -3  -7  13          2.60         -3.11         4.60 o                         
  -2  -7  13        111.83        121.25         9.28 o                         
  -1  -7  13          1.92         -0.09         3.99 o                         
   0  -7  13        125.26        133.50         8.69 o                         
   1  -7  13         28.30         20.78         4.20 o                         
   2  -7  13          3.82          0.15         3.04 o                         
   3  -7  13         36.30         30.47         4.69 o                         
   4  -7  13          0.66         -4.03         4.03 o                         
   5  -7  13        150.34        153.56        12.77 o                         
   6  -7  13        178.23        207.07        19.68 o                         
   7  -7  13          0.16         -4.14         7.01 o                         
  -4  -6  13         68.32         68.33         6.99 o                         
  -3  -6  13          9.82         10.53         4.12 o                         
  -2  -6  13        104.46        108.79         7.44 o                         
  -1  -6  13          2.45         -2.76         2.76 o                         
   0  -6  13         23.24         20.11         3.98 o                         
   1  -6  13         13.53         18.61         3.77 o                         
   2  -6  13        206.11        199.30         9.80 o                         
   3  -6  13          5.58          0.10         3.48 o                         
   4  -6  13        125.43        122.44         8.97 o                         
   5  -6  13        130.71        135.17        11.32 o                         
   6  -6  13          0.77         -1.34         5.63 o                         
   7  -6  13          3.64         -5.27         5.27 o                         
  -5  -5  13          9.71          9.18         4.27 o                         
  -4  -5  13          0.01         -3.26         3.26 o                         
  -3  -5  13        217.06        230.83        11.41 o                         
  -2  -5  13          0.32         -2.71         2.71 o                         
  -1  -5  13         17.49         14.15         3.38 o                         
   0  -5  13          7.31          8.15         2.91 o                         
   1  -5  13        361.57        366.03        14.57 o                         
   2  -5  13        690.81        695.09        21.23 o                         
   3  -5  13         20.11         16.81         3.79 o                         
   4  -5  13         68.05         76.14         8.86 o                         
   5  -5  13          3.01          3.26         4.24 o                         
   6  -5  13        394.03        413.90        17.88 o                         
   7  -5  13        277.81        284.07        16.21 o                         
   8  -5  13         35.94         39.81         7.93 o                         
  -6  -4  13          1.13          7.64         4.70 o                         
  -5  -4  13         79.27         79.64         6.64 o                         
  -4  -4  13        391.84        382.27        21.72 o                         
  -3  -4  13        135.41        115.63         8.30 o                         
  -2  -4  13        140.23         98.42         6.34 o                         
  -1  -4  13         36.46         44.60         4.38 o                         
   0  -4  13          0.93         -2.56         2.56 o                         
   1  -4  13          3.44          0.92         2.75 o                         
   2  -4  13         30.89         39.47         4.20 o                         
   3  -4  13        311.24        296.92        11.90 o                         
   4  -4  13          3.37          6.62         4.24 o                         
   5  -4  13         55.19         59.93         6.00 o                         
   6  -4  13         11.34         20.21         5.13 o                         
   7  -4  13          0.73         13.23         6.45 o                         
   8  -4  13          0.00          1.38         6.53 o                         
  -6  -3  13        147.19        146.42        14.36 o                         
  -5  -3  13        137.17        123.37         7.83 o                         
  -4  -3  13         11.36          3.67         3.58 o                         
  -3  -3  13          0.45          2.11         2.74 o                         
  -2  -3  13        206.32        189.88         8.31 o                         
  -1  -3  13        883.91        842.07        21.19 o                         
   0  -3  13        471.90        464.51        13.70 o                         
   1  -3  13        450.35        433.75        16.03 o                         
   2  -3  13       1153.64       1123.67        29.67 o                         
   3  -3  13        444.03        407.65        13.45 o                         
   4  -3  13        125.37        122.90         7.22 o                         
   5  -3  13         92.64         83.78         6.35 o                         
   6  -3  13         87.97         95.90         7.30 o                         
   7  -3  13         34.67         36.63        10.18 o                         
   8  -3  13          7.80         11.69         6.52 o                         
  -7  -2  13          1.91         10.37         6.12 o                         
  -6  -2  13        136.67        127.24         9.18 o                         
  -5  -2  13          3.13         19.91         4.33 o                         
  -4  -2  13       1152.23       1104.70        52.43 o                         
  -3  -2  13        195.27        200.85         8.91 o                         
  -2  -2  13          8.92          5.16         2.40 o                         
  -1  -2  13         19.13         33.24         3.43 o                         
   0  -2  13        336.79        322.48        18.51 o                         
   1  -2  13        449.63        398.42        14.66 o                         
   2  -2  13        270.81        220.19         7.72 o                         
   3  -2  13         29.64         22.41         3.52 o                         
   4  -2  13          7.84          4.30         3.11 o                         
   5  -2  13        180.51        182.60         9.41 o                         
   6  -2  13        124.61        130.27         9.70 o                         
   7  -2  13         74.12         65.27         8.14 o                         
   8  -2  13          0.65         13.71         9.79 o                         
  -7  -1  13          6.28          4.76         4.06 o                         
  -6  -1  13         14.05          8.54         3.77 o                         
  -5  -1  13       2100.64       2057.67        88.70 o                         
  -4  -1  13        374.64        375.72        14.80 o                         
  -3  -1  13        204.16        200.81         7.92 o                         
  -2  -1  13         15.38         20.11         2.61 o                         
  -1  -1  13        171.31        178.79         6.68 o                         
   0  -1  13       3068.34       3203.54        74.46 o                         
   1  -1  13        256.59        289.74         8.62 o                         
   2  -1  13         27.42         23.11         2.93 o                         
   3  -1  13         52.82         32.91         2.92 o                         
   4  -1  13        556.80        580.05        28.31 o                         
   5  -1  13          0.02         -2.17         3.81 o                         
   6  -1  13        101.36        106.78         7.59 o                         
   7  -1  13         42.15         26.69         5.92 o                         
  -8   0  13         39.97         27.43        15.02 o                         
  -7   0  13         14.03         13.62         8.63 o                         
  -6   0  13         11.38         12.87         3.76 o                         
  -5   0  13        129.57        135.30         9.66 o                         
  -4   0  13          3.26         32.46         3.24 o                         
  -3   0  13       4364.30       4253.87        97.65 o                         
  -2   0  13        254.05        240.29         7.49 o                         
  -1   0  13         92.80        104.80         4.60 o                         
   0   0  13        174.53        217.31         7.18 o                         
   1   0  13       2044.13       2103.39        49.96 o                         
   2   0  13         95.46         95.56         4.92 o                         
   3   0  13         74.25         75.14         4.50 o                         
   4   0  13         43.47         42.80         4.36 o                         
   5   0  13          0.63          3.73         3.92 o                         
   6   0  13        368.05        369.90        20.97 o                         
   7   0  13        103.90         91.41         8.35 o                         
  -8   1  13          9.62         10.29         4.63 o                         
  -7   1  13         15.77         19.46         5.03 o                         
  -6   1  13         23.31         25.06         4.03 o                         
  -5   1  13         55.81         47.94         4.47 o                         
  -4   1  13       2270.80       2197.77        69.47 o                         
  -3   1  13        736.58        716.94        18.44 o                         
  -2   1  13       3109.96       2816.70        65.74 o                         
  -1   1  13        478.42        478.21        12.73 o                         
   0   1  13        192.14        216.70         6.81 o                         
   1   1  13         75.50         80.25         4.02 o                         
   2   1  13        117.37        112.06         4.99 o                         
   3   1  13         26.39         28.52         3.25 o                         
   4   1  13         58.97         54.29         4.56 o                         
   5   1  13        123.18        123.18         7.03 o                         
   6   1  13         43.95         53.29         6.70 o                         
   7   1  13          1.79          2.27         4.53 o                         
  -8   2  13          8.66          6.79         4.85 o                         
  -7   2  13         32.40         28.28         5.76 o                         
  -6   2  13       1330.88       1332.27        45.58 o                         
  -5   2  13        411.64        407.39        13.05 o                         
  -4   2  13        784.29        778.28        21.31 o                         
  -3   2  13        879.61        849.80        22.30 o                         
  -2   2  13        319.05        295.65         8.84 o                         
  -1   2  13       1881.05       1850.36        43.59 o                         
   0   2  13          1.75         13.31         2.44 o                         
   1   2  13        122.81        109.89         4.90 o                         
   2   2  13        256.95        228.65         7.79 o                         
   3   2  13        348.25        351.58        11.50 o                         
   4   2  13          4.66         10.51         3.41 o                         
   5   2  13         50.24         37.71         5.25 o                         
   6   2  13          6.74          2.09         4.09 o                         
  -8   3  13         49.06         54.43         7.11 o                         
  -7   3  13         91.83         75.08         7.43 o                         
  -6   3  13        330.11        314.50        14.65 o                         
  -5   3  13        242.86        281.14        10.25 o                         
  -4   3  13         54.33         51.00         4.12 o                         
  -3   3  13         16.78         10.06         2.53 o                         
  -2   3  13         89.82         83.81         4.34 o                         
  -1   3  13       1256.73       1284.35        36.26 o                         
   0   3  13        696.03        664.69        18.64 o                         
   1   3  13        410.05        358.13        11.40 o                         
   2   3  13        150.38        145.20         6.44 o                         
   3   3  13        221.17        227.62        12.00 o                         
   4   3  13         83.08         80.35         6.21 o                         
   5   3  13        179.58        200.52        11.48 o                         
   6   3  13         72.56         72.18         7.51 o                         
  -8   4  13         48.19         44.40         6.78 o                         
  -7   4  13         13.52          5.51         5.09 o                         
  -6   4  13         17.38         14.43         4.02 o                         
  -5   4  13       1152.16       1076.51        28.76 o                         
  -4   4  13         41.84         31.18         6.05 o                         
  -3   4  13        215.07        186.28         7.64 o                         
  -2   4  13         41.85         38.38         4.01 o                         
  -1   4  13        155.17        149.70         6.73 o                         
   0   4  13        449.13        444.22        13.59 o                         
   1   4  13        245.71        257.05        11.13 o                         
   2   4  13         39.63         36.52         4.17 o                         
   3   4  13         90.94         74.97         6.37 o                         
   4   4  13        425.32        432.79        22.05 o                         
   5   4  13         64.70         43.63         6.62 o                         
  -8   5  13         38.17         30.91         6.64 o                         
  -7   5  13         79.81         84.41        12.29 o                         
  -6   5  13         18.56         14.85         4.29 o                         
  -5   5  13        187.80        165.77         8.47 o                         
  -4   5  13          0.04         -3.48         3.48 o                         
  -3   5  13        450.69        398.56        18.49 o                         
  -2   5  13        983.79        968.57        30.96 o                         
  -1   5  13          0.63         -2.65         2.65 o                         
   0   5  13        239.94        238.08        13.69 o                         
   1   5  13         82.32         76.43         5.95 o                         
   2   5  13          0.71         -4.27         4.27 o                         
   3   5  13         13.48         -2.30         5.74 o                         
   4   5  13         34.73         29.19         6.62 o                         
  -8   6  13         78.64         70.50        11.97 o                         
  -7   6  13          1.81          1.19         6.31 o                         
  -6   6  13        508.29        533.98        20.86 o                         
  -5   6  13          5.33         -4.10         4.10 o                         
  -4   6  13          5.42         -2.92         2.92 o                         
  -3   6  13        222.55        260.38        11.86 o                         
  -2   6  13        587.35        652.41        20.63 o                         
  -1   6  13         98.60        102.70         6.80 o                         
   0   6  13          5.92          1.89         2.95 o                         
   1   6  13        255.24        281.28        22.27 o                         
   2   6  13         36.12         26.80         5.10 o                         
   3   6  13         91.10         85.69         8.52 o                         
   4   6  13         11.97         10.93         5.36 o                         
  -7   7  13        213.81        206.17        18.05 o                         
  -6   7  13        461.21        442.58        44.49 o                         
  -5   7  13         59.24         59.63         7.80 o                         
  -4   7  13          0.28         -4.12         4.12 o                         
  -3   7  13        109.74        105.59         7.76 o                         
  -2   7  13         12.11         15.56         6.74 o                         
  -1   7  13        726.42        723.56        36.50 o                         
   0   7  13        151.71        156.32         9.25 o                         
   1   7  13          1.27         -4.80         4.80 o                         
   2   7  13          3.14         -3.96         4.38 o                         
   3   7  13         14.44         14.14         7.79 o                         
  -7   8  13         13.45         16.12         9.10 o                         
  -6   8  13        216.93        213.03        17.68 o                         
  -5   8  13        300.00        319.53        18.15 o                         
  -4   8  13          5.18          1.55         5.61 o                         
  -3   8  13         28.27          9.64         9.98 o                         
  -2   8  13         59.36         48.99         7.55 o                         
  -1   8  13        352.01        368.73        26.36 o                         
   0   8  13          4.09         -6.30         6.30 o                         
   1   8  13         55.88         34.31        10.53 o                         
  -6   9  13        316.23        318.35        33.01 o                         
  -5   9  13        254.10        240.51        21.14 o                         
  -4   9  13        108.93         95.51        12.85 o                         
  -3   9  13         17.44          6.28         8.22 o                         
  -2   9  13          4.31         -5.85         7.25 o                         
  -1   9  13         47.87         41.50        12.35 o                         
   0   9  13         42.56         36.20         9.25 o                         
   0  -9  14         12.88          2.77         4.43 o                         
   1  -9  14         21.19         11.61         5.70 o                         
   2  -9  14         17.39         32.28         6.65 o                         
   3  -9  14         54.02         65.18         7.78 o                         
   4  -9  14         59.00         63.68        10.74 o                         
   5  -9  14          1.91         -0.66         8.29 o                         
  -2  -8  14        105.05        105.96         9.56 o                         
  -1  -8  14        178.69        197.07        14.08 o                         
   0  -8  14          6.25          1.70         4.27 o                         
   1  -8  14         19.73         15.40         5.00 o                         
   2  -8  14        264.89        283.18        14.71 o                         
   3  -8  14        377.29        443.35        18.35 o                         
   4  -8  14         42.27         40.31         7.78 o                         
   5  -8  14          1.52          1.02         7.94 o                         
   6  -8  14         10.84          8.85         7.61 o                         
  -3  -7  14          1.01         -3.22         5.31 o                         
  -2  -7  14         65.33         79.87        10.59 o                         
  -1  -7  14        112.49        120.75         9.25 o                         
   0  -7  14         21.23         13.08         4.43 o                         
   1  -7  14          2.55         -0.67         2.84 o                         
   2  -7  14         15.14         14.58         3.86 o                         
   3  -7  14         10.88         17.18         4.27 o                         
   4  -7  14          7.53          0.23         5.66 o                         
   5  -7  14          0.72         -6.37         6.37 o                         
   6  -7  14         93.80         98.46        13.27 o                         
   7  -7  14         12.94         15.16         7.80 o                         
  -4  -6  14         19.66         13.56         4.42 o                         
  -3  -6  14          2.19         -0.44         3.63 o                         
  -2  -6  14         22.27         26.14         4.57 o                         
  -1  -6  14         54.41         50.67         6.00 o                         
   0  -6  14          8.56          7.22         4.15 o                         
   1  -6  14         43.24         43.06         4.87 o                         
   2  -6  14         10.37          9.15         3.16 o                         
   3  -6  14         35.42         33.73         5.18 o                         
   4  -6  14          0.35          4.89         3.71 o                         
   5  -6  14          8.30          2.51         5.01 o                         
   6  -6  14         48.07         57.87         8.89 o                         
   7  -6  14          6.72         -1.32         7.17 o                         
  -5  -5  14          2.58          3.30         4.38 o                         
  -4  -5  14          0.04         -3.59         3.59 o                         
  -3  -5  14        380.47        349.00        18.34 o                         
  -2  -5  14        215.97        180.94         9.49 o                         
  -1  -5  14        335.07        307.52        13.07 o                         
   0  -5  14        311.09        327.16        13.06 o                         
   1  -5  14        430.92        418.14        20.73 o                         
   2  -5  14        116.67        126.18         7.45 o                         
   3  -5  14          0.44         -2.42         2.42 o                         
   4  -5  14         41.98         38.75        10.18 o                         
   5  -5  14         10.03         15.35         5.61 o                         
   6  -5  14        495.94        497.25        23.77 o                         
   7  -5  14         93.89        111.06        18.66 o                         
  -5  -4  14          8.55          5.93         3.89 o                         
  -4  -4  14        127.07        122.50         8.46 o                         
  -3  -4  14        107.84        117.12         7.48 o                         
  -2  -4  14          0.75         -2.12         3.47 o                         
  -1  -4  14        128.79        114.09         6.81 o                         
   0  -4  14        317.70        305.88        14.18 o                         
   1  -4  14          4.85         -0.39         3.22 o                         
   2  -4  14        152.05        150.42         7.70 o                         
   3  -4  14        161.30        154.47         7.86 o                         
   4  -4  14         22.61         27.20         5.58 o                         
   5  -4  14         66.02         73.54        11.12 o                         
   6  -4  14         28.63         23.43         5.23 o                         
   7  -4  14         34.85         42.68        14.61 o                         
  -6  -3  14          0.40          0.23         3.94 o                         
  -5  -3  14         47.65         36.45         4.79 o                         
  -4  -3  14        117.90        115.05         7.40 o                         
  -3  -3  14        764.41        718.47        24.84 o                         
  -2  -3  14          2.44         -1.44         2.39 o                         
  -1  -3  14         40.49         35.66         3.62 o                         
   0  -3  14         41.20         42.88         3.67 o                         
   1  -3  14        247.58        214.44        12.11 o                         
   2  -3  14       1514.01       1423.91        36.94 o                         
   3  -3  14        109.71         90.91         6.34 o                         
   4  -3  14         71.52         64.53         6.17 o                         
   5  -3  14          5.22          7.14         4.21 o                         
   6  -3  14        267.70        279.19        14.27 o                         
   7  -3  14         43.33         45.09         7.73 o                         
  -7  -2  14          0.45         20.24        15.67 o                         
  -6  -2  14        105.14         98.43         8.40 o                         
  -5  -2  14         98.78         94.96         7.13 o                         
  -4  -2  14        358.36        352.23        18.56 o                         
  -3  -2  14         40.95         35.57         4.21 o                         
  -2  -2  14         49.93         48.95         4.36 o                         
  -1  -2  14        102.98        121.36         6.44 o                         
   0  -2  14       1409.11       1355.30        47.29 o                         
   1  -2  14         21.07         20.07         3.73 o                         
   2  -2  14        265.01        239.13         8.32 o                         
   3  -2  14          2.90         -2.56         2.56 o                         
   4  -2  14         31.11         18.60         4.54 o                         
   5  -2  14         92.88         95.41         9.73 o                         
   6  -2  14        277.09        305.23        19.28 o                         
   7  -2  14         45.15         47.53         9.52 o                         
  -7  -1  14         85.59         85.32         8.24 o                         
  -6  -1  14         20.80         20.85         4.82 o                         
  -5  -1  14        277.30        265.27        15.81 o                         
  -4  -1  14         43.73         73.64         5.16 o                         
  -3  -1  14          9.46         14.31         4.26 o                         
  -2  -1  14        115.44        108.97         5.75 o                         
  -1  -1  14       2696.29       2489.74        62.05 o                         
   0  -1  14         19.69         39.79         3.38 o                         
   1  -1  14         27.59         68.76         3.98 o                         
   2  -1  14         26.59         27.35         3.24 o                         
   3  -1  14          1.02         -2.40         2.40 o                         
   4  -1  14        312.15        326.02        14.00 o                         
   5  -1  14          4.44          6.55         4.14 o                         
   6  -1  14          4.28         14.20         5.21 o                         
   7  -1  14          0.02         -3.18         5.72 o                         
  -7   0  14         12.67          4.13         5.89 o                         
  -6   0  14          4.29         -3.20         3.20 o                         
  -5   0  14        359.39        336.04        14.38 o                         
  -4   0  14        533.34        502.91        15.35 o                         
  -3   0  14       6064.34       5681.69       155.95 o                         
  -2   0  14        100.15         91.52         5.27 o                         
  -1   0  14        820.61        748.30        20.48 o                         
   0   0  14         37.10         45.31         3.12 o                         
   1   0  14       3510.34       3633.25        85.08 o                         
   2   0  14        374.24        387.41        17.31 o                         
   3   0  14         12.69          0.78         2.85 o                         
   4   0  14         19.94         26.78         3.83 o                         
   5   0  14        189.46        184.49        16.55 o                         
   6   0  14        301.16        320.62        27.16 o                         
   7   0  14         36.22         41.19         6.42 o                         
  -7   1  14          5.04         11.48         5.12 o                         
  -6   1  14          3.48          6.38         3.65 o                         
  -5   1  14         34.26         32.43         3.78 o                         
  -4   1  14         19.41         29.18         4.42 o                         
  -3   1  14       1282.37       1336.00        32.48 o                         
  -2   1  14       1403.57       1236.14        31.42 o                         
  -1   1  14         56.82         62.13         3.68 o                         
   0   1  14       1003.02       1080.10        26.67 o                         
   1   1  14        788.23        824.53        24.52 o                         
   2   1  14         66.77         86.61         5.54 o                         
   3   1  14         52.20         66.46         4.59 o                         
   4   1  14        150.33        168.39        11.82 o                         
   5   1  14         54.63         66.32         6.44 o                         
   6   1  14         23.77         15.46         5.90 o                         
  -8   2  14         76.21         65.75         7.86 o                         
  -7   2  14        566.46        539.90        24.29 o                         
  -6   2  14        391.12        378.48        13.72 o                         
  -5   2  14         12.47         10.39         3.32 o                         
  -4   2  14         35.79         25.20         3.60 o                         
  -3   2  14       1757.03       1646.15        42.64 o                         
  -2   2  14        572.13        500.02        13.54 o                         
  -1   2  14         38.95         50.80         3.29 o                         
   0   2  14        190.20        181.60         6.98 o                         
   1   2  14          2.17         -2.51         2.51 o                         
   2   2  14        818.23        819.99        21.32 o                         
   3   2  14         69.86         68.98         4.87 o                         
   4   2  14         12.30          7.21         3.35 o                         
   5   2  14         68.47         53.30         6.60 o                         
   6   2  14         56.36         55.42         6.39 o                         
  -8   3  14         70.41         60.24         7.63 o                         
  -7   3  14         37.02         32.89         6.13 o                         
  -6   3  14        174.37        172.49         9.21 o                         
  -5   3  14        433.55        437.20        13.85 o                         
  -4   3  14        166.62        154.05         7.80 o                         
  -3   3  14        111.25        105.18         5.26 o                         
  -2   3  14          0.42         18.33         2.66 o                         
  -1   3  14         64.61         78.73         5.41 o                         
   0   3  14        394.41        349.67        12.10 o                         
   1   3  14        102.47         87.28         5.22 o                         
   2   3  14        106.14         89.75         5.10 o                         
   3   3  14        264.84        257.99        12.65 o                         
   4   3  14          0.02         -3.65         3.65 o                         
   5   3  14        162.89        153.09        10.11 o                         
  -8   4  14          0.03          1.37         5.73 o                         
  -7   4  14         66.09         52.17         6.84 o                         
  -6   4  14         65.02         71.95         6.23 o                         
  -5   4  14        679.80        685.87        19.79 o                         
  -4   4  14        367.95        343.84        12.12 o                         
  -3   4  14        180.07        174.02         8.47 o                         
  -2   4  14        137.73        134.22         7.15 o                         
  -1   4  14        246.34        219.92         9.03 o                         
   0   4  14        219.98        204.18         8.84 o                         
   1   4  14        334.75        333.71        16.05 o                         
   2   4  14         57.67         51.02         4.65 o                         
   3   4  14         88.18         92.48         7.64 o                         
   4   4  14        226.52        213.28        14.81 o                         
   5   4  14         75.95         80.25         8.25 o                         
  -8   5  14        211.15        218.35        13.92 o                         
  -7   5  14         14.02         13.82         5.64 o                         
  -6   5  14          1.61         -3.35         3.35 o                         
  -5   5  14        253.34        262.99        13.76 o                         
  -4   5  14        180.47        148.94        12.22 o                         
  -3   5  14        120.38        160.16         9.14 o                         
  -2   5  14         16.57         22.13         3.88 o                         
  -1   5  14          1.23         -4.82         4.82 o                         
   0   5  14          5.17          2.14         3.14 o                         
   1   5  14        674.37        641.67        27.84 o                         
   2   5  14         66.66         67.20         6.06 o                         
   3   5  14          0.20         -3.62         3.62 o                         
   4   5  14         47.81         40.80         6.94 o                         
  -7   6  14        110.81         95.39        10.25 o                         
  -6   6  14        189.65        162.51        16.68 o                         
  -5   6  14         53.73         47.57         7.33 o                         
  -4   6  14         13.78          9.66         4.31 o                         
  -3   6  14        252.78        239.09        11.77 o                         
  -2   6  14        522.34        527.51        19.52 o                         
  -1   6  14         25.90         22.76         4.47 o                         
   0   6  14         78.01         68.48         6.76 o                         
   1   6  14        688.99        719.56        44.14 o                         
   2   6  14         49.60         50.53         6.37 o                         
   3   6  14          3.33         -4.87         4.87 o                         
  -7   7  14         38.48         49.26        11.12 o                         
  -6   7  14        155.54        169.00        14.29 o                         
  -5   7  14         10.16         -1.59         6.70 o                         
  -4   7  14         62.14         48.36         9.33 o                         
  -3   7  14         31.32         19.91         6.50 o                         
  -2   7  14         83.15         84.75        14.51 o                         
  -1   7  14         60.61         74.00         9.58 o                         
   0   7  14         20.24         10.34         5.72 o                         
   1   7  14          4.64         -6.56         6.56 o                         
   2   7  14         67.80         55.65         6.95 o                         
  -6   8  14        452.18        450.77        29.31 o                         
  -5   8  14         78.83         76.33        15.46 o                         
  -4   8  14        241.69        230.44        17.15 o                         
  -3   8  14          0.96         -6.50         6.50 o                         
  -2   8  14         18.14         -1.97         7.44 o                         
  -1   8  14        638.24        627.16        42.47 o                         
   0   8  14          1.91         -4.35         6.88 o                         
   1   8  14         30.19          4.50         9.67 o                         
  -5   9  14        346.08        343.88        27.03 o                         
  -4   9  14        434.59        493.52        38.36 o                         
  -3   9  14        316.35        346.27        30.12 o                         
  -2   9  14        190.14        165.55        14.71 o                         
  -1   9  14        211.39        196.60        16.84 o                         
   1  -9  15          0.04          3.89         7.45 o                         
   2  -9  15          4.54          7.62         4.81 o                         
   3  -9  15         67.27         67.33         8.17 o                         
   4  -9  15         53.40         71.92        10.15 o                         
  -1  -8  15         72.29         84.40         9.20 o                         
   0  -8  15         16.49          7.48         4.45 o                         
   1  -8  15          1.87         -3.60         3.60 o                         
   2  -8  15        213.33        213.22        23.66 o                         
   3  -8  15        303.56        373.13        16.82 o                         
   4  -8  15         11.74         14.25         6.59 o                         
   5  -8  15          2.96          1.00        14.09 o                         
  -2  -7  15         44.29         58.20         7.55 o                         
  -1  -7  15        221.35        230.40        14.18 o                         
   0  -7  15          0.50          2.16         4.22 o                         
   1  -7  15         22.19         19.93         5.10 o                         
   2  -7  15         44.37         57.53         6.39 o                         
   3  -7  15         71.64         72.38         6.82 o                         
   4  -7  15        134.64        128.17        10.45 o                         
   5  -7  15         42.39         34.59         7.49 o                         
   6  -7  15         45.17         56.12         9.04 o                         
  -4  -6  15          5.26          0.35         4.49 o                         
  -3  -6  15         44.38         29.96         4.87 o                         
  -2  -6  15        431.08        411.86        20.15 o                         
  -1  -6  15          1.97          3.76         3.82 o                         
   0  -6  15         10.65          1.05         3.20 o                         
   1  -6  15         16.25         17.56         4.40 o                         
   2  -6  15        102.42        110.51         7.52 o                         
   3  -6  15         49.94         43.37         5.59 o                         
   4  -6  15         95.92         96.57         9.65 o                         
   5  -6  15          2.93         -4.90         4.90 o                         
   6  -6  15         12.53         16.54         6.82 o                         
   7  -6  15          4.74         16.53        10.21 o                         
  -4  -5  15         64.67         55.17         6.41 o                         
  -3  -5  15        190.24        176.53         9.78 o                         
  -2  -5  15         75.71         54.56         5.61 o                         
  -1  -5  15         37.00         26.07         4.85 o                         
   0  -5  15         80.29         79.54         6.18 o                         
   1  -5  15        170.93        158.47         8.70 o                         
   2  -5  15        420.76        404.72        14.15 o                         
   3  -5  15         10.26          5.73         3.75 o                         
   4  -5  15        135.39        125.40        12.06 o                         
   5  -5  15         33.58         25.75         6.33 o                         
   6  -5  15        155.03        150.90        12.56 o                         
   7  -5  15          8.63         21.68        12.19 o                         
  -5  -4  15          8.50          2.79         3.69 o                         
  -4  -4  15          6.20         -3.69         3.69 o                         
  -3  -4  15        263.03        275.97        11.98 o                         
  -2  -4  15        141.44        131.87         7.77 o                         
  -1  -4  15         19.01         10.22         3.38 o                         
   0  -4  15          0.57          2.08         3.97 o                         
   1  -4  15         37.19         43.28         4.56 o                         
   2  -4  15         22.18         29.27         4.82 o                         
   3  -4  15         74.97         70.26         6.88 o                         
   4  -4  15         61.97         67.72         7.80 o                         
   5  -4  15        125.06        115.33        10.58 o                         
   6  -4  15         24.31         38.90         7.27 o                         
   7  -4  15        110.01        116.44        27.91 o                         
  -6  -3  15         58.77         71.71         7.08 o                         
  -5  -3  15          0.22         -5.44         5.44 o                         
  -4  -3  15         50.11         38.60         5.43 o                         
  -3  -3  15       1163.72       1189.29        39.33 o                         
  -2  -3  15        481.05        474.21        17.44 o                         
  -1  -3  15        217.47        220.17         9.17 o                         
   0  -3  15         35.85         37.79         3.76 o                         
   1  -3  15        127.21        127.37         6.46 o                         
   2  -3  15       1065.52       1053.79        28.22 o                         
   3  -3  15        367.88        361.96        14.04 o                         
   4  -3  15         90.09         86.10         7.35 o                         
   5  -3  15        102.96        100.76         8.40 o                         
   6  -3  15        253.71        322.02        35.82 o                         
   7  -3  15         42.06         63.78        31.34 o                         
  -6  -2  15         15.09          9.17         4.56 o                         
  -5  -2  15          9.39         12.01         4.43 o                         
  -4  -2  15          0.82         -3.30         3.50 o                         
  -3  -2  15         11.70          7.01         3.17 o                         
  -2  -2  15        344.94        295.99        12.10 o                         
  -1  -2  15        676.34        676.14        24.62 o                         
   0  -2  15        402.11        360.33        15.02 o                         
   1  -2  15        761.50        754.27        23.27 o                         
   2  -2  15        188.87        188.85         9.06 o                         
   3  -2  15        214.06        216.53         9.97 o                         
   4  -2  15          5.96          3.90         3.94 o                         
   5  -2  15         50.22         50.37         7.32 o                         
   6  -2  15        128.39        165.72        17.68 o                         
   7  -2  15          2.60         10.32         8.86 o                         
  -7  -1  15        162.91        161.31        12.48 o                         
  -6  -1  15         64.18         61.64         6.49 o                         
  -5  -1  15         25.39         21.94         4.42 o                         
  -4  -1  15        166.51        160.87         9.21 o                         
  -3  -1  15        129.65        115.11         8.26 o                         
  -2  -1  15        805.22        709.63        21.35 o                         
  -1  -1  15       1100.96       1057.51        29.94 o                         
   0  -1  15        484.15        460.58        14.64 o                         
   1  -1  15        574.42        585.20        16.52 o                         
   2  -1  15         18.05         15.64         3.44 o                         
   3  -1  15          4.02          2.86         2.98 o                         
   4  -1  15          0.51          9.37         4.48 o                         
   5  -1  15          5.42          9.76         8.29 o                         
   6  -1  15          0.63         -4.03         6.13 o                         
   7  -1  15         19.89          9.75         5.33 o                         
  -7   0  15         42.98         28.70         6.04 o                         
  -6   0  15         11.94          8.96         4.00 o                         
  -5   0  15          5.24          0.23         2.74 o                         
  -4   0  15        952.00        917.84        27.44 o                         
  -3   0  15         34.56         36.63         3.85 o                         
  -2   0  15          0.37          7.57         2.69 o                         
  -1   0  15        397.62        370.06        11.56 o                         
   0   0  15        290.10        265.31         8.97 o                         
   1   0  15       2581.78       2714.19        74.70 o                         
   2   0  15        402.95        406.93        15.15 o                         
   3   0  15        156.76        151.19        11.40 o                         
   4   0  15         15.66          7.45         4.70 o                         
   5   0  15        226.96        271.62        24.19 o                         
   6   0  15         83.71        110.41        12.23 o                         
  -7   1  15         13.40         13.38         5.33 o                         
  -6   1  15         37.62         37.97         5.55 o                         
  -5   1  15         39.27         32.35         4.22 o                         
  -4   1  15          3.90          0.39         2.52 o                         
  -3   1  15        996.43        943.50        25.76 o                         
  -2   1  15       1059.68        947.91        23.89 o                         
  -1   1  15         59.12         62.53         4.22 o                         
   0   1  15        528.56        543.74        14.63 o                         
   1   1  15        332.88        366.46        12.58 o                         
   2   1  15        194.31        192.02        11.46 o                         
   3   1  15        113.47         94.37         6.90 o                         
   4   1  15         56.60         58.04         5.05 o                         
   5   1  15          7.67         16.68         4.98 o                         
   6   1  15         25.52         15.42         5.80 o                         
  -7   2  15        728.73        683.95        28.57 o                         
  -6   2  15        119.16        129.08         8.23 o                         
  -5   2  15         55.90         49.38         4.90 o                         
  -4   2  15          4.68          0.58         2.36 o                         
  -3   2  15       1436.44       1247.13        30.80 o                         
  -2   2  15          7.09         12.97         2.42 o                         
  -1   2  15          0.53         13.38         2.61 o                         
   0   2  15          2.14          9.30         2.72 o                         
   1   2  15        248.82        231.27         9.22 o                         
   2   2  15        596.15        584.92        18.76 o                         
   3   2  15         71.53         72.73         5.65 o                         
   4   2  15          3.80         -1.42         3.32 o                         
   5   2  15         97.09         81.72         9.23 o                         
   6   2  15        217.03        261.02        25.67 o                         
  -7   3  15         14.04         19.58         5.97 o                         
  -6   3  15          1.12         -0.27         3.81 o                         
  -5   3  15         43.59         42.53         6.02 o                         
  -4   3  15         43.59         54.15         5.20 o                         
  -3   3  15        251.54        224.64         7.88 o                         
  -2   3  15         21.34         19.04         3.26 o                         
  -1   3  15        749.19        706.79        21.33 o                         
   0   3  15         16.77         16.76         3.44 o                         
   1   3  15          9.69         -1.30         3.01 o                         
   2   3  15         22.40         30.36         3.84 o                         
   3   3  15         21.72         19.68         3.94 o                         
   4   3  15          0.32         -4.23         4.23 o                         
   5   3  15         20.92         17.78         5.82 o                         
  -7   4  15         26.85         21.80         6.31 o                         
  -6   4  15          3.33          1.19         3.94 o                         
  -5   4  15        421.59        427.57        15.81 o                         
  -4   4  15        510.24        455.95        16.65 o                         
  -3   4  15          2.38          1.69         3.34 o                         
  -2   4  15          5.68          2.26         2.92 o                         
  -1   4  15        128.32        166.74         9.33 o                         
   0   4  15          6.54         12.01         4.06 o                         
   1   4  15         26.46         18.54         5.27 o                         
   2   4  15          3.77          6.24         3.55 o                         
   3   4  15          0.57          1.27         5.21 o                         
   4   4  15         28.71         21.27         5.38 o                         
  -7   5  15          8.83         -4.26         5.76 o                         
  -6   5  15          1.70         -0.39         4.57 o                         
  -5   5  15        122.40        134.92        10.62 o                         
  -4   5  15        384.46        360.16        16.99 o                         
  -3   5  15        250.42        246.61        11.15 o                         
  -2   5  15          7.88          1.46         4.31 o                         
  -1   5  15         16.32          5.22         4.90 o                         
   0   5  15        142.87        130.36         9.66 o                         
   1   5  15        859.75        925.34        47.37 o                         
   2   5  15        191.73        174.59         9.51 o                         
   3   5  15         11.97         -3.81         7.98 o                         
   4   5  15          0.00         -6.24         7.40 o                         
  -7   6  15         56.10         53.51         8.56 o                         
  -6   6  15          0.04         -4.16         6.79 o                         
  -5   6  15        133.64        138.14        12.84 o                         
  -4   6  15          0.30          4.95         5.83 o                         
  -3   6  15        372.28        374.81        19.85 o                         
  -2   6  15        307.93        274.75        15.89 o                         
  -1   6  15         40.82         30.09         7.93 o                         
   0   6  15        115.61        119.63        11.42 o                         
   1   6  15        325.88        326.32        15.15 o                         
   2   6  15         55.25         42.14         6.28 o                         
   3   6  15          0.80         -5.54         5.78 o                         
  -6   7  15         96.83        104.94        11.00 o                         
  -5   7  15        200.93        169.99        13.06 o                         
  -4   7  15        146.31        126.79        14.23 o                         
  -3   7  15        155.41        159.71        13.31 o                         
  -2   7  15         49.78         57.58         9.35 o                         
  -1   7  15          5.44          0.51         5.60 o                         
   0   7  15         41.22         38.96         9.90 o                         
   1   7  15         23.45         16.76         7.33 o                         
   2   7  15         42.04         40.59         9.34 o                         
  -6   8  15        555.85        544.52        66.32 o                         
  -5   8  15          9.05         16.73         7.58 o                         
  -4   8  15        193.21        197.19        19.04 o                         
  -3   8  15          0.01        -10.46        12.78 o                         
  -2   8  15        246.73        282.62        22.30 o                         
  -1   8  15          6.47          8.59        10.56 o                         
   0   8  15        431.96        466.46        22.25 o                         
  -4   9  15        505.28        532.19        48.32 o                         
  -3   9  15         24.25         24.50        22.53 o                         
  -2   9  15          0.12        -29.65        29.65 o                         
   0  -8  16         16.41         19.26         5.76 o                         
   1  -8  16         17.86         18.97         5.02 o                         
   2  -8  16          6.39         11.96         5.34 o                         
   3  -8  16        222.64        219.59        13.34 o                         
   4  -8  16         12.52         22.17         8.77 o                         
   5  -8  16          0.89          0.48        15.28 o                         
  -2  -7  16          9.23         14.26         7.30 o                         
  -1  -7  16        164.11        174.85        13.83 o                         
   0  -7  16        343.95        368.25        27.06 o                         
   1  -7  16        176.59        187.99        10.68 o                         
   2  -7  16         84.00         80.19         7.30 o                         
   3  -7  16        211.95        204.55        11.42 o                         
   4  -7  16        232.32        255.13        17.34 o                         
   5  -7  16         39.00         29.69         7.24 o                         
   6  -7  16         17.17         29.84         7.87 o                         
  -3  -6  16         16.61         17.34         6.00 o                         
  -2  -6  16        128.30        132.71         9.55 o                         
  -1  -6  16        162.43        170.95        12.72 o                         
   0  -6  16          0.41          3.69         4.27 o                         
   1  -6  16         74.56         56.65         6.24 o                         
   2  -6  16        153.80        142.06         8.80 o                         
   3  -6  16         39.13         35.57         5.54 o                         
   4  -6  16        111.45        115.45        10.93 o                         
   5  -6  16         10.61         14.04         7.16 o                         
   6  -6  16         17.03         16.60        10.84 o                         
  -4  -5  16          2.46         -2.40         4.53 o                         
  -3  -5  16          6.94          2.51         4.29 o                         
  -2  -5  16         16.87         14.21         3.93 o                         
  -1  -5  16        261.24        236.58        12.93 o                         
   0  -5  16         91.81         90.67         7.25 o                         
   1  -5  16         10.19          8.69         3.79 o                         
   2  -5  16        104.27        102.76         7.08 o                         
   3  -5  16         70.34         62.89         7.00 o                         
   4  -5  16        410.99        394.78        19.98 o                         
   5  -5  16          1.76          4.28         6.00 o                         
   6  -5  16         33.56         43.53        13.20 o                         
  -5  -4  16          0.10         -4.08         4.08 o                         
  -4  -4  16        101.79        101.07         8.32 o                         
  -3  -4  16          7.99         17.07         4.18 o                         
  -2  -4  16        405.65        387.09        14.18 o                         
  -1  -4  16         30.05         23.96         4.29 o                         
   0  -4  16          6.07          5.57         3.19 o                         
   1  -4  16         14.89         19.06         3.85 o                         
   2  -4  16        367.54        356.21        17.12 o                         
   3  -4  16         12.20          7.60         3.93 o                         
   4  -4  16         71.82         77.56         8.63 o                         
   5  -4  16         14.20         18.42         8.48 o                         
   6  -4  16          0.05          6.47        12.45 o                         
   7  -4  16         50.27         69.00        12.92 o                         
  -5  -3  16         17.47         16.26         4.94 o                         
  -4  -3  16         62.75         67.64         6.61 o                         
  -3  -3  16        639.58        667.08        28.35 o                         
  -2  -3  16        174.28        188.01        10.34 o                         
  -1  -3  16          6.88         11.44         2.79 o                         
   0  -3  16        442.57        428.87        15.95 o                         
   1  -3  16        500.72        516.04        26.61 o                         
   2  -3  16         68.13         76.92         5.66 o                         
   3  -3  16         61.59         66.13         9.23 o                         
   4  -3  16         12.27          9.97         4.13 o                         
   5  -3  16         70.94         64.65        12.16 o                         
   6  -3  16        146.42        125.47        23.18 o                         
   7  -3  16          6.96         11.88         7.46 o                         
  -6  -2  16        426.08        454.98        25.43 o                         
  -5  -2  16         31.67         20.57         4.60 o                         
  -4  -2  16         20.71         12.69         4.21 o                         
  -3  -2  16         12.54         18.83         4.35 o                         
  -2  -2  16         36.06         36.39         4.40 o                         
  -1  -2  16       1924.95       1805.04        65.61 o                         
   0  -2  16        251.10        249.11         9.93 o                         
   1  -2  16        449.45        475.28        14.28 o                         
   2  -2  16        105.06         90.64         6.81 o                         
   3  -2  16        655.62        631.85        25.88 o                         
   4  -2  16         60.29         59.64         8.18 o                         
   5  -2  16          3.13          7.86         6.51 o                         
   6  -2  16          0.45         15.75        12.84 o                         
  -6  -1  16         13.02         17.75         4.46 o                         
  -5  -1  16         68.44         68.91         6.06 o                         
  -4  -1  16         47.56         44.66         5.47 o                         
  -3  -1  16          0.19         -2.32         2.32 o                         
  -2  -1  16         28.26         20.86         6.32 o                         
  -1  -1  16       1063.75       1114.86        31.53 o                         
   0  -1  16          0.13          0.14         2.52 o                         
   1  -1  16         65.24         65.82         4.81 o                         
   2  -1  16         53.76         69.16         5.63 o                         
   3  -1  16        118.99        115.58         9.84 o                         
   4  -1  16         28.17         24.75         8.77 o                         
   5  -1  16          4.61          5.19         5.46 o                         
   6  -1  16         35.09         53.51        14.61 o                         
  -7   0  16          0.22         -5.04         5.04 o                         
  -6   0  16         38.76         17.13         4.76 o                         
  -5   0  16        301.76        298.05        12.74 o                         
  -4   0  16         84.39         61.60         5.82 o                         
  -3   0  16         87.01         95.85         5.97 o                         
  -2   0  16          9.82          4.61         2.37 o                         
  -1   0  16        113.66        113.92         5.94 o                         
   0   0  16        137.35        142.94         7.21 o                         
   1   0  16        619.16        704.25        21.53 o                         
   2   0  16         14.49         22.47         3.96 o                         
   3   0  16        110.88        114.29        15.08 o                         
   4   0  16         99.00        105.19         9.85 o                         
   5   0  16          9.82         20.67         6.63 o                         
   6   0  16         96.83        110.93        19.02 o                         
  -7   1  16          1.62         -4.68         4.68 o                         
  -6   1  16        178.33        173.74        10.06 o                         
  -5   1  16        131.32        115.49         7.26 o                         
  -4   1  16         20.01         18.29         4.68 o                         
  -3   1  16         50.60         54.37         4.52 o                         
  -2   1  16        657.26        590.53        17.22 o                         
  -1   1  16          0.80          2.12         2.07 o                         
   0   1  16          4.87          0.69         2.73 o                         
   1   1  16         99.20        155.67         8.42 o                         
   2   1  16        578.23        579.91        25.17 o                         
   3   1  16        171.79        157.52         9.34 o                         
   4   1  16         75.47         65.51         8.94 o                         
   5   1  16        160.25        156.73        14.76 o                         
   6   1  16          2.57          4.84         7.86 o                         
  -7   2  16        324.54        320.23        18.14 o                         
  -6   2  16         25.08         34.54         5.34 o                         
  -5   2  16         22.02         18.54         4.06 o                         
  -4   2  16          0.59         -4.22         4.22 o                         
  -3   2  16       1601.29       1453.10        35.63 o                         
  -2   2  16        184.70        197.06         7.21 o                         
  -1   2  16         79.39         82.13         5.43 o                         
   0   2  16          3.71         -0.20         2.72 o                         
   1   2  16       1108.08       1058.26        31.20 o                         
   2   2  16        192.65        203.70         9.56 o                         
   3   2  16         76.68         63.80         6.37 o                         
   4   2  16         28.17         11.11         5.49 o                         
   5   2  16         80.03         79.05         6.89 o                         
  -7   3  16         48.70         47.97         6.61 o                         
  -6   3  16         72.38         54.70         6.16 o                         
  -5   3  16         31.10         34.82         4.63 o                         
  -4   3  16          7.31         -0.08         2.77 o                         
  -3   3  16        107.39        106.92         6.09 o                         
  -2   3  16         64.78         50.38         4.57 o                         
  -1   3  16         27.03         30.83         4.26 o                         
   0   3  16         47.68         53.66         5.31 o                         
   1   3  16         21.82         22.75         3.99 o                         
   2   3  16         86.89         78.69         6.20 o                         
   3   3  16        176.80        184.52        11.94 o                         
   4   3  16          8.74          8.24         5.40 o                         
   5   3  16          5.96          3.48         4.96 o                         
  -7   4  16         80.03         56.58         7.70 o                         
  -6   4  16          2.53          3.59         4.43 o                         
  -5   4  16         19.90         14.53         4.28 o                         
  -4   4  16        380.71        344.30        13.84 o                         
  -3   4  16         42.84         38.18         4.51 o                         
  -2   4  16        111.35        110.83         6.87 o                         
  -1   4  16        359.84        369.88        16.13 o                         
   0   4  16        161.45        143.83         9.86 o                         
   1   4  16         16.89         11.86         5.06 o                         
   2   4  16         99.27        105.31         9.03 o                         
   3   4  16         55.49         45.08         7.19 o                         
   4   4  16          6.91          5.81         5.21 o                         
  -7   5  16         47.04         35.96         6.67 o                         
  -6   5  16         34.77         28.85         6.12 o                         
  -5   5  16         38.42         35.80         6.91 o                         
  -4   5  16        463.96        423.91        19.55 o                         
  -3   5  16        292.70        263.42        14.27 o                         
  -2   5  16          5.99          4.58         4.50 o                         
  -1   5  16        107.14        101.44         9.83 o                         
   0   5  16         34.88         32.27         7.90 o                         
   1   5  16        596.10        612.51        36.89 o                         
   2   5  16         25.40         10.51         6.70 o                         
   3   5  16         16.77          4.70         5.84 o                         
  -6   6  16          6.20         13.94         7.00 o                         
  -5   6  16         68.89         59.93         8.09 o                         
  -4   6  16        336.95        369.95        18.21 o                         
  -3   6  16         14.38         39.26         6.61 o                         
  -2   6  16        142.72        132.98        11.67 o                         
  -1   6  16         13.45          3.52         5.89 o                         
   0   6  16        142.85        121.15        12.01 o                         
   1   6  16        482.67        539.15        32.63 o                         
   2   6  16          8.10          2.48         6.06 o                         
  -6   7  16         92.94         92.58        10.30 o                         
  -5   7  16        149.92        152.01        12.60 o                         
  -4   7  16         38.99         31.55         7.66 o                         
  -3   7  16        548.59        559.84        40.12 o                         
  -2   7  16        259.19        274.39        18.52 o                         
  -1   7  16        394.99        425.17        23.17 o                         
   0   7  16         21.26         13.35         7.83 o                         
   1   7  16        236.95        254.41        17.92 o                         
  -5   8  16         48.72         73.18         9.88 o                         
  -4   8  16        127.04        132.83        12.69 o                         
  -3   8  16        101.84        115.94        13.82 o                         
  -2   8  16         29.51         20.63         8.81 o                         
  -1   8  16          0.10        -12.68        14.04 o                         
   1  -8  17          0.11          1.32         6.08 o                         
   2  -8  17          0.13          2.59         4.66 o                         
   3  -8  17          0.05          9.80         6.07 o                         
   4  -8  17          0.42         10.86         7.05 o                         
  -1  -7  17        239.69        235.98        14.91 o                         
   0  -7  17        175.73        163.79        12.87 o                         
   1  -7  17         86.78         98.51         8.12 o                         
   2  -7  17          3.74         -2.90         4.33 o                         
   3  -7  17        180.40        172.41        10.43 o                         
   4  -7  17        344.54        352.25        19.79 o                         
   5  -7  17          6.63          3.18         8.20 o                         
  -3  -6  17          0.14         -0.61         4.11 o                         
  -2  -6  17         16.41         18.50         5.07 o                         
  -1  -6  17        221.18        249.82        19.53 o                         
   0  -6  17         21.41         31.49         6.04 o                         
   1  -6  17         23.03         20.67         4.93 o                         
   2  -6  17         58.90         71.52         6.63 o                         
   3  -6  17          5.55         15.85         5.17 o                         
   4  -6  17          5.16         17.75         6.30 o                         
   5  -6  17          0.97          2.32         5.47 o                         
   6  -6  17         69.91         71.30        12.80 o                         
  -4  -5  17         61.20         61.31         8.20 o                         
  -3  -5  17         36.71         29.70         5.37 o                         
  -2  -5  17         32.70         28.02         5.09 o                         
  -1  -5  17        339.34        388.24        19.13 o                         
   0  -5  17        314.43        318.95        19.86 o                         
   1  -5  17        161.99        157.05         9.04 o                         
   2  -5  17         41.67         33.59         4.72 o                         
   3  -5  17          0.10          4.09         3.89 o                         
   4  -5  17        219.50        207.13        14.65 o                         
   5  -5  17        277.54        264.66        21.02 o                         
   6  -5  17          7.58         11.97        10.90 o                         
  -4  -4  17        119.75        135.21         9.09 o                         
  -3  -4  17          2.57          1.84         3.78 o                         
  -2  -4  17         34.54         38.94         5.16 o                         
  -1  -4  17         20.65         16.27         4.19 o                         
   0  -4  17        160.26        175.99        10.30 o                         
   1  -4  17         67.53         60.63         6.24 o                         
   2  -4  17         14.75         16.31         3.89 o                         
   3  -4  17        387.95        350.64        16.14 o                         
   4  -4  17         17.33          9.03         5.32 o                         
   5  -4  17          1.01          5.48         4.96 o                         
   6  -4  17          5.61         11.33         8.74 o                         
  -5  -3  17          9.71          4.91         4.68 o                         
  -4  -3  17         91.77         95.15         7.76 o                         
  -3  -3  17          4.53          7.92         4.31 o                         
  -2  -3  17         14.93         21.65         3.80 o                         
  -1  -3  17        101.87         91.54         6.43 o                         
   0  -3  17        250.76        286.62        14.39 o                         
   1  -3  17        181.07        186.38         9.09 o                         
   2  -3  17          3.44          1.39         4.09 o                         
   3  -3  17          7.09         17.50         5.13 o                         
   4  -3  17         21.29         27.54         7.16 o                         
   5  -3  17         44.03         43.18        14.60 o                         
   6  -3  17          0.94         11.33         9.10 o                         
  -5  -2  17         39.20         33.27         5.45 o
[truncated: 47,629 more chars]
