# Supplementary material for: Crystal structure of ethyl­ene­dioxy­tetra­thia­fulvalene-4,5-bis­(thiol­benzoic acid) 0.25-hydrate
Source: Acta Crystallogr E Crystallogr Commun. 2017 Aug 1;73(Pt 9):1275–8. doi: 10.1107/S2056989017011070 (PMC5588559; doi:10.1107/S2056989017011070)
Supplement: Supplementary file 3 [file e-73-01275-Isup3.cml]

<?xml version="1.0" ?>
<cml>
<molecule id="m1">
  <atomArray>
    <atom id="a1" elementType="O"
          x2="-7.260000228881836" y2="3.3000338715813378" />
    <atom id="a2" elementType="C"
          x2="-8.593669569930094" y2="2.5300169310222973" />
    <atom id="a3" elementType="C"
          x2="-8.593669569930094" y2="0.9899830499042164" />
    <atom id="a4" elementType="O"
          x2="-7.260000228881836" y2="0.2199661093451759" />
    <atom id="a5" elementType="C"
          x2="-5.926330887833577" y2="0.9899830499042164" />
    <atom id="a6" elementType="C"
          x2="-5.926330887833577" y2="2.5300169310222973" />
    <atom id="a7" elementType="S"
          x2="-4.461713665032715" y2="3.0059333004351254" />
    <atom id="a8" elementType="S"
          x2="-4.4616970319668425" y2="0.5142094751499906" />
    <atom id="a9" elementType="C"
          x2="-3.556553309041201" y2="1.7600261088910214" />
    <atom id="a10" elementType="C"
          x2="-2.016553309041201" y2="1.7600261088910214" />
    <atom id="a11" elementType="S"
          x2="-0.7706869800241747" y2="2.6652427074030216" />
    <atom id="a12" elementType="S"
          x2="-1.5406908916539819" y2="0.2954786689711275" />
    <atom id="a13" elementType="C"
          x2="-6.83068394367492E-4" y2="0.2954786689711275" />
    <atom id="a14" elementType="C"
          x2="0.4751793489928535" y2="1.7600261088910214" />
    <atom id="a15" elementType="S"
          x2="2.0151793489928536" y2="1.7600261088910214" />
    <atom id="a16" elementType="S"
          x2="0.3978982610635148" y2="-1.1920471035140376" />
    <atom id="a17" elementType="C"
          x2="1.937898261063515" y2="-1.1920471035140376" />
    <atom id="a18" elementType="C"
          x2="3.5551793489928536" y2="1.7600261088910214" />
    <atom id="a19" elementType="C"
          x2="4.888848690041112" y2="4.070076930568143" />
    <atom id="a20" elementType="C"
          x2="3.5551793489928536" y2="3.3000599900091023" />
    <atom id="a21" elementType="C"
          x2="4.888848690041112" y2="0.9900091683319809" />
    <atom id="a22" elementType="C"
          x2="6.22251803108937" y2="1.7600261088910214" />
    <atom id="a23" elementType="C"
          x2="6.22251803108937" y2="3.3000599900091023" />
    <atom id="a24" elementType="C"
          x2="3.2715676021117734" y2="-0.4220301629549972" />
    <atom id="a25" elementType="C"
          x2="1.937898261063515" y2="-2.732080984632119" />
    <atom id="a26" elementType="C"
          x2="3.2715676021117734" y2="-3.5020979251911593" />
    <atom id="a27" elementType="C"
          x2="4.6052369431600315" y2="-2.732080984632119" />
    <atom id="a28" elementType="C"
          x2="4.6052369431600315" y2="-1.1920471035140376" />
    <atom id="a29" elementType="C"
          x2="7.556197152917406" y2="4.070059990009102" />
    <atom id="a30" elementType="O"
          x2="6.786197152917406" y2="5.403739111837138" />
    <atom id="a31" elementType="O"
          x2="9.096197152917407" y2="4.070059990009102" />
    <atom id="a32" elementType="C"
          x2="5.375236943160032" y2="-4.0657601064601545" />
    <atom id="a33" elementType="O"
          x2="6.464181386187315" y2="-2.9768156634328715" />
    <atom id="a34" elementType="O"
          x2="5.375236943160032" y2="-5.6057601064601545" />
  </atomArray>
  <bondArray>
    <bond atomRefs2="a1 a2" order="1" />
    <bond atomRefs2="a1 a6" order="1" />
    <bond atomRefs2="a2 a3" order="1" />
    <bond atomRefs2="a3 a4" order="1" />
    <bond atomRefs2="a4 a5" order="1" />
    <bond atomRefs2="a7 a6" order="1" />
    <bond atomRefs2="a6 a5" order="2" />
    <bond atomRefs2="a5 a8" order="1" />
    <bond atomRefs2="a7 a9" order="1" />
    <bond atomRefs2="a8 a9" order="1" />
    <bond atomRefs2="a9 a10" order="2" />
    <bond atomRefs2="a11 a10" order="1" />
    <bond atomRefs2="a10 a12" order="1" />
    <bond atomRefs2="a11 a14" order="1" />
    <bond atomRefs2="a12 a13" order="1" />
    <bond atomRefs2="a13 a14" order="2" />
    <bond atomRefs2="a14 a15" order="1" />
    <bond atomRefs2="a13 a16" order="1" />
    <bond atomRefs2="a16 a17" order="1" />
    <bond atomRefs2="a15 a18" order="1" />
    <bond atomRefs2="a20 a18" order="2" />
    <bond atomRefs2="a18 a21" order="1" />
    <bond atomRefs2="a19 a20" order="1" />
    <bond atomRefs2="a19 a23" order="2" />
    <bond atomRefs2="a21 a22" order="2" />
    <bond atomRefs2="a22 a23" order="1" />
    <bond atomRefs2="a24 a17" order="2" />
    <bond atomRefs2="a17 a25" order="1" />
    <bond atomRefs2="a24 a28" order="1" />
    <bond atomRefs2="a25 a26" order="2" />
    <bond atomRefs2="a26 a27" order="1" />
    <bond atomRefs2="a27 a28" order="2" />
    <bond atomRefs2="a23 a29" order="1" />
    <bond atomRefs2="a29 a30" order="2" />
    <bond atomRefs2="a29 a31" order="1" />
    <bond atomRefs2="a27 a32" order="1" />
    <bond atomRefs2="a32 a33" order="2" />
    <bond atomRefs2="a32 a34" order="1" />
  </bondArray>
</molecule>
</cml>
